# Supplementary material for: A novel liquid-liquid phase separation-related gene signature for predicting prognosis in colon cancer
Source: Front Immunol. 2024 Dec 19;15:1514613. doi: 10.3389/fimmu.2024.1514613 (PMC11693697; doi:10.3389/fimmu.2024.1514613)
Supplement: Supplementary file 1 [file Table1.xlsx]

## Sheet: S1
Table S1 List of 4494 LLPS-related genes
DrLLPS ID	UniProt ID	Gene name	Ensembl Gene ID	Species	Condensate	Type
LLPS-Hos-0000	Q13642	FHL1	ENSG00000022267.16	Homo sapiens	Stress granule	Client
LLPS-Hos-0001	Q9H6F5	CCDC86	ENSG00000110104.12	Homo sapiens	Nucleolus	Client
LLPS-Hos-0002	Q96GQ7	DDX27	ENSG00000124228.14	Homo sapiens	Nucleolus, P-body	Client
LLPS-Hos-0003	Q63ZY3	KANK2	ENSG00000197256.10	Homo sapiens	Stress granule, Postsynaptic density	Client
LLPS-Hos-0004	P05062	ALDOB	ENSG00000136872.18	Homo sapiens	Nucleolus, P-body, Stress granule	Regulator
LLPS-Hos-0005	Q9BSC4	NOL10	ENSG00000115761.15	Homo sapiens	Nucleolus	Client
LLPS-Hos-0007	Q04917	YWHAH	ENSG00000128245.14	Homo sapiens	Stress granule, Postsynaptic density	Client
LLPS-Hos-0008	P34897	SHMT2	ENSG00000182199.10	Homo sapiens	Nucleolus, Postsynaptic density	Client
LLPS-Hos-0009	Q9Y2K7	KDM2A	ENSG00000173120.14	Homo sapiens	Nucleolus	Client
LLPS-Hos-0010	P78563	ADARB1	ENSG00000197381.15	Homo sapiens	Nucleolus	Client
LLPS-Hos-0011	O60869	EDF1	ENSG00000107223.12	Homo sapiens	Nucleolus	Client
LLPS-Hos-0012	O76021	RSL1D1	ENSG00000171490.12	Homo sapiens	Nucleolus	Client
LLPS-Hos-0013	Q9Y3B2	EXOSC1	ENSG00000171311.12	Homo sapiens	Nucleolus	Client
LLPS-Hos-0014	Q6UW02	CYP20A1	ENSG00000119004.15	Homo sapiens	Stress granule	Client
LLPS-Hos-0015	Q9BSJ2	TUBGCP2	ENSG00000130640.13	Homo sapiens	Centrosome/Spindle pole body	Client
LLPS-Hos-0016	O43684	BUB3	ENSG00000154473.17	Homo sapiens	Nucleolus	Client
LLPS-Hos-0017	P20226	TBP	ENSG00000112592.13	Homo sapiens	OPT domain, P-body, Stress granule	Regulator
LLPS-Hos-0018	P30044	PRDX5	ENSG00000126432.13	Homo sapiens	Nucleolus, Postsynaptic density	Client
LLPS-Hos-0019	P46782	RPS5	ENSG00000083845.8	Homo sapiens	Nucleolus, Postsynaptic density	Client
LLPS-Hos-0020	Q6PFW1	PPIP5K1	ENSG00000168781.22	Homo sapiens	Stress granule	Client
LLPS-Hos-0021	O75616	ERAL1	ENSG00000132591.11	Homo sapiens	Mitochondrial RNA granule	Client
LLPS-Hos-0022	Q12796	PNRC1	ENSG00000146278.10	Homo sapiens	P-body	Client
LLPS-Hos-0023	P10155	RO60	ENSG00000116747.12	Homo sapiens	Stress granule	Client
LLPS-Hos-0024	Q9BUR4	WRAP53	ENSG00000141499.16	Homo sapiens	Cajal body, Others	Regulator
LLPS-Hos-0025	Q9UBQ7	GRHPR	ENSG00000137106.17	Homo sapiens	P-body, Postsynaptic density	Regulator
LLPS-Hos-0026	P09327	VIL1	ENSG00000127831.10	Homo sapiens	Nucleolus	Client
LLPS-Hos-0027	Q96RT7	TUBGCP6	ENSG00000128159.11	Homo sapiens	Centrosome/Spindle pole body	Client
LLPS-Hos-0028	Q9UDY4	DNAJB4	ENSG00000162616.8	Homo sapiens	Nucleolus, Postsynaptic density	Client
LLPS-Hos-0029	Q99459	CDC5L	ENSG00000096401.7	Homo sapiens	Nuclear speckle, Stress granule	Client
LLPS-Hos-0030	Q9HB58	SP110	ENSG00000135899.17	Homo sapiens	PML nuclear body	Client
LLPS-Hos-0033	P33992	MCM5	ENSG00000100297.15	Homo sapiens	Nucleolus, Centrosome/Spindle pole body, Stress granule	Client
LLPS-Hos-0034	P11171	EPB41	ENSG00000159023.21	Homo sapiens	Centrosome/Spindle pole body, Postsynaptic density	Client
LLPS-Hos-0035	O43447	PPIH	ENSG00000171960.10	Homo sapiens	Nucleolus	Client
LLPS-Hos-0036	Q92831	KAT2B	ENSG00000114166.7	Homo sapiens	Stress granule	Regulator
LLPS-Hos-0037	O15234	CASC3	ENSG00000108349.16	Homo sapiens	Nuclear speckle, P-body, Stress granule	Regulator
LLPS-Hos-0038	Q9UQ35	SRRM2	ENSG00000167978.16	Homo sapiens	Nuclear speckle	Client
LLPS-Hos-0041	Q13257	MAD2L1	ENSG00000164109.13	Homo sapiens	Centrosome/Spindle pole body	Client
LLPS-Hos-0042	Q5C9Z4	NOM1	ENSG00000146909.7	Homo sapiens	Nucleolus	Client
LLPS-Hos-0043	O94832	MYO1D	ENSG00000176658.16	Homo sapiens	P-body, Postsynaptic density	Client
LLPS-Hos-0045	Q9UNS2	COPS3	ENSG00000141030.12	Homo sapiens	Centrosome/Spindle pole body	Client
LLPS-Hos-0046	Q96C10	DHX58	ENSG00000108771.12	Homo sapiens	Stress granule	Client
LLPS-Hos-0047	Q9UNM6	PSMD13	ENSG00000185627.17	Homo sapiens	Nucleolus	Client
LLPS-Hos-0048	Q92616	GCN1	ENSG00000089154.10	Homo sapiens	Nucleolus	Client
LLPS-Hos-0049	Q06210	GFPT1	ENSG00000198380.12	Homo sapiens	Stress granule	Client
LLPS-Hos-0050	P61254	RPL26	ENSG00000161970.14	Homo sapiens	Nucleolus, P-body	Client
LLPS-Hos-0051	P35251	RFC1	ENSG00000035928.15	Homo sapiens	Nucleolus	Client
LLPS-Hos-0052	P26378	ELAVL4	ENSG00000162374.16	Homo sapiens	Stress granule	Client
LLPS-Hos-0053	O43504	LAMTOR5	ENSG00000134248.13	Homo sapiens	Centrosome/Spindle pole body	Client
LLPS-Hos-0054	P48145	NPBWR1	ENSG00000183729.3	Homo sapiens	Stress granule	Regulator
LLPS-Hos-0055	P17844	DDX5	ENSG00000108654.14	Homo sapiens	Nucleolus, Stress granule	Client
LLPS-Hos-0056	Q3YBR2	TBRG1	ENSG00000154144.12	Homo sapiens	Stress granule	Client
LLPS-Hos-0057	P52298	NCBP2	ENSG00000114503.10	Homo sapiens	Nucleolus, P-body	Regulator
LLPS-Hos-0058	P78371	CCT2	ENSG00000166226.12	Homo sapiens	Nucleolus, Postsynaptic density	Client
LLPS-Hos-0059	Q12906	ILF3	ENSG00000129351.17	Homo sapiens	Nuclear speckle, Nucleolus, P-body, Stress granule, Others	Regulator
LLPS-Hos-0060	Q9UFF9	CNOT8	ENSG00000155508.13	Homo sapiens	P-body, Stress granule	Client
LLPS-Hos-0061	P48643	CCT5	ENSG00000150753.11	Homo sapiens	Nucleolus, Postsynaptic density	Client
LLPS-Hos-0062	Q9BQI3	EIF2AK1	ENSG00000086232.12	Homo sapiens	Stress granule	Regulator
LLPS-Hos-0063	P28370	SMARCA1	ENSG00000102038.15	Homo sapiens	Nucleolus	Client
LLPS-Hos-0064	P25398	RPS12	ENSG00000112306.7	Homo sapiens	Nucleolus	Client
LLPS-Hos-0065	Q15181	PPA1	ENSG00000180817.11	Homo sapiens	Nucleolus	Client
LLPS-Hos-0066	Q9P2R7	SUCLA2	ENSG00000136143.15	Homo sapiens	Nucleolus, Postsynaptic density	Client
LLPS-Hos-0067	Q9HAV4	XPO5	ENSG00000124571.17	Homo sapiens	Nucleolus	Client
LLPS-Hos-0069	Q14137	BOP1	ENSG00000261236.7	Homo sapiens	Nucleolus	Client
LLPS-Hos-0070	Q13547	HDAC1	ENSG00000116478.11	Homo sapiens	DNA damage foci, Nucleolus, Centrosome/Spindle pole body	Client
LLPS-Hos-0071	P62277	RPS13	ENSG00000110700.6	Homo sapiens	Nucleolus, Postsynaptic density	Client
LLPS-Hos-0072	P61289	PSME3	ENSG00000131467.10	Homo sapiens	Cajal body	Client
LLPS-Hos-0073	Q6QNY1	BLOC1S2	ENSG00000196072.11	Homo sapiens	Centrosome/Spindle pole body	Client
LLPS-Hos-0074	P04181	OAT	ENSG00000065154.11	Homo sapiens	Nucleolus	Client
LLPS-Hos-0075	O15523	DDX3Y	ENSG00000067048.16	Homo sapiens	Stress granule	Client
LLPS-Hos-0076	P11388	TOP2A	ENSG00000131747.14	Homo sapiens	Nucleolus, Centrosome/Spindle pole body, P-body	Client
LLPS-Hos-0078	Q8WUM4	PDCD6IP	ENSG00000170248.14	Homo sapiens	Centrosome/Spindle pole body, P-body, Stress granule, Postsynaptic density	Regulator
LLPS-Hos-0079	O75586	MED6	ENSG00000133997.11	Homo sapiens	Stress granule	Regulator
LLPS-Hos-0080	Q9UNI6	DUSP12	ENSG00000081721.11	Homo sapiens	Stress granule	Regulator
LLPS-Hos-0081	P28074	PSMB5	ENSG00000100804.18	Homo sapiens	PML nuclear body	Client
LLPS-Hos-0082	Q03933	HSF2	ENSG00000025156.12	Homo sapiens	Nuclear stress body	Client
LLPS-Hos-0083	P10415	BCL2	ENSG00000171791.12	Homo sapiens	PML nuclear body	Client
LLPS-Hos-0084	P40938	RFC3	ENSG00000133119.12	Homo sapiens	Nucleolus, Stress granule	Client
LLPS-Hos-0085	P15121	AKR1B1	ENSG00000085662.13	Homo sapiens	Nucleolus	Client
LLPS-Hos-0086	P14868	DARS	ENSG00000115866.10	Homo sapiens	Nucleolus, Postsynaptic density	Client
LLPS-Hos-0087	P55209	NAP1L1	ENSG00000187109.13	Homo sapiens	Nucleolus	Client
LLPS-Hos-0088	P63220	RPS21	ENSG00000171858.17	Homo sapiens	P-body, Stress granule	Regulator
LLPS-Hos-0089	P11940	PABPC1	ENSG00000070756.15	Homo sapiens	Nucleolus, P-body, Stress granule, Postsynaptic density	Regulator
LLPS-Hos-0090	Q969T9	WBP2	ENSG00000132471.11	Homo sapiens	Stress granule	Client
LLPS-Hos-0091	P06576	ATP5F1B	ENSG00000110955.8	Homo sapiens	Nucleolus, Postsynaptic density	Client
LLPS-Hos-0092	O43432	EIF4G3	ENSG00000075151.20	Homo sapiens	Stress granule	Client
LLPS-Hos-0093	Q13409	DYNC1I2	ENSG00000077380.15	Homo sapiens	Centrosome/Spindle pole body, Postsynaptic density	Client
LLPS-Hos-0094	Q13505	MTX1	ENSG00000173171.14	Homo sapiens	Nucleolus, Postsynaptic density	Client
LLPS-Hos-0095	Q9H6P5	TASP1	ENSG00000089123.15	Homo sapiens	Nucleolus	Client
LLPS-Hos-0096	Q9GZV4	EIF5A2	ENSG00000163577.7	Homo sapiens	Nucleolus, Stress granule	Client
LLPS-Hos-0097	O75691	UTP20	ENSG00000120800.4	Homo sapiens	Nucleolus	Client
LLPS-Hos-0098	Q15555	MAPRE2	ENSG00000166974.12	Homo sapiens	Stress granule, Postsynaptic density	Client
LLPS-Hos-0099	Q92904	DAZL	ENSG00000092345.13	Homo sapiens	Stress granule	Client
LLPS-Hos-0100	O43670	ZNF207	ENSG00000010244.18	Homo sapiens	Droplet, Nucleolus, Spindle apparatus, Others	Scaffold
LLPS-Hos-0101	P68431	HIST1H3J	ENSG00000197153.4	Homo sapiens	Nucleolus	Client
LLPS-Hos-0102	Q9Y5B9	SUPT16H	ENSG00000092201.9	Homo sapiens	Nucleolus	Client
LLPS-Hos-0103	P35606	COPB2	ENSG00000184432.9	Homo sapiens	Stress granule	Client
LLPS-Hos-0104	P49760	CLK2	ENSG00000176444.18	Homo sapiens	Nuclear speckle	Client
LLPS-Hos-0105	Q9H0D6	XRN2	ENSG00000088930.7	Homo sapiens	Nucleolus, P-body, Stress granule	Client
LLPS-Hos-0106	P22455	FGFR4	ENSG00000160867.14	Homo sapiens	Nucleolus	Client
LLPS-Hos-0107	P07333	CSF1R	ENSG00000182578.13	Homo sapiens	Nucleolus	Client
LLPS-Hos-0108	Q96GN5	CDCA7L	ENSG00000164649.19	Homo sapiens	Others	Client
LLPS-Hos-0109	P04350	TUBB4A	ENSG00000104833.11	Homo sapiens	Nucleolus, Postsynaptic density	Client
LLPS-Hos-0110	Q99623	PHB2	ENSG00000215021.8	Homo sapiens	Nucleolus, Stress granule, Postsynaptic density	Client
LLPS-Hos-0111	P61626	LYZ	ENSG00000090382.6	Homo sapiens	P-body	Client
LLPS-Hos-0112	Q9ULZ3	PYCARD	ENSG00000103490.13	Homo sapiens	Others	Client
LLPS-Hos-0113	O95757	HSPA4L	ENSG00000164070.11	Homo sapiens	Nucleolus, Postsynaptic density	Client
LLPS-Hos-0114	Q8IZT6	ASPM	ENSG00000066279.17	Homo sapiens	Centrosome/Spindle pole body	Client
LLPS-Hos-0115	Q16658	FSCN1	ENSG00000075618.17	Homo sapiens	Stress granule, Postsynaptic density	Client
LLPS-Hos-0116	Q9UQE7	SMC3	ENSG00000108055.9	Homo sapiens	Nucleolus, Centrosome/Spindle pole body, P-body	Client
LLPS-Hos-0117	Q13561	DCTN2	ENSG00000175203.15	Homo sapiens	Centrosome/Spindle pole body, Postsynaptic density	Client
LLPS-Hos-0118	O95336	PGLS	ENSG00000130313.6	Homo sapiens	Nucleolus	Client
LLPS-Hos-0119	Q8TAP6	CEP76	ENSG00000101624.10	Homo sapiens	Centrosome/Spindle pole body	Client
LLPS-Hos-0120	O00422	SAP18	ENSG00000150459.12	Homo sapiens	Nucleolus	Client
LLPS-Hos-0121	Q15910	EZH2	ENSG00000106462.10	Homo sapiens	PcG body	Client
LLPS-Hos-0122	P62847	RPS24	ENSG00000138326.19	Homo sapiens	Nucleolus, Stress granule	Client
LLPS-Hos-0123	Q9Y3I0	RTCB	ENSG00000100220.11	Homo sapiens	Nucleolus, P-body, Stress granule, Postsynaptic density	Client
LLPS-Hos-0124	Q12874	SF3A3	ENSG00000183431.11	Homo sapiens	Nuclear speckle, Nucleolus, Stress granule	Client
LLPS-Hos-0125	Q9P0L9	PKD2L1	ENSG00000107593.16	Homo sapiens	Centrosome/Spindle pole body	Client
LLPS-Hos-0127	Q12986	NFX1	ENSG00000086102.18	Homo sapiens	P-body, Stress granule	Client
LLPS-Hos-0128	Q7Z7K6	CENPV	ENSG00000166582.9	Homo sapiens	Chromatoid body	Client
LLPS-Hos-0129	Q9BRA2	TXNDC17	ENSG00000129235.10	Homo sapiens	Stress granule	Client
LLPS-Hos-0130	Q02413	DSG1	ENSG00000134760.5	Homo sapiens	P-body	Client
LLPS-Hos-0131	Q13112	CHAF1B	ENSG00000159259.7	Homo sapiens	P-body, Stress granule	Regulator
LLPS-Hos-0132	Q9BR76	CORO1B	ENSG00000172725.13	Homo sapiens	Stress granule, Postsynaptic density	Client
LLPS-Hos-0133	P78312	FAM193A	ENSG00000125386.15	Homo sapiens	P-body, Stress granule	Client
LLPS-Hos-0134	P33981	TTK	ENSG00000112742.9	Homo sapiens	Centrosome/Spindle pole body	Client
LLPS-Hos-0136	P0DPB6	POLR1D	ENSG00000186184.17	Homo sapiens	Nucleolus	Client
LLPS-Hos-0137	P49790	NUP153	ENSG00000124789.11	Homo sapiens	Droplet, Stress granule	Scaffold
LLPS-Hos-0138	P06400	RB1	ENSG00000139687.15	Homo sapiens	Centrosome/Spindle pole body	Client
LLPS-Hos-0139	Q5UCC4	EMC10	ENSG00000161671.16	Homo sapiens	Postsynaptic density	Client
LLPS-Hos-0140	P09661	SNRPA1	ENSG00000131876.16	Homo sapiens	Cajal body, Nuclear speckle, Nucleolus	Client
LLPS-Hos-0141	Q8WVM0	TFB1M	ENSG00000029639.10	Homo sapiens	Mitochondrial RNA granule	Client
LLPS-Hos-0142	O15527	OGG1	ENSG00000114026.21	Homo sapiens	Nuclear speckle, Centrosome/Spindle pole body, Stress granule	Client
LLPS-Hos-0143	Q16775	HAGH	ENSG00000063854.12	Homo sapiens	P-body	Client
LLPS-Hos-0144	Q15029	EFTUD2	ENSG00000108883.12	Homo sapiens	Nucleolus, P-body	Client
LLPS-Hos-0145	P0DMV9	HSPA1B	ENSG00000204388.6	Homo sapiens	Nucleolus, Centrosome/Spindle pole body, Postsynaptic density	Client
LLPS-Hos-0146	Q9NY61	AATF	ENSG00000275700.4	Homo sapiens	Nucleolus	Client
LLPS-Hos-0147	Q8TEM1	NUP210	ENSG00000132182.11	Homo sapiens	Nucleolus	Client
LLPS-Hos-0148	Q96RR1	TWNK	ENSG00000107815.9	Homo sapiens	Mitochondrial RNA granule	Regulator
LLPS-Hos-0149	Q9NZM5	NOP53	ENSG00000105373.18	Homo sapiens	Nucleolus, P-body	Regulator
LLPS-Hos-0150	Q01130	SRSF2	ENSG00000161547.16	Homo sapiens	Nuclear speckle	Scaffold
LLPS-Hos-0151	Q92759	GTF2H4	ENSG00000213780.10	Homo sapiens	Nucleolus	Client
LLPS-Hos-0152	O60341	KDM1A	ENSG00000004487.16	Homo sapiens	Centrosome/Spindle pole body	Client
LLPS-Hos-0153	P06733	ENO1	ENSG00000074800.15	Homo sapiens	Nucleolus, Postsynaptic density	Client
LLPS-Hos-0154	A8K8P3	SFI1	ENSG00000198089.15	Homo sapiens	Centrosome/Spindle pole body	Client
LLPS-Hos-0155	Q9Y3A5	SBDS	ENSG00000126524.9	Homo sapiens	Nucleolus	Client
LLPS-Hos-0156	Q9GZR7	DDX24	ENSG00000089737.16	Homo sapiens	Nucleolus	Client
LLPS-Hos-0157	Q96NI6	LRFN5	ENSG00000165379.13	Homo sapiens	Nucleolus	Client
LLPS-Hos-0158	Q9Y2K5	R3HDM2	ENSG00000179912.20	Homo sapiens	P-body, Stress granule	Client
LLPS-Hos-0159	Q96BH1	RNF25	ENSG00000163481.7	Homo sapiens	Stress granule	Client
LLPS-Hos-0160	O75530	EED	ENSG00000074266.19	Homo sapiens	PcG body	Client
LLPS-Hos-0161	Q99832	CCT7	ENSG00000135624.15	Homo sapiens	Nucleolus, Postsynaptic density	Client
LLPS-Hos-0162	P83369	LSM11	ENSG00000155858.5	Homo sapiens	Histone locus body	Regulator
LLPS-Hos-0163	Q9NUD5	ZCCHC3	ENSG00000247315.3	Homo sapiens	P-body, Stress granule	Client
LLPS-Hos-0164	Q14207	NPAT	ENSG00000149308.16	Homo sapiens	Cajal body, Histone locus body	Regulator
LLPS-Hos-0165	P53396	ACLY	ENSG00000131473.16	Homo sapiens	Nucleolus, Postsynaptic density	Client
LLPS-Hos-0166	Q9UBQ5	EIF3K	ENSG00000178982.9	Homo sapiens	Nucleolus, Stress granule	Client
LLPS-Hos-0167	Q9Y294	ASF1A	ENSG00000111875.7	Homo sapiens	PML nuclear body	Regulator
LLPS-Hos-0168	P62753	RPS6	ENSG00000137154.12	Homo sapiens	Nucleolus, Stress granule	Client
LLPS-Hos-0169	P47914	RPL29	ENSG00000162244.11	Homo sapiens	Nucleolus	Client
LLPS-Hos-0171	Q9Y276	BCS1L	ENSG00000074582.13	Homo sapiens	Nucleolus	Client
LLPS-Hos-0172	P49841	GSK3B	ENSG00000082701.15	Homo sapiens	Nuclear speckle, Postsynaptic density	Regulator
LLPS-Hos-0173	Q96QD9	FYTTD1	ENSG00000122068.12	Homo sapiens	Nuclear speckle	Client
LLPS-Hos-0174	P42696	RBM34	ENSG00000188739.14	Homo sapiens	Nucleolus	Client
LLPS-Hos-0176	Q9ULC4	MCTS1	ENSG00000232119.7	Homo sapiens	Nucleolus	Client
LLPS-Hos-0177	Q15032	R3HDM1	ENSG00000048991.16	Homo sapiens	P-body, Stress granule	Client
LLPS-Hos-0178	P62241	RPS8	ENSG00000142937.11	Homo sapiens	Nucleolus	Client
LLPS-Hos-0179	Q06609	RAD51	ENSG00000051180.16	Homo sapiens	DNA damage foci	Client
LLPS-Hos-0180	Q9UKD2	MRTO4	ENSG00000053372.4	Homo sapiens	Nucleolus	Client
LLPS-Hos-0181	P78406	RAE1	ENSG00000101146.12	Homo sapiens	Nucleolus	Client
LLPS-Hos-0182	Q9P2I0	CPSF2	ENSG00000165934.12	Homo sapiens	Cleavage body, Histone locus body	Regulator
LLPS-Hos-0183	Q96JB5	CDK5RAP3	ENSG00000108465.14	Homo sapiens	Centrosome/Spindle pole body, Postsynaptic density	Client
LLPS-Hos-0184	Q15435	PPP1R7	ENSG00000115685.14	Homo sapiens	Postsynaptic density	Client
LLPS-Hos-0185	Q13573	SNW1	ENSG00000100603.13	Homo sapiens	Nucleolus	Client
LLPS-Hos-0186	P51659	HSD17B4	ENSG00000133835.15	Homo sapiens	Nucleolus, Postsynaptic density	Client
LLPS-Hos-0187	Q9UNH5	CDC14A	ENSG00000079335.19	Homo sapiens	Centrosome/Spindle pole body	Client
LLPS-Hos-0188	P02768	ALB	ENSG00000163631.16	Homo sapiens	P-body	Client
LLPS-Hos-0189	Q15233	NONO	ENSG00000147140.15	Homo sapiens	Nuclear speckle, Nucleolus, Paraspeckle, Neuronal granule, P-body, Stress granule	Regulator
LLPS-Hos-0190	P55036	PSMD4	ENSG00000159352.15	Homo sapiens	Centrosome/Spindle pole body	Client
LLPS-Hos-0191	Q15020	SART3	ENSG00000075856.11	Homo sapiens	Cajal body, Nucleolus	Regulator
LLPS-Hos-0192	Q9NPE3	NOP10	ENSG00000182117.5	Homo sapiens	Nucleolus	Client
LLPS-Hos-0193	Q8TB72	PUM2	ENSG00000055917.15	Homo sapiens	P-body, Stress granule	Regulator
LLPS-Hos-0194	Q96SI9	STRBP	ENSG00000165209.18	Homo sapiens	P-body	Client
LLPS-Hos-0195	Q5T8D3	ACBD5	ENSG00000107897.18	Homo sapiens	Stress granule, Postsynaptic density	Client
LLPS-Hos-0196	Q8NDV7	TNRC6A	ENSG00000090905.18	Homo sapiens	P-body, Stress granule, Chromatoid body	Regulator
LLPS-Hos-0197	P49458	SRP9	ENSG00000143742.12	Homo sapiens	Nucleolus, Stress granule	Regulator
LLPS-Hos-0198	P00338	LDHA	ENSG00000134333.13	Homo sapiens	Nucleolus, Postsynaptic density	Client
LLPS-Hos-0199	P61218	POLR2F	ENSG00000100142.14	Homo sapiens	P-body, Stress granule	Regulator
LLPS-Hos-0200	Q8WXI4	ACOT11	ENSG00000162390.17	Homo sapiens	P-body	Regulator
LLPS-Hos-0201	P35462	DRD3	ENSG00000151577.12	Homo sapiens	P-body	Regulator
LLPS-Hos-0203	P62249	RPS16	ENSG00000105193.8	Homo sapiens	Nucleolus, P-body, Postsynaptic density	Client
LLPS-Hos-0204	P49454	CENPF	ENSG00000117724.12	Homo sapiens	Centrosome/Spindle pole body	Client
LLPS-Hos-0205	Q5VWX1	KHDRBS2	ENSG00000112232.8	Homo sapiens	Nucleolus, Sam68 nuclear body	Client
LLPS-Hos-0206	Q14204	DYNC1H1	ENSG00000197102.11	Homo sapiens	Nucleolus, Centrosome/Spindle pole body, Stress granule, Postsynaptic density	Client
LLPS-Hos-0207	Q9NX58	LYAR	ENSG00000145220.13	Homo sapiens	Nucleolus	Client
LLPS-Hos-0208	O15360	FANCA	ENSG00000187741.14	Homo sapiens	Centrosome/Spindle pole body	Client
LLPS-Hos-0209	O95433	AHSA1	ENSG00000100591.7	Homo sapiens	Stress granule, Postsynaptic density	Client
LLPS-Hos-0210	Q9H5V9	CXorf56	ENSG00000018610.14	Homo sapiens	Nucleolus	Client
LLPS-Hos-0211	P49815	TSC2	ENSG00000103197.17	Homo sapiens	Centrosome/Spindle pole body, Postsynaptic density	Client
LLPS-Hos-0212	Q9UMS4	PRPF19	ENSG00000110107.8	Homo sapiens	Nuclear speckle, Nucleolus	Client
LLPS-Hos-0213	O43663	PRC1	ENSG00000198901.13	Homo sapiens	PcG body	Client
LLPS-Hos-0214	A6H8Y1	BDP1	ENSG00000145734.18	Homo sapiens	P-body, Stress granule	Regulator
LLPS-Hos-0215	P32780	GTF2H1	ENSG00000110768.11	Homo sapiens	Nucleolus	Client
LLPS-Hos-0216	Q96CT7	CCDC124	ENSG00000007080.10	Homo sapiens	Centrosome/Spindle pole body, Stress granule, Postsynaptic density	Client
LLPS-Hos-0217	Q9Y5J7	TIMM9	ENSG00000100575.13	Homo sapiens	Nucleolus	Client
LLPS-Hos-0218	Q8TDC3	BRSK1	ENSG00000160469.16	Homo sapiens	Centrosome/Spindle pole body, Postsynaptic density	Client
LLPS-Hos-0219	Q9UJV9	DDX41	ENSG00000183258.11	Homo sapiens	Nucleolus, P-body	Client
LLPS-Hos-0220	O75935	DCTN3	ENSG00000137100.15	Homo sapiens	Centrosome/Spindle pole body, Postsynaptic density	Client
LLPS-Hos-0221	Q9NRW1	RAB6B	ENSG00000154917.10	Homo sapiens	Nucleolus, Postsynaptic density	Client
LLPS-Hos-0222	P17612	PRKACA	ENSG00000072062.13	Homo sapiens	Others	Regulator
LLPS-Hos-0223	P23297	S100A1	ENSG00000160678.11	Homo sapiens	Centrosome/Spindle pole body	Client
LLPS-Hos-0224	P04629	NTRK1	ENSG00000198400.11	Homo sapiens	Centrosome/Spindle pole body	Client
LLPS-Hos-0225	Q9NV06	DCAF13	ENSG00000164934.13	Homo sapiens	Nucleolus	Client
LLPS-Hos-0226	Q6W2J9	BCOR	ENSG00000183337.16	Homo sapiens	Nucleolus	Client
LLPS-Hos-0227	Q9UL19	RARRES3	ENSG00000133321.10	Homo sapiens	Centrosome/Spindle pole body	Client
LLPS-Hos-0228	P62841	RPS15	ENSG00000115268.9	Homo sapiens	Nucleolus	Client
LLPS-Hos-0229	P49768	PSEN1	ENSG00000080815.18	Homo sapiens	Centrosome/Spindle pole body	Client
LLPS-Hos-0230	P46821	MAP1B	ENSG00000131711.14	Homo sapiens	Centrosome/Spindle pole body, Stress granule, Postsynaptic density	Regulator
LLPS-Hos-0231	O43143	DHX15	ENSG00000109606.12	Homo sapiens	Nucleolus, P-body	Client
LLPS-Hos-0232	P53999	SUB1	ENSG00000113387.11	Homo sapiens	Nucleolus	Client
LLPS-Hos-0233	P07199	CENPB	ENSG00000125817.7	Homo sapiens	Nucleolus, Stress granule	Client
LLPS-Hos-0234	P11177	PDHB	ENSG00000168291.12	Homo sapiens	Nucleolus, Postsynaptic density	Client
LLPS-Hos-0235	P78352	DLG4	ENSG00000132535.19	Homo sapiens	Droplet, Postsynaptic density	Scaffold
LLPS-Hos-0236	Q9UEE9	CFDP1	ENSG00000153774.8	Homo sapiens	Stress granule	Regulator
LLPS-Hos-0237	P62424	RPL7A	ENSG00000148303.16	Homo sapiens	Nucleolus, Postsynaptic density	Client
LLPS-Hos-0238	O43379	WDR62	ENSG00000075702.17	Homo sapiens	Centrosome/Spindle pole body, Stress granule	Regulator
LLPS-Hos-0239	O15145	ARPC3	ENSG00000111229.15	Homo sapiens	Nucleolus, Postsynaptic density	Client
LLPS-Hos-0240	P49720	PSMB3	ENSG00000275903.2	Homo sapiens	Nucleolus	Client
LLPS-Hos-0241	Q6UB35	MTHFD1L	ENSG00000120254.15	Homo sapiens	Nucleolus, Postsynaptic density	Client
LLPS-Hos-0242	P23396	RPS3	ENSG00000149273.14	Homo sapiens	Nucleolus, P-body, Stress granule, Postsynaptic density	Client
LLPS-Hos-0243	P55010	EIF5	ENSG00000100664.10	Homo sapiens	Stress granule	Regulator
LLPS-Hos-0244	Q92540	SMG7	ENSG00000116698.21	Homo sapiens	Nucleolus, P-body, Stress granule	Client
LLPS-Hos-0245	P35544	FAU	ENSG00000149806.10	Homo sapiens	P-body, Stress granule	Regulator
LLPS-Hos-0247	Q0ZGT2	NEXN	ENSG00000162614.18	Homo sapiens	Stress granule	Client
LLPS-Hos-0248	P49750	YLPM1	ENSG00000119596.17	Homo sapiens	Stress granule	Client
LLPS-Hos-0249	Q9NW08	POLR3B	ENSG00000013503.9	Homo sapiens	P-body	Regulator
LLPS-Hos-0250	Q93052	LPP	ENSG00000145012.13	Homo sapiens	Stress granule	Client
LLPS-Hos-0251	Q6MZM0	HEPHL1	ENSG00000181333.11	Homo sapiens	Nucleolus	Client
LLPS-Hos-0252	P82914	MRPS15	ENSG00000116898.11	Homo sapiens	Nucleolus	Client
LLPS-Hos-0253	P17987	TCP1	ENSG00000120438.11	Homo sapiens	Centrosome/Spindle pole body, Stress granule, Postsynaptic density	Client
LLPS-Hos-0254	A5YKK6	CNOT1	ENSG00000125107.17	Homo sapiens	P-body, Stress granule	Client
LLPS-Hos-0255	O75764	TCEA3	ENSG00000204219.10	Homo sapiens	Nucleolus	Client
LLPS-Hos-0256	Q7Z6E9	RBBP6	ENSG00000122257.19	Homo sapiens	Nucleolus	Client
LLPS-Hos-0257	Q00325	SLC25A3	ENSG00000075415.12	Homo sapiens	Nucleolus, Postsynaptic density	Client
LLPS-Hos-0258	Q8N8A6	DDX51	ENSG00000185163.9	Homo sapiens	Nucleolus	Client
LLPS-Hos-0259	P62917	RPL8	ENSG00000161016.17	Homo sapiens	Nucleolus, Postsynaptic density	Client
LLPS-Hos-0260	P49961	ENTPD1	ENSG00000138185.19	Homo sapiens	Stress granule	Client
LLPS-Hos-0261	Q14145	KEAP1	ENSG00000079999.13	Homo sapiens	Stress granule, Others	Regulator
LLPS-Hos-0262	P62750	RPL23A	ENSG00000198242.13	Homo sapiens	Droplet, Nucleolus, Postsynaptic density	Scaffold
LLPS-Hos-0263	Q8IWA0	WDR75	ENSG00000115368.9	Homo sapiens	Nucleolus	Client
LLPS-Hos-0264	Q8IZH2	XRN1	ENSG00000114127.10	Homo sapiens	P-body, Stress granule	Client
LLPS-Hos-0265	Q96CW5	TUBGCP3	ENSG00000126216.14	Homo sapiens	Centrosome/Spindle pole body, P-body	Client
LLPS-Hos-0267	P50579	METAP2	ENSG00000111142.13	Homo sapiens	Stress granule	Client
LLPS-Hos-0268	Q9UJ70	NAGK	ENSG00000124357.12	Homo sapiens	Nuclear speckle	Client
LLPS-Hos-0269	O43583	DENR	ENSG00000139726.10	Homo sapiens	Nucleolus	Client
LLPS-Hos-0270	Q9BRX2	PELO	ENSG00000152684.10	Homo sapiens	Nucleolus, Stress granule	Client
LLPS-Hos-0271	Q96EU6	RRP36	ENSG00000124541.6	Homo sapiens	Nucleolus	Client
LLPS-Hos-0272	O14617	AP3D1	ENSG00000065000.17	Homo sapiens	Nucleolus, Postsynaptic density	Client
LLPS-Hos-0273	P62308	SNRPG	ENSG00000143977.13	Homo sapiens	Cajal body	Client
LLPS-Hos-0274	Q14157	UBAP2L	ENSG00000143569.18	Homo sapiens	P-body, Stress granule	Regulator
LLPS-Hos-0275	Q9NY93	DDX56	ENSG00000136271.10	Homo sapiens	Nucleolus	Client
LLPS-Hos-0276	Q9Y224	RTRAF	ENSG00000087302.8	Homo sapiens	Nucleolus, Neuronal granule, Stress granule	Client
LLPS-Hos-0277	Q9BX68	HINT2	ENSG00000137133.10	Homo sapiens	Nucleolus	Client
LLPS-Hos-0278	Q9NX63	CHCHD3	ENSG00000106554.12	Homo sapiens	Stress granule, Postsynaptic density	Client
LLPS-Hos-0279	Q9Y315	DERA	ENSG00000023697.12	Homo sapiens	Stress granule	Client
LLPS-Hos-0280	Q96A72	MAGOHB	ENSG00000111196.9	Homo sapiens	Stress granule	Client
LLPS-Hos-0281	P14207	FOLR2	ENSG00000165457.13	Homo sapiens	P-body	Regulator
LLPS-Hos-0282	Q6PJT7	ZC3H14	ENSG00000100722.19	Homo sapiens	Stress granule	Client
LLPS-Hos-0283	Q99627	COPS8	ENSG00000198612.10	Homo sapiens	Centrosome/Spindle pole body	Client
LLPS-Hos-0284	Q6GMV2	SMYD5	ENSG00000135632.11	Homo sapiens	Stress granule	Client
LLPS-Hos-0285	Q9Y2X3	NOP58	ENSG00000055044.10	Homo sapiens	Cajal body, Nucleolus, P-body, Stress granule	Client
LLPS-Hos-0286	Q92841	DDX17	ENSG00000100201.20	Homo sapiens	Nucleolus, Postsynaptic density	Client
LLPS-Hos-0287	Q6PI48	DARS2	ENSG00000117593.10	Homo sapiens	Mitochondrial RNA granule	Client
LLPS-Hos-0288	Q8N0X7	SPART	ENSG00000133104.13	Homo sapiens	Centrosome/Spindle pole body, Stress granule	Regulator
LLPS-Hos-0289	P01023	A2M	ENSG00000175899.14	Homo sapiens	PML nuclear body	Client
LLPS-Hos-0290	Q9H9G7	AGO3	ENSG00000126070.19	Homo sapiens	P-body, Stress granule	Client
LLPS-Hos-0291	O15116	LSM1	ENSG00000175324.9	Homo sapiens	P-body, Stress granule	Regulator
LLPS-Hos-0292	P55039	DRG2	ENSG00000108591.9	Homo sapiens	Nucleolus	Client
LLPS-Hos-0293	Q9UHA3	RSL24D1	ENSG00000137876.9	Homo sapiens	Nucleolus	Client
LLPS-Hos-0294	P49207	RPL34	ENSG00000109475.16	Homo sapiens	Nucleolus	Client
LLPS-Hos-0295	P39748	FEN1	ENSG00000168496.3	Homo sapiens	Nucleolus, P-body	Regulator
LLPS-Hos-0296	P29803	PDHA2	ENSG00000163114.5	Homo sapiens	Nucleolus	Client
LLPS-Hos-0297	Q14974	KPNB1	ENSG00000108424.9	Homo sapiens	Droplet, Nucleolus, PML nuclear body, Centrosome/Spindle pole body, Stress granule, Postsynaptic density	Scaffold
LLPS-Hos-0298	Q9UBV8	PEF1	ENSG00000162517.12	Homo sapiens	Stress granule, Others	Client
LLPS-Hos-0299	Q71F23	CENPU	ENSG00000151725.11	Homo sapiens	P-body	Regulator
LLPS-Hos-0301	P29083	GTF2E1	ENSG00000153767.9	Homo sapiens	P-body, Stress granule	Regulator
LLPS-Hos-0303	P31483	TIA1	ENSG00000116001.15	Homo sapiens	Droplet, P-body, Stress granule, Others	Scaffold
LLPS-Hos-0304	Q8WWY3	PRPF31	ENSG00000105618.13	Homo sapiens	Nucleolus	Client
LLPS-Hos-0305	P21802	FGFR2	ENSG00000066468.22	Homo sapiens	Nucleolus	Client
LLPS-Hos-0306	Q14008	CKAP5	ENSG00000175216.14	Homo sapiens	Nucleolus, Centrosome/Spindle pole body, Postsynaptic density	Client
LLPS-Hos-0307	Q96T88	UHRF1	ENSG00000276043.4	Homo sapiens	Nucleolus	Client
LLPS-Hos-0308	Q9H4B6	SAV1	ENSG00000151748.14	Homo sapiens	Centrosome/Spindle pole body	Client
LLPS-Hos-0309	Q6IQ16	SPOPL	ENSG00000144228.8	Homo sapiens	Cajal body	Client
LLPS-Hos-0310	Q6ZUT6	CCDC9B	ENSG00000188549.12	Homo sapiens	Stress granule	Client
LLPS-Hos-0311	Q9BUV0	RSRP1	ENSG00000117616.17	Homo sapiens	Others	Client
LLPS-Hos-0312	P29144	TPP2	ENSG00000134900.11	Homo sapiens	Centrosome/Spindle pole body	Client
LLPS-Hos-0313	P50914	RPL14	ENSG00000188846.13	Homo sapiens	Nucleolus, Postsynaptic density	Client
LLPS-Hos-0314	P62879	GNB2	ENSG00000172354.9	Homo sapiens	Stress granule	Client
LLPS-Hos-0315	Q7KZ85	SUPT6H	ENSG00000109111.14	Homo sapiens	P-body, Stress granule	Regulator
LLPS-Hos-0316	Q9H000	MKRN2	ENSG00000075975.15	Homo sapiens	P-body, Stress granule	Client
LLPS-Hos-0317	Q99460	PSMD1	ENSG00000173692.12	Homo sapiens	Centrosome/Spindle pole body	Client
LLPS-Hos-0318	P21912	SDHB	ENSG00000117118.9	Homo sapiens	Nucleolus	Client
LLPS-Hos-0319	Q16665	HIF1A	ENSG00000100644.16	Homo sapiens	Nuclear speckle	Client
LLPS-Hos-0320	P45974	USP5	ENSG00000111667.13	Homo sapiens	Nucleolus, Stress granule, Postsynaptic density	Regulator
LLPS-Hos-0321	O15013	ARHGEF10	ENSG00000104728.15	Homo sapiens	Centrosome/Spindle pole body	Client
LLPS-Hos-0322	Q9HD33	MRPL47	ENSG00000136522.13	Homo sapiens	Nucleolus, Mitochondrial RNA granule	Client
LLPS-Hos-0323	Q9NVX2	NLE1	ENSG00000073536.17	Homo sapiens	Nucleolus	Client
LLPS-Hos-0324	P62312	LSM6	ENSG00000164167.11	Homo sapiens	P-body, Stress granule	Regulator
LLPS-Hos-0325	P11309	PIM1	ENSG00000137193.13	Homo sapiens	Centrosome/Spindle pole body	Client
LLPS-Hos-0326	Q08AM6	VAC14	ENSG00000103043.14	Homo sapiens	Centrosome/Spindle pole body, Postsynaptic density	Client
LLPS-Hos-0327	P50995	ANXA11	ENSG00000122359.17	Homo sapiens	Centrosome/Spindle pole body, Stress granule, Postsynaptic density	Client
LLPS-Hos-0328	Q9Y4Z0	LSM4	ENSG00000130520.10	Homo sapiens	P-body	Regulator
LLPS-Hos-0329	P09001	MRPL3	ENSG00000114686.8	Homo sapiens	Nucleolus	Client
LLPS-Hos-0330	O14818	PSMA7	ENSG00000101182.14	Homo sapiens	Nucleolus	Client
LLPS-Hos-0331	Q15061	WDR43	ENSG00000163811.11	Homo sapiens	Nucleolus	Client
LLPS-Hos-0332	Q9Y3A2	UTP11	ENSG00000183520.11	Homo sapiens	Nucleolus, P-body	Client
LLPS-Hos-0333	Q9NQC7	CYLD	ENSG00000083799.17	Homo sapiens	Postsynaptic density	Client
LLPS-Hos-0334	P62745	RHOB	ENSG00000143878.9	Homo sapiens	Postsynaptic density	Client
LLPS-Hos-0335	O60573	EIF4E2	ENSG00000135930.13	Homo sapiens	P-body, Stress granule	Client
LLPS-Hos-0336	Q9Y4W6	AFG3L2	ENSG00000141385.9	Homo sapiens	Nucleolus, Postsynaptic density	Client
LLPS-Hos-0337	Q13418	ILK	ENSG00000166333.13	Homo sapiens	Centrosome/Spindle pole body	Client
LLPS-Hos-0339	Q02297	NRG1	ENSG00000157168.18	Homo sapiens	Nucleolus	Client
LLPS-Hos-0340	Q04637	EIF4G1	ENSG00000114867.20	Homo sapiens	Stress granule, Postsynaptic density	Regulator
LLPS-Hos-0341	Q8IZU3	SYCP3	ENSG00000139351.14	Homo sapiens	Stress granule	Client
LLPS-Hos-0342	Q9NYV6	RRN3	ENSG00000085721.12	Homo sapiens	Nucleolus	Client
LLPS-Hos-0343	P53990	IST1	ENSG00000182149.20	Homo sapiens	Centrosome/Spindle pole body, Postsynaptic density	Client
LLPS-Hos-0344	Q9NYL9	TMOD3	ENSG00000138594.13	Homo sapiens	Stress granule	Client
LLPS-Hos-0345	Q9H6S0	YTHDC2	ENSG00000047188.15	Homo sapiens	P-body, Stress granule	Client
LLPS-Hos-0346	Q9NZA1	CLIC5	ENSG00000112782.16	Homo sapiens	Nucleolus	Client
LLPS-Hos-0347	O75150	RNF40	ENSG00000103549.21	Homo sapiens	Nucleolus, PML nuclear body	Client
LLPS-Hos-0348	Q9Y2R4	DDX52	ENSG00000277594.2	Homo sapiens	Nucleolus	Client
LLPS-Hos-0349	Q9UPT9	USP22	ENSG00000124422.11	Homo sapiens	P-body	Regulator
LLPS-Hos-0350	Q96HF1	SFRP2	ENSG00000145423.4	Homo sapiens	P-body	Regulator
LLPS-Hos-0351	Q9Y4K3	TRAF6	ENSG00000175104.14	Homo sapiens	P-body	Regulator
LLPS-Hos-0353	Q99567	NUP88	ENSG00000108559.11	Homo sapiens	Stress granule	Client
LLPS-Hos-0354	O43615	TIMM44	ENSG00000104980.7	Homo sapiens	Nucleolus	Client
LLPS-Hos-0355	P41236	PPP1R2	ENSG00000184203.7	Homo sapiens	Centrosome/Spindle pole body	Client
LLPS-Hos-0356	P26358	DNMT1	ENSG00000130816.15	Homo sapiens	Nucleolus	Client
LLPS-Hos-0357	Q9NX24	NHP2	ENSG00000145912.8	Homo sapiens	Nucleolus	Client
LLPS-Hos-0358	Q04760	GLO1	ENSG00000124767.6	Homo sapiens	Stress granule	Client
LLPS-Hos-0359	Q9BYD3	MRPL4	ENSG00000105364.13	Homo sapiens	Nucleolus	Client
LLPS-Hos-0362	P24928	POLR2A	ENSG00000284832.1	Homo sapiens	Droplet, Nucleolus, Others	Scaffold
LLPS-Hos-0363	Q9H8M7	MINDY3	ENSG00000148481.13	Homo sapiens	Nucleolus	Client
LLPS-Hos-0364	Q9BUQ8	DDX23	ENSG00000174243.9	Homo sapiens	Nucleolus	Client
LLPS-Hos-0365	Q9P1U0	ZNRD1	ENSG00000066379.14	Homo sapiens	Nucleolus	Client
LLPS-Hos-0366	O96008	TOMM40	ENSG00000130204.12	Homo sapiens	Nucleolus, Stress granule	Client
LLPS-Hos-0367	Q9UN86	G3BP2	ENSG00000138757.14	Homo sapiens	P-body, Stress granule	Regulator
LLPS-Hos-0368	Q92945	KHSRP	ENSG00000088247.17	Homo sapiens	Perinucleolar compartment, P-body, Stress granule	Regulator
LLPS-Hos-0369	Q96FC9	DDX11	ENSG00000013573.16	Homo sapiens	Centrosome/Spindle pole body	Client
LLPS-Hos-0370	Q13813	SPTAN1	ENSG00000197694.15	Homo sapiens	P-body, Postsynaptic density	Client
LLPS-Hos-0371	Q8WWK9	CKAP2	ENSG00000136108.14	Homo sapiens	Centrosome/Spindle pole body, Spindle apparatus	Client
LLPS-Hos-0372	Q9UBT2	UBA2	ENSG00000126261.12	Homo sapiens	P-body	Regulator
LLPS-Hos-0373	Q02218	OGDH	ENSG00000105953.14	Homo sapiens	Nucleolus, Postsynaptic density	Client
LLPS-Hos-0374	Q6IA86	ELP2	ENSG00000134759.13	Homo sapiens	Stress granule	Client
LLPS-Hos-0375	P11021	HSPA5	ENSG00000044574.7	Homo sapiens	Nucleolus, PML nuclear body, Stress granule, Postsynaptic density	Regulator
LLPS-Hos-0376	Q9UHI6	DDX20	ENSG00000064703.11	Homo sapiens	Gemini of cajal body	Regulator
LLPS-Hos-0377	Q6P2Q9	PRPF8	ENSG00000174231.16	Homo sapiens	Nuclear speckle, Nucleolus	Client
LLPS-Hos-0378	Q14694	USP10	ENSG00000103194.15	Homo sapiens	P-body, Stress granule	Regulator
LLPS-Hos-0379	Q03701	CEBPZ	ENSG00000115816.14	Homo sapiens	Nucleolus	Client
LLPS-Hos-0380	Q12849	GRSF1	ENSG00000132463.13	Homo sapiens	P-body, Stress granule, Mitochondrial RNA granule	Client
LLPS-Hos-0381	P42766	RPL35	ENSG00000136942.14	Homo sapiens	Nucleolus, Postsynaptic density	Client
LLPS-Hos-0382	Q04837	SSBP1	ENSG00000106028.10	Homo sapiens	Nucleolus, Postsynaptic density	Client
LLPS-Hos-0383	P23193	TCEA1	ENSG00000187735.13	Homo sapiens	Nucleolus, Stress granule	Client
LLPS-Hos-0384	Q92621	NUP205	ENSG00000155561.14	Homo sapiens	Nucleolus, Stress granule	Client
LLPS-Hos-0385	P62910	RPL32	ENSG00000144713.12	Homo sapiens	Nucleolus, P-body, Stress granule	Regulator
LLPS-Hos-0386	P08574	CYC1	ENSG00000179091.4	Homo sapiens	Nucleolus	Client
LLPS-Hos-0387	Q9Y5S9	RBM8A	ENSG00000265241.6	Homo sapiens	Nucleolus	Client
LLPS-Hos-0388	Q9NXZ2	DDX43	ENSG00000080007.7	Homo sapiens	Nucleolus	Client
LLPS-Hos-0389	Q13200	PSMD2	ENSG00000175166.16	Homo sapiens	Centrosome/Spindle pole body, Stress granule, Postsynaptic density	Client
LLPS-Hos-0391	O43602	DCX	ENSG00000077279.18	Homo sapiens	Centrosome/Spindle pole body, Postsynaptic density	Client
LLPS-Hos-0392	P62875	POLR2L	ENSG00000177700.5	Homo sapiens	Nucleolus	Client
LLPS-Hos-0393	Q9BXP5	SRRT	ENSG00000087087.19	Homo sapiens	Stress granule	Client
LLPS-Hos-0394	P39656	DDOST	ENSG00000244038.9	Homo sapiens	Nucleolus	Client
LLPS-Hos-0395	Q92930	RAB8B	ENSG00000166128.12	Homo sapiens	Nucleolus, Postsynaptic density	Client
LLPS-Hos-0396	P23921	RRM1	ENSG00000167325.14	Homo sapiens	Nucleolus	Client
LLPS-Hos-0397	Q8NCQ7	PROCA1	ENSG00000167525.13	Homo sapiens	Nucleolus	Client
LLPS-Hos-0398	O95833	CLIC3	ENSG00000169583.12	Homo sapiens	Nucleolus	Client
LLPS-Hos-0399	Q86UK7	ZNF598	ENSG00000167962.13	Homo sapiens	P-body, Stress granule	Client
LLPS-Hos-0400	Q15046	KARS	ENSG00000065427.14	Homo sapiens	Nucleolus, Postsynaptic density	Client
LLPS-Hos-0401	Q5T447	HECTD3	ENSG00000126107.14	Homo sapiens	Paraspeckle	Client
LLPS-Hos-0402	A0FGR9	ESYT3	ENSG00000158220.13	Homo sapiens	Nucleolus	Client
LLPS-Hos-0403	Q02543	RPL18A	ENSG00000105640.12	Homo sapiens	Nucleolus	Client
LLPS-Hos-0404	P61923	COPZ1	ENSG00000111481.9	Homo sapiens	Nucleolus	Client
LLPS-Hos-0405	Q12834	CDC20	ENSG00000117399.13	Homo sapiens	Centrosome/Spindle pole body	Client
LLPS-Hos-0406	Q9BX66	SORBS1	ENSG00000095637.22	Homo sapiens	Stress granule, Postsynaptic density	Client
LLPS-Hos-0408	Q504Q3	PAN2	ENSG00000135473.14	Homo sapiens	P-body, Stress granule	Client
LLPS-Hos-0409	P53634	CTSC	ENSG00000109861.15	Homo sapiens	P-body, Stress granule	Regulator
LLPS-Hos-0410	Q16667	CDKN3	ENSG00000100526.19	Homo sapiens	Centrosome/Spindle pole body	Client
LLPS-Hos-0411	Q8NHV4	NEDD1	ENSG00000139350.11	Homo sapiens	Centrosome/Spindle pole body	Client
LLPS-Hos-0412	Q58A45	PAN3	ENSG00000152520.13	Homo sapiens	P-body, Stress granule	Client
LLPS-Hos-0413	Q8WUD1	RAB2B	ENSG00000129472.14	Homo sapiens	Nucleolus	Client
LLPS-Hos-0414	Q9H4Y5	GSTO2	ENSG00000065621.14	Homo sapiens	Nucleolus	Client
LLPS-Hos-0415	P25205	MCM3	ENSG00000112118.18	Homo sapiens	Nucleolus	Client
LLPS-Hos-0416	Q9Y6J8	STYXL1	ENSG00000127952.16	Homo sapiens	Stress granule	Regulator
LLPS-Hos-0417	Q13042	CDC16	ENSG00000130177.15	Homo sapiens	Centrosome/Spindle pole body	Client
LLPS-Hos-0418	Q8IZD4	DCP1B	ENSG00000151065.13	Homo sapiens	P-body, Stress granule	Client
LLPS-Hos-0419	P46940	IQGAP1	ENSG00000140575.12	Homo sapiens	Postsynaptic density	Client
LLPS-Hos-0420	P09132	SRP19	ENSG00000153037.14	Homo sapiens	Nucleolus	Client
LLPS-Hos-0421	P42771	CDKN2A	ENSG00000147889.17	Homo sapiens	Nucleolus	Client
LLPS-Hos-0422	Q9BX40	LSM14B	ENSG00000149657.19	Homo sapiens	P-body, Stress granule	Client
LLPS-Hos-0423	Q92597	NDRG1	ENSG00000104419.14	Homo sapiens	Centrosome/Spindle pole body, Postsynaptic density	Client
LLPS-Hos-0424	Q8WTT2	NOC3L	ENSG00000173145.11	Homo sapiens	Nucleolus	Client
LLPS-Hos-0425	P07237	P4HB	ENSG00000185624.14	Homo sapiens	Nucleolus, Stress granule	Client
LLPS-Hos-0426	Q01518	CAP1	ENSG00000131236.16	Homo sapiens	Stress granule, Postsynaptic density	Client
LLPS-Hos-0427	Q9HCS7	XAB2	ENSG00000076924.11	Homo sapiens	P-body	Client
LLPS-Hos-0429	P42285	MTREX	ENSG00000039123.15	Homo sapiens	Nucleolus	Client
LLPS-Hos-0430	Q9NPD3	EXOSC4	ENSG00000178896.8	Homo sapiens	Nucleolus	Client
LLPS-Hos-0431	Q9NZN3	EHD3	ENSG00000013016.15	Homo sapiens	Nucleolus, Postsynaptic density	Client
LLPS-Hos-0432	Q15833	STXBP2	ENSG00000076944.15	Homo sapiens	Nucleolus	Client
LLPS-Hos-0433	Q96B26	EXOSC8	ENSG00000120699.12	Homo sapiens	Nucleolus	Client
LLPS-Hos-0434	P35232	PHB	ENSG00000167085.11	Homo sapiens	Nucleolus, Postsynaptic density	Client
LLPS-Hos-0435	P63167	DYNLL1	ENSG00000088986.10	Homo sapiens	Centrosome/Spindle pole body, Postsynaptic density	Client
LLPS-Hos-0436	P59998	ARPC4	ENSG00000241553.12	Homo sapiens	Nucleolus	Client
LLPS-Hos-0437	O95684	FGFR1OP	ENSG00000213066.12	Homo sapiens	Centrosome/Spindle pole body	Client
LLPS-Hos-0438	Q7L014	DDX46	ENSG00000145833.15	Homo sapiens	Nuclear speckle, Nucleolus	Client
LLPS-Hos-0439	O14974	PPP1R12A	ENSG00000058272.18	Homo sapiens	Stress granule, Postsynaptic density	Regulator
LLPS-Hos-0440	Q8NEJ9	NGDN	ENSG00000129460.15	Homo sapiens	Nucleolus, Sam68 nuclear body	Client
LLPS-Hos-0442	P60673	PFN3	ENSG00000196570.2	Homo sapiens	Nucleolus	Client
LLPS-Hos-0443	O95072	REC8	ENSG00000100918.12	Homo sapiens	Centrosome/Spindle pole body	Client
LLPS-Hos-0444	O43395	PRPF3	ENSG00000117360.12	Homo sapiens	Nucleolus	Client
LLPS-Hos-0445	Q86UN2	RTN4RL1	ENSG00000185924.6	Homo sapiens	Stress granule	Regulator
LLPS-Hos-0446	Q8IX01	SUGP2	ENSG00000064607.16	Homo sapiens	Stress granule	Client
LLPS-Hos-0447	P37198	NUP62	ENSG00000213024.11	Homo sapiens	Droplet, Nuclear pore complex, Nucleolus	Scaffold
LLPS-Hos-0448	Q9UM13	ANAPC10	ENSG00000164162.13	Homo sapiens	Centrosome/Spindle pole body	Client
LLPS-Hos-0449	Q96A57	TMEM230	ENSG00000089063.14	Homo sapiens	Stress granule	Client
LLPS-Hos-0450	O00425	IGF2BP3	ENSG00000136231.13	Homo sapiens	P-body, Stress granule	Client
LLPS-Hos-0451	Q16836	HADH	ENSG00000138796.16	Homo sapiens	Nucleolus, Postsynaptic density	Client
LLPS-Hos-0452	P52272	HNRNPM	ENSG00000099783.11	Homo sapiens	Nucleolus, P-body, Stress granule, Postsynaptic density	Client
LLPS-Hos-0453	P06493	CDK1	ENSG00000170312.15	Homo sapiens	Cajal body, Nuclear speckle, Nucleolus, Centrosome/Spindle pole body, Stress granule	Client
LLPS-Hos-0454	Q71U36	TUBA1A	ENSG00000167552.13	Homo sapiens	Nucleolus, P-body, Postsynaptic density	Regulator
LLPS-Hos-0455	R4GMX3	COMMD3-BMI1	ENSG00000168283.13	Homo sapiens	PcG body	Client
LLPS-Hos-0456	Q9NQ55	PPAN	ENSG00000130810.19	Homo sapiens	Nucleolus	Client
LLPS-Hos-0457	Q9ULX6	AKAP8L	ENSG00000011243.17	Homo sapiens	Stress granule	Client
LLPS-Hos-0458	P18754	RCC1	ENSG00000180198.16	Homo sapiens	Nucleolus, Stress granule	Client
LLPS-Hos-0459	Q6ZRV2	FAM83H	ENSG00000180921.6	Homo sapiens	Nuclear speckle	Client
LLPS-Hos-0460	Q15843	NEDD8	ENSG00000129559.12	Homo sapiens	Stress granule	Regulator
LLPS-Hos-0461	O75937	DNAJC8	ENSG00000126698.10	Homo sapiens	Nucleolus, Stress granule	Client
LLPS-Hos-0462	P49411	TUFM	ENSG00000178952.10	Homo sapiens	Nucleolus, Stress granule, Postsynaptic density	Client
LLPS-Hos-0463	Q9UJZ1	STOML2	ENSG00000165283.15	Homo sapiens	Nucleolus, Postsynaptic density	Client
LLPS-Hos-0464	P10827	THRA	ENSG00000126351.12	Homo sapiens	Stress granule	Regulator
LLPS-Hos-0465	Q8TF46	DIS3L	ENSG00000166938.12	Homo sapiens	P-body, Stress granule	Client
LLPS-Hos-0466	Q99615	DNAJC7	ENSG00000168259.14	Homo sapiens	Stress granule	Client
LLPS-Hos-0467	Q7Z478	DHX29	ENSG00000067248.9	Homo sapiens	Nucleolus	Client
LLPS-Hos-0468	Q01814	ATP2B2	ENSG00000157087.18	Homo sapiens	Nucleolus, Postsynaptic density	Client
LLPS-Hos-0469	Q5SW96	LDLRAP1	ENSG00000157978.11	Homo sapiens	Centrosome/Spindle pole body	Client
LLPS-Hos-0470	Q9UGJ1	TUBGCP4	ENSG00000137822.12	Homo sapiens	Centrosome/Spindle pole body	Client
LLPS-Hos-0471	P21964	COMT	ENSG00000093010.13	Homo sapiens	Centrosome/Spindle pole body	Client
LLPS-Hos-0472	P27144	AK4	ENSG00000162433.14	Homo sapiens	Nucleolus	Client
LLPS-Hos-0473	P27635	RPL10	ENSG00000147403.16	Homo sapiens	Nucleolus, P-body, Stress granule	Regulator
LLPS-Hos-0474	P23497	SP100	ENSG00000067066.16	Homo sapiens	PML nuclear body	Regulator
LLPS-Hos-0475	Q6P587	FAHD1	ENSG00000180185.11	Homo sapiens	Nucleolus	Client
LLPS-Hos-0476	Q86UW6	N4BP2	ENSG00000078177.13	Homo sapiens	P-body, Stress granule	Client
LLPS-Hos-0477	Q9UBU8	MORF4L1	ENSG00000185787.14	Homo sapiens	Nucleolus	Client
LLPS-Hos-0478	Q5HY92	FIGN	ENSG00000182263.13	Homo sapiens	Centrosome/Spindle pole body	Client
LLPS-Hos-0479	Q9UJT2	TSKS	ENSG00000126467.10	Homo sapiens	Centrosome/Spindle pole body	Client
LLPS-Hos-0480	Q9H8H2	DDX31	ENSG00000125485.17	Homo sapiens	Nucleolus	Client
LLPS-Hos-0481	P26368	U2AF2	ENSG00000063244.12	Homo sapiens	Nuclear speckle, Nucleolus	Client
LLPS-Hos-0482	O60641	SNAP91	ENSG00000065609.14	Homo sapiens	Nucleolus, Postsynaptic density	Client
LLPS-Hos-0483	P01133	EGF	ENSG00000138798.11	Homo sapiens	Nuclear speckle	Regulator
LLPS-Hos-0484	Q9UI10	EIF2B4	ENSG00000115211.15	Homo sapiens	Nucleolus	Client
LLPS-Hos-0485	Q16637	SMN2	ENSG00000172062.16	Homo sapiens	Cajal body, Gemini of cajal body, P-body, Stress granule, U body, Others	Regulator
LLPS-Hos-0486	P12956	XRCC6	ENSG00000196419.12	Homo sapiens	Nucleolus, P-body	Client
LLPS-Hos-0487	Q9NZB2	FAM120A	ENSG00000048828.16	Homo sapiens	P-body, Stress granule	Client
LLPS-Hos-0488	Q9Y6I4	USP3	ENSG00000140455.16	Homo sapiens	Stress granule	Regulator
LLPS-Hos-0489	P10242	MYB	ENSG00000118513.18	Homo sapiens	PML nuclear body	Client
LLPS-Hos-0490	Q5TZA2	CROCC	ENSG00000058453.16	Homo sapiens	Centrosome/Spindle pole body, Stress granule	Client
LLPS-Hos-0491	O43242	PSMD3	ENSG00000108344.14	Homo sapiens	Centrosome/Spindle pole body	Client
LLPS-Hos-0492	Q8TF40	FNIP1	ENSG00000217128.11	Homo sapiens	Centrosome/Spindle pole body	Client
LLPS-Hos-0493	P27695	APEX1	ENSG00000100823.11	Homo sapiens	Nucleolus, Stress granule	Client
LLPS-Hos-0494	P13639	EEF2	ENSG00000167658.15	Homo sapiens	Nucleolus, Stress granule, Postsynaptic density	Regulator
LLPS-Hos-0495	O95983	MBD3	ENSG00000071655.17	Homo sapiens	Centrosome/Spindle pole body	Client
LLPS-Hos-0497	Q9NRM2	ZNF277	ENSG00000198839.9	Homo sapiens	Cajal body	Client
LLPS-Hos-0498	O60828	PQBP1	ENSG00000102103.15	Homo sapiens	Nucleolus, Stress granule	Regulator
LLPS-Hos-0499	P26641	EEF1G	ENSG00000254772.9	Homo sapiens	Nucleolus, Stress granule	Client
LLPS-Hos-0500	P63279	UBE2I	ENSG00000103275.19	Homo sapiens	PML nuclear body, Stress granule, Others	Regulator
LLPS-Hos-0501	Q9UBP6	METTL1	ENSG00000037897.16	Homo sapiens	PML nuclear body	Client
LLPS-Hos-0502	Q9UKF6	CPSF3	ENSG00000119203.13	Homo sapiens	Histone locus body, Stress granule	Regulator
LLPS-Hos-0503	P51575	P2RX1	ENSG00000108405.3	Homo sapiens	P-body	Regulator
LLPS-Hos-0504	P55081	MFAP1	ENSG00000140259.6	Homo sapiens	Stress granule	Client
LLPS-Hos-0505	Q9Y6A5	TACC3	ENSG00000013810.18	Homo sapiens	Centrosome/Spindle pole body, Stress granule	Regulator
LLPS-Hos-0507	O76039	CDKL5	ENSG00000008086.11	Homo sapiens	Nuclear speckle, Postsynaptic density	Regulator
LLPS-Hos-0508	Q9NV31	IMP3	ENSG00000177971.8	Homo sapiens	Nucleolus, Others	Client
LLPS-Hos-0509	Q15814	TBCC	ENSG00000124659.6	Homo sapiens	Centrosome/Spindle pole body	Client
LLPS-Hos-0510	P20042	EIF2S2	ENSG00000125977.6	Homo sapiens	Nucleolus, Stress granule	Client
LLPS-Hos-0511	Q96NC0	ZMAT2	ENSG00000146007.10	Homo sapiens	Nucleolus	Client
LLPS-Hos-0512	P51648	ALDH3A2	ENSG00000072210.18	Homo sapiens	Stress granule, Postsynaptic density	Client
LLPS-Hos-0513	Q8N715	CCDC185	ENSG00000178395.6	Homo sapiens	Others	Client
LLPS-Hos-0514	P38936	CDKN1A	ENSG00000124762.13	Homo sapiens	Centrosome/Spindle pole body	Client
LLPS-Hos-0515	Q9Y4L1	HYOU1	ENSG00000149428.18	Homo sapiens	Nucleolus	Client
LLPS-Hos-0516	Q9H1J1	UPF3A	ENSG00000169062.14	Homo sapiens	Nucleolus, Stress granule	Client
LLPS-Hos-0517	Q9NQ29	LUC7L	ENSG00000007392.16	Homo sapiens	Nuclear speckle	Client
LLPS-Hos-0518	O00566	MPHOSPH10	ENSG00000124383.8	Homo sapiens	Nucleolus	Client
LLPS-Hos-0519	Q8NDD1	C1orf131	ENSG00000143633.12	Homo sapiens	Nucleolus	Client
LLPS-Hos-0520	O75940	SMNDC1	ENSG00000119953.12	Homo sapiens	Nucleolus	Client
LLPS-Hos-0521	Q14444	CAPRIN1	ENSG00000135387.20	Homo sapiens	Neuronal granule, P-body, Stress granule	Regulator
LLPS-Hos-0522	Q8IU60	DCP2	ENSG00000172795.15	Homo sapiens	P-body, Stress granule	Regulator
LLPS-Hos-0523	O00584	RNASET2	ENSG00000026297.15	Homo sapiens	P-body	Client
LLPS-Hos-0524	Q8IY81	FTSJ3	ENSG00000108592.16	Homo sapiens	Nucleolus, Stress granule	Client
LLPS-Hos-0525	A0A0U1RRE5	NBDY	ENSG00000204272.12	Homo sapiens	P-body	Client
LLPS-Hos-0526	Q9UHC1	MLH3	ENSG00000119684.15	Homo sapiens	Nucleolus	Client
LLPS-Hos-0527	Q8WYA6	CTNNBL1	ENSG00000132792.18	Homo sapiens	Nuclear speckle, Nucleolus	Client
LLPS-Hos-0528	Q9NYF8	BCLAF1	ENSG00000029363.16	Homo sapiens	Stress granule	Client
LLPS-Hos-0529	Q96EA4	SPDL1	ENSG00000040275.16	Homo sapiens	Centrosome/Spindle pole body	Client
LLPS-Hos-0530	P62820	RAB1A	ENSG00000138069.17	Homo sapiens	Nucleolus, Stress granule, Postsynaptic density	Regulator
LLPS-Hos-0531	Q9NPI6	DCP1A	ENSG00000272886.5	Homo sapiens	P-body, Stress granule, Chromatoid body	Regulator
LLPS-Hos-0532	O75127	PTCD1	ENSG00000106246.17	Homo sapiens	Mitochondrial RNA granule	Client
LLPS-Hos-0533	Q86VQ0	LCA5	ENSG00000135338.13	Homo sapiens	Centrosome/Spindle pole body	Client
LLPS-Hos-0534	P40227	CCT6A	ENSG00000146731.10	Homo sapiens	Nucleolus, Stress granule, Postsynaptic density	Client
LLPS-Hos-0535	Q8NC69	KCTD6	ENSG00000168301.12	Homo sapiens	PML nuclear body	Client
LLPS-Hos-0537	Q6UWX4	HHIPL2	ENSG00000143512.12	Homo sapiens	PML nuclear body	Client
LLPS-Hos-0538	P60484	PTEN	ENSG00000171862.10	Homo sapiens	Centrosome/Spindle pole body	Client
LLPS-Hos-0539	Q9ULM6	CNOT6	ENSG00000113300.11	Homo sapiens	P-body, Stress granule	Client
LLPS-Hos-0540	Q9BTW9	TBCD	ENSG00000141556.20	Homo sapiens	Centrosome/Spindle pole body, Postsynaptic density	Client
LLPS-Hos-0541	P10809	HSPD1	ENSG00000144381.16	Homo sapiens	Nucleolus, Stress granule, Postsynaptic density	Client
LLPS-Hos-0542	Q9UPN4	CEP131	ENSG00000141577.13	Homo sapiens	Centrosome/Spindle pole body	Client
LLPS-Hos-0543	Q03164	KMT2A	ENSG00000118058.21	Homo sapiens	Nucleolus, Others	Client
LLPS-Hos-0544	P42336	PIK3CA	ENSG00000121879.4	Homo sapiens	Centrosome/Spindle pole body	Client
LLPS-Hos-0545	Q9NQT5	EXOSC3	ENSG00000107371.12	Homo sapiens	Nucleolus	Client
LLPS-Hos-0546	Q71RC2	LARP4	ENSG00000161813.21	Homo sapiens	P-body, Stress granule	Client
LLPS-Hos-0547	Q66K74	MAP1S	ENSG00000130479.10	Homo sapiens	Centrosome/Spindle pole body	Client
LLPS-Hos-0548	Q96EZ8	MCRS1	ENSG00000187778.13	Homo sapiens	Centrosome/Spindle pole body	Client
LLPS-Hos-0549	O15524	SOCS1	ENSG00000185338.5	Homo sapiens	Centrosome/Spindle pole body	Client
LLPS-Hos-0550	Q9NVX0	HAUS2	ENSG00000137814.10	Homo sapiens	Centrosome/Spindle pole body	Client
LLPS-Hos-0551	Q9H0S4	DDX47	ENSG00000213782.7	Homo sapiens	Nucleolus, Stress granule	Client
LLPS-Hos-0552	P13861	PRKAR2A	ENSG00000114302.15	Homo sapiens	Centrosome/Spindle pole body, Postsynaptic density	Client
LLPS-Hos-0553	Q9Y333	LSM2	ENSG00000172850.11	Homo sapiens	Nucleolus	Client
LLPS-Hos-0554	P31689	DNAJA1	ENSG00000086061.15	Homo sapiens	Nucleolus, Postsynaptic density	Client
LLPS-Hos-0555	P61758	VBP1	ENSG00000155959.10	Homo sapiens	Stress granule	Client
LLPS-Hos-0556	Q8TDN6	BRIX1	ENSG00000113460.12	Homo sapiens	Nucleolus, P-body	Client
LLPS-Hos-0557	Q13098	GPS1	ENSG00000169727.12	Homo sapiens	Centrosome/Spindle pole body	Client
LLPS-Hos-0558	O60832	DKC1	ENSG00000130826.17	Homo sapiens	Nucleolus, Stress granule, Others	Regulator
LLPS-Hos-0559	Q5JTZ9	AARS2	ENSG00000124608.4	Homo sapiens	Mitochondrial RNA granule	Client
LLPS-Hos-0560	Q8IY57	YAF2	ENSG00000015153.14	Homo sapiens	Nucleolus	Client
LLPS-Hos-0561	Q9Y6F1	PARP3	ENSG00000041880.14	Homo sapiens	Centrosome/Spindle pole body	Client
LLPS-Hos-0562	Q8NBQ7	AQP11	ENSG00000178301.3	Homo sapiens	Nucleolus	Client
LLPS-Hos-0563	P54198	HIRA	ENSG00000100084.14	Homo sapiens	PML nuclear body	Client
LLPS-Hos-0564	O00505	KPNA3	ENSG00000102753.9	Homo sapiens	Nucleolus, Stress granule	Client
LLPS-Hos-0565	Q13415	ORC1	ENSG00000085840.12	Homo sapiens	Centrosome/Spindle pole body	Client
LLPS-Hos-0566	Q13315	ATM	ENSG00000149311.18	Homo sapiens	DNA damage foci, Nucleolus, Centrosome/Spindle pole body	Client
LLPS-Hos-0568	Q9NU22	MDN1	ENSG00000112159.11	Homo sapiens	Nucleolus	Client
LLPS-Hos-0569	Q14687	GSE1	ENSG00000131149.18	Homo sapiens	Others	Client
LLPS-Hos-0570	O75569	PRKRA	ENSG00000180228.12	Homo sapiens	Stress granule, Postsynaptic density	Regulator
LLPS-Hos-0571	Q8N5F7	NKAP	ENSG00000101882.9	Homo sapiens	Nuclear speckle	Regulator
LLPS-Hos-0573	P54727	RAD23B	ENSG00000119318.12	Homo sapiens	Stress granule	Client
LLPS-Hos-0574	P09874	PARP1	ENSG00000143799.12	Homo sapiens	Nucleolus, Centrosome/Spindle pole body, Stress granule, Postsynaptic density	Client
LLPS-Hos-0575	Q14493	SLBP	ENSG00000163950.12	Homo sapiens	Stress granule	Client
LLPS-Hos-0576	Q86XP3	DDX42	ENSG00000198231.12	Homo sapiens	Nucleolus	Client
LLPS-Hos-0577	P22392	NME2	ENSG00000011052.21	Homo sapiens	Nucleolus	Client
LLPS-Hos-0578	P63096	GNAI1	ENSG00000127955.16	Homo sapiens	Centrosome/Spindle pole body, Postsynaptic density	Client
LLPS-Hos-0579	P62491	RAB11A	ENSG00000103769.9	Homo sapiens	Nucleolus	Client
LLPS-Hos-0580	P68400	CSNK2A1	ENSG00000101266.18	Homo sapiens	Nucleolus, Centrosome/Spindle pole body, Stress granule, Postsynaptic density	Regulator
LLPS-Hos-0581	Q96GM8	TOE1	ENSG00000132773.11	Homo sapiens	Cajal body	Client
LLPS-Hos-0582	Q13868	EXOSC2	ENSG00000130713.15	Homo sapiens	Nucleolus	Client
LLPS-Hos-0583	Q15468	STIL	ENSG00000123473.15	Homo sapiens	Centrosome/Spindle pole body	Client
LLPS-Hos-0584	Q9UER7	DAXX	ENSG00000204209.12	Homo sapiens	Droplet, PML nuclear body	Scaffold
LLPS-Hos-0585	Q13425	SNTB2	ENSG00000168807.16	Homo sapiens	Stress granule, Postsynaptic density	Client
LLPS-Hos-0586	P62195	PSMC5	ENSG00000087191.12	Homo sapiens	Centrosome/Spindle pole body	Client
LLPS-Hos-0587	Q15398	DLGAP5	ENSG00000126787.12	Homo sapiens	Centrosome/Spindle pole body, Spindle apparatus	Client
LLPS-Hos-0588	Q86V48	LUZP1	ENSG00000169641.13	Homo sapiens	P-body, Stress granule	Client
LLPS-Hos-0589	Q9NRX1	PNO1	ENSG00000115946.7	Homo sapiens	Nucleolus	Client
LLPS-Hos-0590	Q15050	RRS1	ENSG00000179041.3	Homo sapiens	Nucleolus	Client
LLPS-Hos-0591	P14678	SNRPB	ENSG00000125835.18	Homo sapiens	Nucleolus	Client
LLPS-Hos-0592	Q15022	SUZ12	ENSG00000178691.10	Homo sapiens	PcG body	Client
LLPS-Hos-0593	Q15560	TCEA2	ENSG00000171703.16	Homo sapiens	Nucleolus	Client
LLPS-Hos-0594	Q9UQ80	PA2G4	ENSG00000170515.13	Homo sapiens	Nucleolus	Client
LLPS-Hos-0595	Q9NT62	ATG3	ENSG00000144848.10	Homo sapiens	Stress granule	Client
LLPS-Hos-0596	Q8N5K1	CISD2	ENSG00000145354.11	Homo sapiens	Nucleolus	Client
LLPS-Hos-0598	Q9H7B2	RPF2	ENSG00000197498.12	Homo sapiens	Nucleolus, P-body	Client
LLPS-Hos-0599	Q8IXJ6	SIRT2	ENSG00000068903.19	Homo sapiens	Centrosome/Spindle pole body, Postsynaptic density	Client
LLPS-Hos-0600	P55769	SNU13	ENSG00000100138.14	Homo sapiens	Nucleolus	Client
LLPS-Hos-0601	Q8N0Z3	SPICE1	ENSG00000163611.11	Homo sapiens	Centrosome/Spindle pole body	Client
LLPS-Hos-0602	Q53HL2	CDCA8	ENSG00000134690.10	Homo sapiens	Nucleolus	Client
LLPS-Hos-0603	Q8N122	RPTOR	ENSG00000141564.14	Homo sapiens	Stress granule	Client
LLPS-Hos-0604	O00567	NOP56	ENSG00000101361.16	Homo sapiens	Cajal body, Nucleolus, P-body	Client
LLPS-Hos-0605	Q96QR8	PURB	ENSG00000146676.8	Homo sapiens	Stress granule, Postsynaptic density	Client
LLPS-Hos-0606	Q99547	MPHOSPH6	ENSG00000135698.9	Homo sapiens	Nucleolus	Client
LLPS-Hos-0608	P61236	YPEL3	ENSG00000090238.11	Homo sapiens	Centrosome/Spindle pole body	Client
LLPS-Hos-0609	Q14232	EIF2B1	ENSG00000111361.12	Homo sapiens	Stress granule	Regulator
LLPS-Hos-0610	Q86YF9	DZIP1	ENSG00000134874.17	Homo sapiens	Stress granule	Client
LLPS-Hos-0611	O15091	KIAA0391	ENSG00000100890.15	Homo sapiens	Mitochondrial RNA granule	Client
LLPS-Hos-0612	Q9BW11	MXD3	ENSG00000213347.10	Homo sapiens	PML nuclear body	Client
LLPS-Hos-0613	O94788	ALDH1A2	ENSG00000128918.14	Homo sapiens	Nucleolus	Client
LLPS-Hos-0614	O00410	IPO5	ENSG00000065150.18	Homo sapiens	Droplet, Nucleolus, Postsynaptic density	Regulator
LLPS-Hos-0615	Q13442	PDAP1	ENSG00000106244.12	Homo sapiens	Stress granule	Client
LLPS-Hos-0616	Q96LT7	C9orf72	ENSG00000147894.15	Homo sapiens	Droplet, Nucleolus, Stress granule	Scaffold
LLPS-Hos-0617	P52434	POLR2H	ENSG00000163882.9	Homo sapiens	Nucleolus	Client
LLPS-Hos-0618	O14744	PRMT5	ENSG00000100462.15	Homo sapiens	P-body, Stress granule, Postsynaptic density	Regulator
LLPS-Hos-0619	P01579	IFNG	ENSG00000111537.4	Homo sapiens	Stress granule	Regulator
LLPS-Hos-0620	Q9C040	TRIM2	ENSG00000109654.14	Homo sapiens	Stress granule, Postsynaptic density	Client
LLPS-Hos-0621	Q01081	U2AF1	ENSG00000160201.11	Homo sapiens	Nucleolus, Stress granule	Client
LLPS-Hos-0622	Q9Y324	FCF1	ENSG00000119616.11	Homo sapiens	Nucleolus	Client
LLPS-Hos-0623	P02489	CRYAA	ENSG00000160202.7	Homo sapiens	Stress granule	Client
LLPS-Hos-0625	O75818	RPP40	ENSG00000124787.13	Homo sapiens	Nucleolus	Client
LLPS-Hos-0626	P0CG48	UBC	ENSG00000150991.14	Homo sapiens	Nucleolus, Postsynaptic density, Others	Client
LLPS-Hos-0627	O15042	U2SURP	ENSG00000163714.17	Homo sapiens	Nuclear speckle	Client
LLPS-Hos-0628	Q9BVP2	GNL3	ENSG00000163938.16	Homo sapiens	Nucleolus	Client
LLPS-Hos-0629	O15347	HMGB3	ENSG00000029993.14	Homo sapiens	Nucleolus, Stress granule	Client
LLPS-Hos-0631	P06241	FYN	ENSG00000010810.17	Homo sapiens	Droplet, Nucleolus, Centrosome/Spindle pole body, Postsynaptic density	Scaffold
LLPS-Hos-0632	Q9UHD1	CHORDC1	ENSG00000110172.11	Homo sapiens	Stress granule	Client
LLPS-Hos-0634	Q04695	KRT17	ENSG00000128422.16	Homo sapiens	Nucleolus	Client
LLPS-Hos-0635	P62306	SNRPF	ENSG00000139343.10	Homo sapiens	Stress granule	Client
LLPS-Hos-0636	Q9BRK4	LZTS2	ENSG00000107816.17	Homo sapiens	Centrosome/Spindle pole body	Client
LLPS-Hos-0637	Q9Y3A4	RRP7A	ENSG00000189306.10	Homo sapiens	Nucleolus	Client
LLPS-Hos-0638	P38646	HSPA9	ENSG00000113013.13	Homo sapiens	Nucleolus, Centrosome/Spindle pole body, Stress granule, Postsynaptic density	Client
LLPS-Hos-0639	Q14240	EIF4A2	ENSG00000156976.16	Homo sapiens	Stress granule, Postsynaptic density	Regulator
LLPS-Hos-0640	O43837	IDH3B	ENSG00000101365.20	Homo sapiens	Nucleolus	Client
LLPS-Hos-0641	Q9H9L3	ISG20L2	ENSG00000143319.16	Homo sapiens	Nucleolus	Client
LLPS-Hos-0642	Q9Y2P8	RCL1	ENSG00000120158.11	Homo sapiens	Nucleolus	Client
LLPS-Hos-0643	P48735	IDH2	ENSG00000182054.9	Homo sapiens	Nucleolus, Postsynaptic density	Client
LLPS-Hos-0644	Q9NWB1	RBFOX1	ENSG00000078328.20	Homo sapiens	Droplet, Stress granule	Scaffold
LLPS-Hos-0646	O60287	URB1	ENSG00000142207.6	Homo sapiens	Nucleolus	Client
LLPS-Hos-0647	Q14566	MCM6	ENSG00000076003.4	Homo sapiens	Nucleolus	Client
LLPS-Hos-0648	Q13601	KRR1	ENSG00000111615.13	Homo sapiens	Nucleolus, Others	Client
LLPS-Hos-0649	Q9BTV5	FSD1	ENSG00000105255.10	Homo sapiens	Centrosome/Spindle pole body, Postsynaptic density	Client
LLPS-Hos-0650	Q14241	ELOA	ENSG00000011007.12	Homo sapiens	Nucleolus	Client
LLPS-Hos-0651	O14965	AURKA	ENSG00000087586.17	Homo sapiens	Droplet, Centrosome/Spindle pole body, Others	Client
LLPS-Hos-0652	Q14011	CIRBP	ENSG00000099622.13	Homo sapiens	Droplet, Cajal body, Nucleolus, Stress granule	Scaffold
LLPS-Hos-0653	O00442	RTCA	ENSG00000137996.12	Homo sapiens	Stress granule	Client
LLPS-Hos-0654	P34932	HSPA4	ENSG00000170606.14	Homo sapiens	Nucleolus, Stress granule, Postsynaptic density	Client
LLPS-Hos-0655	Q9Y5J1	UTP18	ENSG00000011260.13	Homo sapiens	Nucleolus, Stress granule	Client
LLPS-Hos-0656	P54819	AK2	ENSG00000004455.16	Homo sapiens	Nucleolus	Client
LLPS-Hos-0657	Q9H0G5	NSRP1	ENSG00000126653.17	Homo sapiens	Nuclear speckle	Regulator
LLPS-Hos-0658	P28482	MAPK1	ENSG00000100030.14	Homo sapiens	Centrosome/Spindle pole body, Postsynaptic density	Client
LLPS-Hos-0659	O00186	STXBP3	ENSG00000116266.10	Homo sapiens	Nucleolus, Postsynaptic density	Client
LLPS-Hos-0660	P61604	HSPE1	ENSG00000115541.10	Homo sapiens	Nucleolus	Client
LLPS-Hos-0661	P18887	XRCC1	ENSG00000073050.11	Homo sapiens	Nucleolus, PML nuclear body, Centrosome/Spindle pole body	Client
LLPS-Hos-0662	Q8WWM7	ATXN2L	ENSG00000168488.18	Homo sapiens	P-body, Stress granule	Regulator
LLPS-Hos-0663	O60812	HNRNPCL1	ENSG00000179172.9	Homo sapiens	P-body	Client
LLPS-Hos-0664	Q9BT78	COPS4	ENSG00000138663.8	Homo sapiens	Centrosome/Spindle pole body	Client
LLPS-Hos-0665	P53621	COPA	ENSG00000122218.15	Homo sapiens	Nucleolus, Postsynaptic density	Client
LLPS-Hos-0666	O43463	SUV39H1	ENSG00000101945.16	Homo sapiens	Others	Client
LLPS-Hos-0667	Q6UN15	FIP1L1	ENSG00000145216.15	Homo sapiens	Histone locus body	Regulator
LLPS-Hos-0668	Q9H019	MTFR1L	ENSG00000117640.17	Homo sapiens	Stress granule	Client
LLPS-Hos-0669	Q9Y6G9	DYNC1LI1	ENSG00000144635.8	Homo sapiens	Centrosome/Spindle pole body, Postsynaptic density	Client
LLPS-Hos-0670	P51178	PLCD1	ENSG00000187091.13	Homo sapiens	Postsynaptic density	Client
LLPS-Hos-0671	P52701	MSH6	ENSG00000116062.14	Homo sapiens	Stress granule	Client
LLPS-Hos-0672	Q13501	SQSTM1	ENSG00000161011.19	Homo sapiens	Droplet, Stress granule, Others	Scaffold
LLPS-Hos-0673	P03950	ANG	ENSG00000214274.9	Homo sapiens	Stress granule	Client
LLPS-Hos-0674	O95602	POLR1A	ENSG00000068654.15	Homo sapiens	Cajal body, Nucleolus	Client
LLPS-Hos-0675	P32969	RPL9P9	ENSG00000163682.16	Homo sapiens	Nucleolus, Postsynaptic density	Client
LLPS-Hos-0676	P06744	GPI	ENSG00000105220.15	Homo sapiens	Nucleolus, Postsynaptic density	Client
LLPS-Hos-0677	P50613	CDK7	ENSG00000134058.11	Homo sapiens	Droplet, Nuclear speckle, Nucleolus	Regulator
LLPS-Hos-0678	Q9NY27	PPP4R2	ENSG00000163605.14	Homo sapiens	Centrosome/Spindle pole body	Client
LLPS-Hos-0679	Q07157	TJP1	ENSG00000104067.16	Homo sapiens	Postsynaptic density	Client
LLPS-Hos-0681	Q9BW27	NUP85	ENSG00000125450.10	Homo sapiens	Centrosome/Spindle pole body	Client
LLPS-Hos-0682	P19525	EIF2AK2	ENSG00000055332.17	Homo sapiens	Nucleolus, Stress granule, Postsynaptic density	Regulator
LLPS-Hos-0683	C9JRZ8	AKR1B15	ENSG00000227471.8	Homo sapiens	Nucleolus	Client
LLPS-Hos-0684	Q8NBX0	SCCPDH	ENSG00000143653.9	Homo sapiens	Postsynaptic density	Client
LLPS-Hos-0685	P28066	PSMA5	ENSG00000143106.12	Homo sapiens	Nucleolus	Client
LLPS-Hos-0686	Q3B726	TWISTNB	ENSG00000105849.5	Homo sapiens	Nucleolus	Client
LLPS-Hos-0687	O00443	PIK3C2A	ENSG00000011405.13	Homo sapiens	Stress granule	Regulator
LLPS-Hos-0688	P25705	ATP5F1A	ENSG00000152234.15	Homo sapiens	Nucleolus, Stress granule, Postsynaptic density	Client
LLPS-Hos-0689	O43734	TRAF3IP2	ENSG00000056972.18	Homo sapiens	P-body, Others	Regulator
LLPS-Hos-0690	Q92925	SMARCD2	ENSG00000108604.15	Homo sapiens	Nucleolus	Client
LLPS-Hos-0691	Q13541	EIF4EBP1	ENSG00000187840.4	Homo sapiens	Centrosome/Spindle pole body, Stress granule	Regulator
LLPS-Hos-0692	Q13111	CHAF1A	ENSG00000167670.15	Homo sapiens	Stress granule	Regulator
LLPS-Hos-0693	Q8NHU6	TDRD7	ENSG00000196116.7	Homo sapiens	P-body, Stress granule	Regulator
LLPS-Hos-0694	Q9H0C2	SLC25A31	ENSG00000151475.5	Homo sapiens	Nucleolus, Postsynaptic density	Client
LLPS-Hos-0695	Q9NRR4	DROSHA	ENSG00000113360.16	Homo sapiens	Stress granule	Client
LLPS-Hos-0696	P40692	MLH1	ENSG00000076242.14	Homo sapiens	Nucleolus	Client
LLPS-Hos-0697	Q6P1J9	CDC73	ENSG00000134371.12	Homo sapiens	Nucleolus, Stress granule	Client
LLPS-Hos-0698	Q6NYC8	PPP1R18	ENSG00000146112.11	Homo sapiens	Stress granule	Client
LLPS-Hos-0699	O75410	TACC1	ENSG00000147526.19	Homo sapiens	Centrosome/Spindle pole body, Postsynaptic density	Client
LLPS-Hos-0700	P55884	EIF3B	ENSG00000106263.17	Homo sapiens	P-body, Stress granule	Regulator
LLPS-Hos-0701	Q8WYQ5	DGCR8	ENSG00000128191.15	Homo sapiens	Nuclear speckle, Nucleolus, P-body	Client
LLPS-Hos-0702	Q13905	RAPGEF1	ENSG00000107263.18	Homo sapiens	Nuclear speckle	Client
LLPS-Hos-0703	P10515	DLAT	ENSG00000150768.15	Homo sapiens	Nucleolus, Postsynaptic density	Client
LLPS-Hos-0704	A1L3X0	ELOVL7	ENSG00000164181.13	Homo sapiens	Nucleolus	Client
LLPS-Hos-0705	Q9H8X2	IPPK	ENSG00000127080.9	Homo sapiens	Centrosome/Spindle pole body	Client
LLPS-Hos-0706	P11137	MAP2	ENSG00000078018.19	Homo sapiens	Centrosome/Spindle pole body, Postsynaptic density	Client
LLPS-Hos-0707	P27708	CAD	ENSG00000084774.13	Homo sapiens	Nucleolus, Postsynaptic density	Client
LLPS-Hos-0708	Q70YC5	ZNF365	ENSG00000138311.16	Homo sapiens	Centrosome/Spindle pole body	Client
LLPS-Hos-0709	P08670	VIM	ENSG00000026025.15	Homo sapiens	Nucleolus, Postsynaptic density	Client
LLPS-Hos-0710	Q9Y5J9	TIMM8B	ENSG00000150779.11	Homo sapiens	Nucleolus	Client
LLPS-Hos-0711	Q92797	SYMPK	ENSG00000125755.18	Homo sapiens	Histone locus body	Regulator
LLPS-Hos-0712	Q9UPQ9	TNRC6B	ENSG00000100354.20	Homo sapiens	Droplet, P-body, Stress granule	Scaffold
LLPS-Hos-0713	Q9NQI0	DDX4	ENSG00000152670.18	Homo sapiens	Droplet, Nuage, Others	Scaffold
LLPS-Hos-0714	Q9UKX7	NUP50	ENSG00000093000.18	Homo sapiens	Stress granule	Client
LLPS-Hos-0715	P47755	CAPZA2	ENSG00000198898.13	Homo sapiens	Stress granule, Postsynaptic density	Client
LLPS-Hos-0716	Q9H4A3	WNK1	ENSG00000060237.16	Homo sapiens	Stress granule, Postsynaptic density	Client
LLPS-Hos-0718	Q96MU7	YTHDC1	ENSG00000083896.12	Homo sapiens	Nuclear speckle, Sam68 nuclear body	Client
LLPS-Hos-0719	Q92879	CELF1	ENSG00000149187.18	Homo sapiens	P-body, Stress granule	Client
LLPS-Hos-0720	O60684	KPNA6	ENSG00000025800.13	Homo sapiens	Stress granule	Client
LLPS-Hos-0721	O43805	SSNA1	ENSG00000176101.11	Homo sapiens	Centrosome/Spindle pole body	Client
LLPS-Hos-0722	Q52LJ0	FAM98B	ENSG00000171262.11	Homo sapiens	Nucleolus, Stress granule	Client
LLPS-Hos-0723	Q9HCG8	CWC22	ENSG00000163510.13	Homo sapiens	Stress granule	Client
LLPS-Hos-0724	Q8NI36	WDR36	ENSG00000134987.11	Homo sapiens	Nucleolus	Client
LLPS-Hos-0725	Q13885	TUBB2A	ENSG00000137267.5	Homo sapiens	Nucleolus, Postsynaptic density	Client
LLPS-Hos-0726	Q9UNF1	MAGED2	ENSG00000102316.16	Homo sapiens	Stress granule	Client
LLPS-Hos-0727	P40222	TXLNA	ENSG00000084652.15	Homo sapiens	Nucleolus	Client
LLPS-Hos-0728	Q9UI30	TRMT112	ENSG00000173113.6	Homo sapiens	Nucleolus	Client
LLPS-Hos-0729	Q8TBZ0	CCDC110	ENSG00000168491.9	Homo sapiens	Centrosome/Spindle pole body	Client
LLPS-Hos-0730	Q8N157	AHI1	ENSG00000135541.20	Homo sapiens	Centrosome/Spindle pole body	Client
LLPS-Hos-0731	P23443	RPS6KB1	ENSG00000108443.13	Homo sapiens	Stress granule	Regulator
LLPS-Hos-0732	O75489	NDUFS3	ENSG00000213619.9	Homo sapiens	Nucleolus, Postsynaptic density	Client
LLPS-Hos-0733	Q5JSZ5	PRRC2B	ENSG00000130723.19	Homo sapiens	P-body, Stress granule	Client
LLPS-Hos-0734	P22692	IGFBP4	ENSG00000141753.6	Homo sapiens	Centrosome/Spindle pole body	Client
LLPS-Hos-0736	P62314	SNRPD1	ENSG00000167088.10	Homo sapiens	Cajal body	Regulator
LLPS-Hos-0737	Q92575	UBXN4	ENSG00000144224.16	Homo sapiens	Stress granule	Client
LLPS-Hos-0738	Q9Y221	NIP7	ENSG00000132603.14	Homo sapiens	Nucleolus	Client
LLPS-Hos-0740	Q86SE8	NPM2	ENSG00000158806.13	Homo sapiens	Nucleolus	Client
LLPS-Hos-0741	O43293	DAPK3	ENSG00000167657.13	Homo sapiens	Centrosome/Spindle pole body	Client
LLPS-Hos-0743	Q92994	BRF1	ENSG00000185024.16	Homo sapiens	Stress granule	Client
LLPS-Hos-0744	Q7Z2T5	TRMT1L	ENSG00000121486.11	Homo sapiens	Nucleolus	Client
LLPS-Hos-0745	O00767	SCD	ENSG00000099194.5	Homo sapiens	Stress granule	Regulator
LLPS-Hos-0746	O95453	PARN	ENSG00000140694.16	Homo sapiens	Nucleolus, Stress granule	Client
LLPS-Hos-0747	Q00839	HNRNPU	ENSG00000153187.19	Homo sapiens	Nucleolus, P-body, Stress granule	Client
LLPS-Hos-0748	Q86X55	CARM1	ENSG00000142453.11	Homo sapiens	Nuclear speckle, Stress granule	Client
LLPS-Hos-0749	P27361	MAPK3	ENSG00000102882.11	Homo sapiens	Centrosome/Spindle pole body, Postsynaptic density, Others	Regulator
LLPS-Hos-0750	P15408	FOSL2	ENSG00000075426.11	Homo sapiens	PML nuclear body	Client
LLPS-Hos-0751	Q14289	PTK2B	ENSG00000120899.17	Homo sapiens	Centrosome/Spindle pole body, Postsynaptic density	Client
LLPS-Hos-0752	P61081	UBE2M	ENSG00000130725.7	Homo sapiens	Stress granule, Postsynaptic density	Regulator
LLPS-Hos-0753	Q9UHB9	SRP68	ENSG00000167881.14	Homo sapiens	Nucleolus, Stress granule	Client
LLPS-Hos-0754	Q6PKG0	LARP1	ENSG00000155506.16	Homo sapiens	Stress granule	Client
LLPS-Hos-0755	P36578	RPL4	ENSG00000174444.14	Homo sapiens	Nucleolus, Postsynaptic density	Client
LLPS-Hos-0756	Q6RFH5	WDR74	ENSG00000133316.15	Homo sapiens	Nucleolus	Client
LLPS-Hos-0757	P00505	GOT2	ENSG00000125166.12	Homo sapiens	Nucleolus, Postsynaptic density	Client
LLPS-Hos-0758	Q8NHQ1	CEP70	ENSG00000114107.8	Homo sapiens	Centrosome/Spindle pole body	Client
LLPS-Hos-0759	Q5RKV6	EXOSC6	ENSG00000223496.2	Homo sapiens	Nucleolus	Client
LLPS-Hos-0760	O14920	IKBKB	ENSG00000104365.14	Homo sapiens	Centrosome/Spindle pole body	Client
LLPS-Hos-0761	Q8WWW0	RASSF5	ENSG00000266094.7	Homo sapiens	Centrosome/Spindle pole body	Client
LLPS-Hos-0762	P02745	C1QA	ENSG00000173372.16	Homo sapiens	Stress granule	Regulator
LLPS-Hos-0763	P46060	RANGAP1	ENSG00000100401.19	Homo sapiens	Stress granule, Postsynaptic density	Client
LLPS-Hos-0764	P32119	PRDX2	ENSG00000167815.11	Homo sapiens	Nucleolus, Postsynaptic density	Client
LLPS-Hos-0765	Q9H4M9	EHD1	ENSG00000110047.17	Homo sapiens	Nucleolus, Postsynaptic density	Client
LLPS-Hos-0766	Q5JTH9	RRP12	ENSG00000052749.13	Homo sapiens	Nucleolus	Client
LLPS-Hos-0767	Q969P6	TOP1MT	ENSG00000184428.12	Homo sapiens	Nucleolus	Client
LLPS-Hos-0768	P06730	EIF4E	ENSG00000151247.12	Homo sapiens	P-body, Stress granule, Others	Regulator
LLPS-Hos-0769	Q12972	PPP1R8	ENSG00000117751.17	Homo sapiens	Stress granule	Client
LLPS-Hos-0770	Q9BSJ8	ESYT1	ENSG00000139641.12	Homo sapiens	Nucleolus, Stress granule, Postsynaptic density	Client
LLPS-Hos-0771	Q9BVJ6	UTP14A	ENSG00000156697.12	Homo sapiens	Nucleolus	Client
LLPS-Hos-0772	Q96RK4	BBS4	ENSG00000140463.13	Homo sapiens	Centrosome/Spindle pole body	Client
LLPS-Hos-0773	P34896	SHMT1	ENSG00000176974.19	Homo sapiens	Nucleolus	Client
LLPS-Hos-0774	Q9UNQ2	DIMT1	ENSG00000086189.9	Homo sapiens	Nucleolus	Client
LLPS-Hos-0775	Q9BZZ5	API5	ENSG00000166181.12	Homo sapiens	Nucleolus	Client
LLPS-Hos-0776	Q15620	OR8B8	ENSG00000197125.3	Homo sapiens	Stress granule	Regulator
LLPS-Hos-0777	Q8N3E9	PLCD3	ENSG00000161714.11	Homo sapiens	Postsynaptic density	Client
LLPS-Hos-0778	Q6NX45	ZNF774	ENSG00000196391.10	Homo sapiens	PML nuclear body	Client
LLPS-Hos-0779	Q7L5Y9	MAEA	ENSG00000090316.15	Homo sapiens	Centrosome/Spindle pole body	Client
LLPS-Hos-0780	P53992	SEC24C	ENSG00000176986.15	Homo sapiens	Stress granule, Postsynaptic density	Client
LLPS-Hos-0781	Q9HCM7	FBRSL1	ENSG00000112787.13	Homo sapiens	P-body, Stress granule	Client
LLPS-Hos-0782	Q6PJG6	BRAT1	ENSG00000106009.15	Homo sapiens	Stress granule	Client
LLPS-Hos-0783	Q7Z417	NUFIP2	ENSG00000108256.8	Homo sapiens	P-body, Stress granule	Client
LLPS-Hos-0784	P22314	UBA1	ENSG00000130985.16	Homo sapiens	Nucleolus, Stress granule, Postsynaptic density	Client
LLPS-Hos-0785	Q00403	GTF2B	ENSG00000137947.11	Homo sapiens	Nucleolus	Client
LLPS-Hos-0786	Q86SQ0	PHLDB2	ENSG00000144824.20	Homo sapiens	Stress granule	Client
LLPS-Hos-0787	Q6IQ19	CCSAP	ENSG00000154429.10	Homo sapiens	Centrosome/Spindle pole body	Client
LLPS-Hos-0788	Q9Y383	LUC7L2	ENSG00000146963.17	Homo sapiens	Nuclear speckle, Nucleolus	Client
LLPS-Hos-0789	Q9UBB9	TFIP11	ENSG00000100109.16	Homo sapiens	Others	Client
LLPS-Hos-0792	Q93062	RBPMS	ENSG00000157110.15	Homo sapiens	Neuronal granule, Stress granule	Client
LLPS-Hos-0793	P34947	GRK5	ENSG00000198873.11	Homo sapiens	Centrosome/Spindle pole body	Client
LLPS-Hos-0794	P35268	RPL22	ENSG00000116251.10	Homo sapiens	Nucleolus	Client
LLPS-Hos-0795	O14578	CIT	ENSG00000122966.15	Homo sapiens	Stress granule, Postsynaptic density	Client
LLPS-Hos-0796	Q08881	ITK	ENSG00000113263.12	Homo sapiens	Receptor cluster	Client
LLPS-Hos-0797	Q9UI15	TAGLN3	ENSG00000144834.13	Homo sapiens	Stress granule, Postsynaptic density	Client
LLPS-Hos-0798	P52292	KPNA2	ENSG00000182481.8	Homo sapiens	Droplet, Nucleolus, Stress granule	Scaffold
LLPS-Hos-0799	P07910	HNRNPC	ENSG00000092199.17	Homo sapiens	Nucleolus, P-body, Stress granule	Client
LLPS-Hos-0800	O75179	ANKRD17	ENSG00000132466.18	Homo sapiens	P-body, Stress granule	Client
LLPS-Hos-0801	Q13526	PIN1	ENSG00000127445.13	Homo sapiens	Centrosome/Spindle pole body, Postsynaptic density	Client
LLPS-Hos-0802	P51553	IDH3G	ENSG00000067829.18	Homo sapiens	Nucleolus	Client
LLPS-Hos-0803	Q9UHD9	UBQLN2	ENSG00000188021.8	Homo sapiens	Droplet, Stress granule	Scaffold
LLPS-Hos-0804	P42224	STAT1	ENSG00000115415.18	Homo sapiens	Stress granule, Postsynaptic density	Client
LLPS-Hos-0805	P62633	CNBP	ENSG00000169714.16	Homo sapiens	Stress granule	Client
LLPS-Hos-0806	O00291	HIP1	ENSG00000127946.16	Homo sapiens	Postsynaptic density	Client
LLPS-Hos-0807	P63165	SUMO1	ENSG00000116030.16	Homo sapiens	Cajal body, Nuclear speckle, Nucleolus, PML nuclear body, Others	Regulator
LLPS-Hos-0808	Q01844	EWSR1	ENSG00000182944.17	Homo sapiens	Droplet, Nucleolus, Centrosome/Spindle pole body, Stress granule	Scaffold
LLPS-Hos-0809	Q9Y3E7	CHMP3	ENSG00000115561.15	Homo sapiens	Centrosome/Spindle pole body	Client
LLPS-Hos-0810	P83731	RPL24	ENSG00000114391.12	Homo sapiens	Nucleolus, Postsynaptic density	Client
LLPS-Hos-0811	Q8N3C0	ASCC3	ENSG00000112249.13	Homo sapiens	P-body, Stress granule	Client
LLPS-Hos-0812	Q8NCW5	NAXE	ENSG00000163382.11	Homo sapiens	Centrosome/Spindle pole body	Client
LLPS-Hos-0813	Q9UK45	LSM7	ENSG00000130332.14	Homo sapiens	P-body, Stress granule	Client
LLPS-Hos-0814	O15514	POLR2D	ENSG00000144231.10	Homo sapiens	P-body	Client
LLPS-Hos-0815	Q5QJE6	DNTTIP2	ENSG00000067334.13	Homo sapiens	Nucleolus	Client
LLPS-Hos-0816	Q7LBC6	KDM3B	ENSG00000120733.13	Homo sapiens	Nucleolus	Client
LLPS-Hos-0817	P84090	ERH	ENSG00000100632.10	Homo sapiens	Nuclear speckle	Regulator
LLPS-Hos-0818	Q9HBM1	SPC25	ENSG00000152253.8	Homo sapiens	Centrosome/Spindle pole body	Client
LLPS-Hos-0819	Q13772	NCOA4	ENSG00000266412.5	Homo sapiens	Spindle apparatus	Client
LLPS-Hos-0820	P05109	S100A8	ENSG00000143546.9	Homo sapiens	Nucleolus, P-body	Client
LLPS-Hos-0821	P36957	DLST	ENSG00000119689.14	Homo sapiens	Nucleolus, Postsynaptic density	Client
LLPS-Hos-0822	Q8N684	CPSF7	ENSG00000149532.15	Homo sapiens	Nucleolus, Stress granule	Client
LLPS-Hos-0823	P63162	SNRPN	ENSG00000128739.22	Homo sapiens	Cajal body	Client
LLPS-Hos-0824	Q9NQP4	PFDN4	ENSG00000101132.9	Homo sapiens	Stress granule	Client
LLPS-Hos-0825	P30041	PRDX6	ENSG00000117592.8	Homo sapiens	Stress granule, Postsynaptic density	Client
LLPS-Hos-0826	O75533	SF3B1	ENSG00000115524.15	Homo sapiens	Nuclear speckle, P-body	Client
LLPS-Hos-0827	P05387	RPLP2	ENSG00000177600.8	Homo sapiens	Nucleolus	Client
LLPS-Hos-0828	Q9NWT1	PAK1IP1	ENSG00000111845.4	Homo sapiens	Nucleolus	Client
LLPS-Hos-0829	Q14149	MORC3	ENSG00000159256.12	Homo sapiens	PML nuclear body	Regulator
LLPS-Hos-0831	Q96DZ5	CLIP3	ENSG00000105270.14	Homo sapiens	Stress granule, Postsynaptic density	Client
LLPS-Hos-0832	Q8TC59	PIWIL2	ENSG00000197181.11	Homo sapiens	Stress granule	Regulator
LLPS-Hos-0833	Q9Y3F4	STRAP	ENSG00000023734.10	Homo sapiens	Gemini of cajal body, Stress granule, Postsynaptic density	Regulator
LLPS-Hos-0834	P36897	TGFBR1	ENSG00000106799.12	Homo sapiens	Nuclear speckle, P-body, Stress granule	Regulator
LLPS-Hos-0835	P28340	POLD1	ENSG00000062822.13	Homo sapiens	Nucleolus, Stress granule	Client
LLPS-Hos-0836	Q9Y6V7	DDX49	ENSG00000105671.11	Homo sapiens	Nucleolus	Client
LLPS-Hos-0837	Q8N4T8	CBR4	ENSG00000145439.11	Homo sapiens	Nucleolus	Client
LLPS-Hos-0838	Q13416	ORC2	ENSG00000115942.8	Homo sapiens	Centrosome/Spindle pole body	Client
LLPS-Hos-0839	P09211	GSTP1	ENSG00000084207.16	Homo sapiens	Nucleolus, Postsynaptic density	Client
LLPS-Hos-0840	Q8NHR9	PFN4	ENSG00000176732.6	Homo sapiens	Nucleolus	Client
LLPS-Hos-0841	Q9NUU7	DDX19A	ENSG00000168872.16	Homo sapiens	Stress granule	Client
LLPS-Hos-0843	P50454	SERPINH1	ENSG00000149257.14	Homo sapiens	Nucleolus	Client
LLPS-Hos-0844	P08238	HSP90AB1	ENSG00000096384.19	Homo sapiens	Nucleolus, P-body, Stress granule	Regulator
LLPS-Hos-0845	Q8IYD1	GSPT2	ENSG00000189369.8	Homo sapiens	Stress granule	Client
LLPS-Hos-0846	Q15834	CCDC85B	ENSG00000175602.3	Homo sapiens	Centrosome/Spindle pole body	Client
LLPS-Hos-0847	Q96D46	NMD3	ENSG00000169251.12	Homo sapiens	Nucleolus	Client
LLPS-Hos-0848	Q9NPJ1	MKKS	ENSG00000125863.19	Homo sapiens	Centrosome/Spindle pole body	Client
LLPS-Hos-0849	Q9NYH9	UTP6	ENSG00000108651.9	Homo sapiens	Nucleolus, Centrosome/Spindle pole body	Client
LLPS-Hos-0850	Q9NVN8	GNL3L	ENSG00000130119.15	Homo sapiens	Nucleolus	Client
LLPS-Hos-0851	P23511	NFYA	ENSG00000001167.14	Homo sapiens	PML nuclear body	Client
LLPS-Hos-0852	Q8N983	MRPL43	ENSG00000055950.16	Homo sapiens	Mitochondrial RNA granule	Client
LLPS-Hos-0853	Q8IXK0	PHC2	ENSG00000134686.18	Homo sapiens	PcG body	Client
LLPS-Hos-0854	Q5T6F2	UBAP2	ENSG00000137073.21	Homo sapiens	P-body, Stress granule	Client
LLPS-Hos-0855	P61088	UBE2N	ENSG00000177889.9	Homo sapiens	Nucleolus	Client
LLPS-Hos-0857	P04080	CSTB	ENSG00000160213.7	Homo sapiens	Stress granule	Client
LLPS-Hos-0858	Q13946	PDE7A	ENSG00000205268.10	Homo sapiens	Centrosome/Spindle pole body	Client
LLPS-Hos-0859	P40121	CAPG	ENSG00000042493.15	Homo sapiens	Centrosome/Spindle pole body, Postsynaptic density	Client
LLPS-Hos-0860	Q9NVA1	UQCC1	ENSG00000101019.21	Homo sapiens	Nucleolus	Client
LLPS-Hos-0861	P62899	RPL31	ENSG00000071082.10	Homo sapiens	Nucleolus	Client
LLPS-Hos-0862	Q13283	G3BP1	ENSG00000145907.14	Homo sapiens	Neuronal granule, P-body, Stress granule, Others	Scaffold
LLPS-Hos-0864	Q9H8S9	MOB1A	ENSG00000114978.17	Homo sapiens	Centrosome/Spindle pole body	Client
LLPS-Hos-0865	Q9UIW2	PLXNA1	ENSG00000114554.11	Homo sapiens	Stress granule, Postsynaptic density	Regulator
LLPS-Hos-0866	Q9Y266	NUDC	ENSG00000090273.13	Homo sapiens	Nucleolus, Stress granule	Client
LLPS-Hos-0867	P04406	GAPDH	ENSG00000111640.14	Homo sapiens	Nucleolus, P-body, Postsynaptic density	Client
LLPS-Hos-0868	P43034	PAFAH1B1	ENSG00000007168.12	Homo sapiens	Centrosome/Spindle pole body	Client
LLPS-Hos-0869	Q9H0Z9	RBM38	ENSG00000132819.16	Homo sapiens	Stress granule	Client
LLPS-Hos-0870	Q9UPY3	DICER1	ENSG00000100697.14	Homo sapiens	Chromatoid body	Client
LLPS-Hos-0871	Q5H9F3	BCORL1	ENSG00000085185.15	Homo sapiens	Nucleolus	Client
LLPS-Hos-0872	P05114	HMGN1	ENSG00000205581.10	Homo sapiens	Nucleolus, Stress granule	Client
LLPS-Hos-0873	P43304	GPD2	ENSG00000115159.15	Homo sapiens	Nucleolus, Stress granule, Postsynaptic density	Client
LLPS-Hos-0874	P46531	NOTCH1	ENSG00000148400.10	Homo sapiens	Others	Regulator
LLPS-Hos-0875	Q9UJA5	TRMT6	ENSG00000089195.14	Homo sapiens	Nucleolus	Client
LLPS-Hos-0876	Q2TAY7	SMU1	ENSG00000122692.8	Homo sapiens	Stress granule	Client
LLPS-Hos-0877	P08865	RPSA	ENSG00000168028.13	Homo sapiens	Nucleolus, P-body, Stress granule, Postsynaptic density	Regulator
LLPS-Hos-0878	P53618	COPB1	ENSG00000129083.12	Homo sapiens	Nucleolus	Client
LLPS-Hos-0880	Q9NTI5	PDS5B	ENSG00000083642.18	Homo sapiens	Stress granule	Client
LLPS-Hos-0881	Q9H840	GEMIN7	ENSG00000142252.10	Homo sapiens	Gemini of cajal body, Stress granule	Regulator
LLPS-Hos-0882	O95628	CNOT4	ENSG00000080802.18	Homo sapiens	P-body, Stress granule	Client
LLPS-Hos-0883	P09110	ACAA1	ENSG00000060971.17	Homo sapiens	Nucleolus, Postsynaptic density	Client
LLPS-Hos-0884	O14980	XPO1	ENSG00000082898.16	Homo sapiens	Droplet, Cajal body, Nuclear speckle, Nucleolus, PML nuclear body, Centrosome/Spindle pole body, Postsynaptic density	Scaffold
LLPS-Hos-0885	P37108	SRP14	ENSG00000140319.10	Homo sapiens	Nucleolus, Stress granule	Regulator
LLPS-Hos-0886	Q13435	SF3B2	ENSG00000087365.15	Homo sapiens	Nucleolus	Client
LLPS-Hos-0887	P62280	RPS11	ENSG00000142534.6	Homo sapiens	Nucleolus, Stress granule, Postsynaptic density	Client
LLPS-Hos-0888	P60510	PPP4C	ENSG00000149923.13	Homo sapiens	Centrosome/Spindle pole body, Stress granule	Client
LLPS-Hos-0889	Q9GZV9	FGF23	ENSG00000118972.2	Homo sapiens	Stress granule	Regulator
LLPS-Hos-0890	Q14192	FHL2	ENSG00000115641.18	Homo sapiens	Stress granule	Client
LLPS-Hos-0891	Q9UNX4	WDR3	ENSG00000065183.15	Homo sapiens	Nucleolus	Client
LLPS-Hos-0893	P50479	PDLIM4	ENSG00000131435.12	Homo sapiens	Stress granule	Client
LLPS-Hos-0894	Q9Y2K1	ZBTB1	ENSG00000126804.13	Homo sapiens	PML nuclear body	Client
LLPS-Hos-0895	O75396	SEC22B	ENSG00000265808.3	Homo sapiens	Nucleolus	Client
LLPS-Hos-0896	O96017	CHEK2	ENSG00000183765.21	Homo sapiens	Centrosome/Spindle pole body	Client
LLPS-Hos-0897	Q01804	OTUD4	ENSG00000164164.16	Homo sapiens	P-body, Stress granule	Client
LLPS-Hos-0898	O60841	EIF5B	ENSG00000158417.10	Homo sapiens	Nucleolus, Stress granule	Client
LLPS-Hos-0899	Q9HC98	NEK6	ENSG00000119408.16	Homo sapiens	Centrosome/Spindle pole body	Client
LLPS-Hos-0900	Q14201	BTG3	ENSG00000154640.14	Homo sapiens	P-body, Stress granule	Client
LLPS-Hos-0901	P42345	MTOR	ENSG00000198793.12	Homo sapiens	Spindle apparatus, Stress granule, Others	Regulator
LLPS-Hos-0902	Q10586	DBP	ENSG00000105516.10	Homo sapiens	Stress granule	Regulator
LLPS-Hos-0903	Q14562	DHX8	ENSG00000067596.11	Homo sapiens	Nucleolus	Client
LLPS-Hos-0904	Q9BWC9	CCDC106	ENSG00000173581.7	Homo sapiens	Nucleolus	Client
LLPS-Hos-0905	Q9NS87	KIF15	ENSG00000163808.16	Homo sapiens	Centrosome/Spindle pole body	Client
LLPS-Hos-0906	Q2KHM9	KIAA0753	ENSG00000198920.9	Homo sapiens	Centrosome/Spindle pole body	Client
LLPS-Hos-0908	Q15785	TOMM34	ENSG00000025772.7	Homo sapiens	Stress granule, Postsynaptic density	Client
LLPS-Hos-0909	Q9H9Y6	POLR1B	ENSG00000125630.15	Homo sapiens	Nucleolus	Client
LLPS-Hos-0910	Q15274	QPRT	ENSG00000103485.17	Homo sapiens	Stress granule	Client
LLPS-Hos-0911	P29401	TKT	ENSG00000163931.15	Homo sapiens	Nucleolus, Postsynaptic density	Client
LLPS-Hos-0912	Q8IYB8	SUPV3L1	ENSG00000156502.13	Homo sapiens	Mitochondrial RNA granule	Client
LLPS-Hos-0913	Q9BRS2	RIOK1	ENSG00000124784.8	Homo sapiens	Stress granule	Client
LLPS-Hos-0914	P15880	RPS2	ENSG00000140988.15	Homo sapiens	Nucleolus, Stress granule	Regulator
LLPS-Hos-0915	P18124	RPL7	ENSG00000147604.13	Homo sapiens	Nucleolus	Client
LLPS-Hos-0916	Q9NXR1	NDE1	ENSG00000072864.14	Homo sapiens	Centrosome/Spindle pole body	Client
LLPS-Hos-0917	P52732	KIF11	ENSG00000138160.5	Homo sapiens	Centrosome/Spindle pole body, Spindle apparatus	Client
LLPS-Hos-0918	Q6JQN1	ACAD10	ENSG00000111271.14	Homo sapiens	Nucleolus	Client
LLPS-Hos-0919	Q14839	CHD4	ENSG00000111642.15	Homo sapiens	Nucleolus	Client
LLPS-Hos-0920	Q7KZF4	SND1	ENSG00000197157.10	Homo sapiens	Nucleolus, P-body, Stress granule, Postsynaptic density	Client
LLPS-Hos-0921	Q8N5L8	RPP25L	ENSG00000164967.9	Homo sapiens	Nucleolus	Client
LLPS-Hos-0922	P07355	ANXA2	ENSG00000182718.16	Homo sapiens	Nucleolus, Postsynaptic density	Client
LLPS-Hos-0923	Q562R1	ACTBL2	ENSG00000169067.3	Homo sapiens	P-body, Stress granule	Client
LLPS-Hos-0924	P49736	MCM2	ENSG00000073111.13	Homo sapiens	Nucleolus	Client
LLPS-Hos-0925	P62310	LSM3	ENSG00000170860.3	Homo sapiens	Stress granule	Client
LLPS-Hos-0926	Q02880	TOP2B	ENSG00000077097.15	Homo sapiens	Nucleolus, P-body	Client
LLPS-Hos-0927	Q15024	EXOSC7	ENSG00000075914.12	Homo sapiens	Nucleolus	Client
LLPS-Hos-0929	Q9ULW3	ABT1	ENSG00000146109.4	Homo sapiens	Nucleolus	Client
LLPS-Hos-0930	Q969X6	UTP4	ENSG00000141076.17	Homo sapiens	Nucleolus	Client
LLPS-Hos-0932	O14802	POLR3A	ENSG00000148606.12	Homo sapiens	Nucleolus	Client
LLPS-Hos-0933	P61586	RHOA	ENSG00000067560.10	Homo sapiens	Stress granule, Postsynaptic density	Client
LLPS-Hos-0934	P55265	ADAR	ENSG00000160710.16	Homo sapiens	Nucleolus, Stress granule	Client
LLPS-Hos-0935	Q9UKL3	CASP8AP2	ENSG00000118412.12	Homo sapiens	Cajal body, Histone locus body	Regulator
LLPS-Hos-0936	P39023	RPL3	ENSG00000100316.15	Homo sapiens	Nucleolus, Stress granule, Postsynaptic density	Client
LLPS-Hos-0937	Q00526	CDK3	ENSG00000250506.7	Homo sapiens	Nucleolus	Client
LLPS-Hos-0938	O43303	CCP110	ENSG00000103540.16	Homo sapiens	Centrosome/Spindle pole body, Stress granule	Client
LLPS-Hos-0939	Q9GZR2	REXO4	ENSG00000148300.11	Homo sapiens	Nucleolus	Client
LLPS-Hos-0940	Q99728	BARD1	ENSG00000138376.10	Homo sapiens	Centrosome/Spindle pole body	Client
LLPS-Hos-0941	O00541	PES1	ENSG00000100029.17	Homo sapiens	Nucleolus, P-body	Client
LLPS-Hos-0942	Q9BZ95	NSD3	ENSG00000147548.16	Homo sapiens	Others	Client
LLPS-Hos-0944	P36542	ATP5F1C	ENSG00000165629.19	Homo sapiens	Nucleolus, Postsynaptic density	Client
LLPS-Hos-0945	Q06323	PSME1	ENSG00000092010.14	Homo sapiens	Centrosome/Spindle pole body	Client
LLPS-Hos-0946	O95900	TRUB2	ENSG00000167112.9	Homo sapiens	Mitochondrial RNA granule	Client
LLPS-Hos-0947	Q9P275	USP36	ENSG00000055483.19	Homo sapiens	Nucleolus	Client
LLPS-Hos-0948	P23246	SFPQ	ENSG00000116560.10	Homo sapiens	Nuclear speckle, Nucleolus, Paraspeckle, Stress granule	Client
LLPS-Hos-0949	P30050	RPL12	ENSG00000197958.12	Homo sapiens	Nucleolus	Client
LLPS-Hos-0950	O96019	ACTL6A	ENSG00000136518.16	Homo sapiens	Nucleolus	Client
LLPS-Hos-0951	P62701	RPS4X	ENSG00000198034.10	Homo sapiens	Nucleolus, P-body	Client
LLPS-Hos-0952	P30153	PPP2R1A	ENSG00000105568.17	Homo sapiens	Stress granule, Postsynaptic density	Regulator
LLPS-Hos-0953	Q6NVY1	HIBCH	ENSG00000198130.15	Homo sapiens	Nucleolus, Postsynaptic density	Client
LLPS-Hos-0954	P12270	TPR	ENSG00000047410.13	Homo sapiens	Nucleolus	Client
LLPS-Hos-0955	Q99848	EBNA1BP2	ENSG00000117395.12	Homo sapiens	Nucleolus	Client
LLPS-Hos-0956	Q01469	FABP5	ENSG00000164687.10	Homo sapiens	Nucleolus, P-body, Stress granule	Client
LLPS-Hos-0957	P35579	MYH9	ENSG00000100345.21	Homo sapiens	Nucleolus, Postsynaptic density	Client
LLPS-Hos-0958	Q14697	GANAB	ENSG00000089597.17	Homo sapiens	Nucleolus	Client
LLPS-Hos-0959	P09234	SNRPC	ENSG00000124562.9	Homo sapiens	Nucleolus	Client
LLPS-Hos-0960	P12955	PEPD	ENSG00000124299.13	Homo sapiens	Stress granule	Client
LLPS-Hos-0961	Q8NCA5	FAM98A	ENSG00000119812.18	Homo sapiens	Stress granule	Regulator
LLPS-Hos-0962	Q9H0K1	SIK2	ENSG00000170145.4	Homo sapiens	Centrosome/Spindle pole body	Client
LLPS-Hos-0963	P62851	RPS25	ENSG00000118181.10	Homo sapiens	Nucleolus	Client
LLPS-Hos-0964	Q10570	CPSF1	ENSG00000071894.16	Homo sapiens	Histone locus body	Regulator
LLPS-Hos-0965	Q9BZE4	GTPBP4	ENSG00000107937.18	Homo sapiens	Nucleolus, P-body	Client
LLPS-Hos-0966	P78396	CCNA1	ENSG00000133101.9	Homo sapiens	Centrosome/Spindle pole body	Client
LLPS-Hos-0967	P02649	APOE	ENSG00000130203.9	Homo sapiens	Stress granule, Postsynaptic density	Regulator
LLPS-Hos-0968	Q8WX93	PALLD	ENSG00000129116.18	Homo sapiens	Stress granule	Client
LLPS-Hos-0969	Q9Y6R1	SLC4A4	ENSG00000080493.16	Homo sapiens	P-body, Postsynaptic density	Regulator
LLPS-Hos-0970	P26599	PTBP1	ENSG00000011304.19	Homo sapiens	Droplet, Nuclear speckle, Nucleolus, Stress granule, Others	Scaffold
LLPS-Hos-0971	P52815	MRPL12	ENSG00000262814.7	Homo sapiens	Nucleolus	Client
LLPS-Hos-0972	Q9HB71	CACYBP	ENSG00000116161.17	Homo sapiens	Nucleolus, Postsynaptic density	Client
LLPS-Hos-0973	Q16576	RBBP7	ENSG00000102054.17	Homo sapiens	Nucleolus	Client
LLPS-Hos-0974	P42025	ACTR1B	ENSG00000115073.7	Homo sapiens	Centrosome/Spindle pole body, Stress granule, Postsynaptic density	Client
LLPS-Hos-0975	P60228	EIF3E	ENSG00000104408.9	Homo sapiens	Nucleolus, Stress granule	Regulator
LLPS-Hos-0976	P55735	SEC13	ENSG00000157020.17	Homo sapiens	Postsynaptic density	Client
LLPS-Hos-0977	Q9NVP2	ASF1B	ENSG00000105011.8	Homo sapiens	PML nuclear body	Regulator
LLPS-Hos-0978	Q96DX7	TRIM44	ENSG00000166326.6	Homo sapiens	Others	Client
LLPS-Hos-0979	P49674	CSNK1E	ENSG00000213923.11	Homo sapiens	Centrosome/Spindle pole body, Postsynaptic density	Client
LLPS-Hos-0980	Q9NWZ8	GEMIN8	ENSG00000046647.13	Homo sapiens	Gemini of cajal body	Regulator
LLPS-Hos-0981	P63010	AP2B1	ENSG00000006125.17	Homo sapiens	Nucleolus, Postsynaptic density	Client
LLPS-Hos-0982	P26196	DDX6	ENSG00000110367.12	Homo sapiens	Nucleolus, P-body, Stress granule, Postsynaptic density	Regulator
LLPS-Hos-0983	Q99613	EIF3C	ENSG00000184110.14	Homo sapiens	Stress granule	Regulator
LLPS-Hos-0984	Q9P2K3	RCOR3	ENSG00000117625.13	Homo sapiens	Others	Client
LLPS-Hos-0985	P12235	SLC25A4	ENSG00000151729.10	Homo sapiens	Nucleolus, Postsynaptic density	Client
LLPS-Hos-0986	Q9Y446	PKP3	ENSG00000184363.9	Homo sapiens	Stress granule	Client
LLPS-Hos-0987	O00165	HAX1	ENSG00000143575.14	Homo sapiens	P-body	Regulator
LLPS-Hos-0988	Q14451	GRB7	ENSG00000141738.13	Homo sapiens	Stress granule	Client
LLPS-Hos-0989	Q14684	RRP1B	ENSG00000160208.12	Homo sapiens	Nucleolus	Client
LLPS-Hos-0990	Q86US8	SMG6	ENSG00000070366.13	Homo sapiens	P-body, Stress granule	Client
LLPS-Hos-0991	P00491	PNP	ENSG00000198805.11	Homo sapiens	Centrosome/Spindle pole body	Client
LLPS-Hos-0992	O75534	CSDE1	ENSG00000009307.15	Homo sapiens	P-body, Stress granule	Regulator
LLPS-Hos-0993	Q9NY12	GAR1	ENSG00000109534.16	Homo sapiens	Nucleolus	Client
LLPS-Hos-0994	Q16718	NDUFA5	ENSG00000128609.14	Homo sapiens	Nucleolus, Postsynaptic density	Client
LLPS-Hos-0995	O00217	NDUFS8	ENSG00000110717.12	Homo sapiens	Nucleolus	Client
LLPS-Hos-0996	O15520	FGF10	ENSG00000070193.4	Homo sapiens	Stress granule	Regulator
LLPS-Hos-0997	Q16236	NFE2L2	ENSG00000116044.15	Homo sapiens	PML nuclear body, Others	Regulator
LLPS-Hos-0998	Q96JM3	CHAMP1	ENSG00000198824.6	Homo sapiens	Spindle apparatus	Client
LLPS-Hos-0999	O00264	PGRMC1	ENSG00000101856.9	Homo sapiens	Nucleolus	Client
LLPS-Hos-1000	P62263	RPS14	ENSG00000164587.12	Homo sapiens	Nucleolus, Postsynaptic density	Client
LLPS-Hos-1001	P01116	KRAS	ENSG00000133703.11	Homo sapiens	Stress granule, Postsynaptic density	Regulator
LLPS-Hos-1002	Q49MI3	CERKL	ENSG00000188452.13	Homo sapiens	Stress granule	Client
LLPS-Hos-1003	Q12840	KIF5A	ENSG00000155980.11	Homo sapiens	Nucleolus, Postsynaptic density	Client
LLPS-Hos-1004	P61956	SUMO2	ENSG00000188612.11	Homo sapiens	PML nuclear body	Regulator
LLPS-Hos-1005	O15294	OGT	ENSG00000147162.13	Homo sapiens	Stress granule, Postsynaptic density	Regulator
LLPS-Hos-1007	Q9H6Y2	WDR55	ENSG00000120314.18	Homo sapiens	Nucleolus	Client
LLPS-Hos-1008	Q15393	SF3B3	ENSG00000189091.12	Homo sapiens	Nucleolus	Client
LLPS-Hos-1009	O43497	CACNA1G	ENSG00000006283.17	Homo sapiens	Stress granule	Regulator
LLPS-Hos-1010	Q14980	NUMA1	ENSG00000137497.17	Homo sapiens	Nucleolus, Centrosome/Spindle pole body, P-body	Client
LLPS-Hos-1011	Q9UKA4	AKAP11	ENSG00000023516.8	Homo sapiens	Centrosome/Spindle pole body	Client
LLPS-Hos-1012	Q02040	AKAP17A	ENSG00000197976.11	Homo sapiens	Nuclear speckle	Client
LLPS-Hos-1013	Q96E11	MRRF	ENSG00000148187.17	Homo sapiens	Nucleolus	Client
LLPS-Hos-1014	P60981	DSTN	ENSG00000125868.15	Homo sapiens	Stress granule, Postsynaptic density	Client
LLPS-Hos-1015	O75367	H2AFY	ENSG00000113648.16	Homo sapiens	Nucleolus, Centrosome/Spindle pole body, P-body	Client
LLPS-Hos-1016	Q02156	PRKCE	ENSG00000171132.13	Homo sapiens	Centrosome/Spindle pole body, Postsynaptic density	Client
LLPS-Hos-1017	P45973	CBX5	ENSG00000094916.15	Homo sapiens	Droplet, Nucleolus	Scaffold
LLPS-Hos-1018	Q14152	EIF3A	ENSG00000107581.12	Homo sapiens	Stress granule	Regulator
LLPS-Hos-1019	Q9NRX2	MRPL17	ENSG00000158042.8	Homo sapiens	Nucleolus	Client
LLPS-Hos-1020	Q9ULD0	OGDHL	ENSG00000197444.9	Homo sapiens	Nucleolus, Postsynaptic density	Client
LLPS-Hos-1021	Q5TF58	IFFO2	ENSG00000169991.10	Homo sapiens	Centrosome/Spindle pole body	Client
LLPS-Hos-1022	Q9NQM4	PIH1D3	ENSG00000080572.12	Homo sapiens	PML nuclear body	Client
LLPS-Hos-1024	Q5T5Y3	CAMSAP1	ENSG00000130559.18	Homo sapiens	Stress granule	Client
LLPS-Hos-1025	P20290	BTF3	ENSG00000145741.15	Homo sapiens	Nucleolus	Client
LLPS-Hos-1026	Q13206	DDX10	ENSG00000178105.10	Homo sapiens	Nucleolus, P-body	Client
LLPS-Hos-1027	Q8NC51	SERBP1	ENSG00000142864.14	Homo sapiens	Nucleolus, Stress granule	Client
LLPS-Hos-1028	O95639	CPSF4	ENSG00000160917.14	Homo sapiens	Histone locus body	Regulator
LLPS-Hos-1029	Q9C086	INO80B	ENSG00000115274.14	Homo sapiens	Nucleolus	Client
LLPS-Hos-1030	O95707	POP4	ENSG00000105171.9	Homo sapiens	Nucleolus	Client
LLPS-Hos-1031	P08559	PDHA1	ENSG00000131828.13	Homo sapiens	Nucleolus, Postsynaptic density	Client
LLPS-Hos-1032	Q99633	PRPF18	ENSG00000165630.13	Homo sapiens	Stress granule	Regulator
LLPS-Hos-1033	Q16630	CPSF6	ENSG00000111605.17	Homo sapiens	Nucleolus, Paraspeckle, P-body, Stress granule	Client
LLPS-Hos-1034	O15372	EIF3H	ENSG00000147677.10	Homo sapiens	Stress granule	Client
LLPS-Hos-1035	Q9BYN8	MRPS26	ENSG00000125901.5	Homo sapiens	Others	Client
LLPS-Hos-1036	P04075	ALDOA	ENSG00000149925.18	Homo sapiens	Nucleolus, Stress granule, Postsynaptic density	Regulator
LLPS-Hos-1037	Q9GZS1	POLR1E	ENSG00000137054.15	Homo sapiens	Nucleolus	Client
LLPS-Hos-1038	O15484	CAPN5	ENSG00000149260.16	Homo sapiens	PML nuclear body, Postsynaptic density	Client
LLPS-Hos-1040	Q96CW9	NTNG2	ENSG00000196358.10	Homo sapiens	Nucleolus	Client
LLPS-Hos-1041	Q7L1Q6	BZW1	ENSG00000082153.17	Homo sapiens	Nucleolus	Client
LLPS-Hos-1042	Q05952	TNP2	ENSG00000178279.3	Homo sapiens	Nucleolus	Client
LLPS-Hos-1043	Q13123	IK	ENSG00000113141.17	Homo sapiens	Centrosome/Spindle pole body, Stress granule, Others	Client
LLPS-Hos-1044	Q5S007	LRRK2	ENSG00000188906.15	Homo sapiens	Nucleolus	Client
LLPS-Hos-1046	Q15008	PSMD6	ENSG00000163636.10	Homo sapiens	Nucleolus	Client
LLPS-Hos-1047	P63244	RACK1	ENSG00000204628.11	Homo sapiens	Stress granule	Client
LLPS-Hos-1048	Q96N46	TTC14	ENSG00000163728.10	Homo sapiens	Nuclear speckle	Client
LLPS-Hos-1049	P29084	GTF2E2	ENSG00000197265.8	Homo sapiens	Nucleolus	Client
LLPS-Hos-1051	P51679	CCR4	ENSG00000183813.6	Homo sapiens	Stress granule	Client
LLPS-Hos-1052	P18858	LIG1	ENSG00000105486.13	Homo sapiens	Nucleolus	Client
LLPS-Hos-1053	P42858	HTT	ENSG00000197386.12	Homo sapiens	Centrosome/Spindle pole body, Stress granule, Postsynaptic density	Client
LLPS-Hos-1055	Q9Y262	EIF3L	ENSG00000100129.17	Homo sapiens	Stress granule	Client
LLPS-Hos-1056	P58062	SPINK7	ENSG00000145879.10	Homo sapiens	Centrosome/Spindle pole body	Client
LLPS-Hos-1057	P17980	PSMC3	ENSG00000165916.8	Homo sapiens	Nucleolus	Client
LLPS-Hos-1058	P61019	RAB2A	ENSG00000104388.14	Homo sapiens	Nucleolus, Stress granule	Client
LLPS-Hos-1059	P02511	CRYAB	ENSG00000109846.7	Homo sapiens	Centrosome/Spindle pole body, Postsynaptic density	Client
LLPS-Hos-1060	Q5VYK3	ECPAS	ENSG00000136813.14	Homo sapiens	Centrosome/Spindle pole body	Client
LLPS-Hos-1062	P62987	UBA52	ENSG00000221983.7	Homo sapiens	Centrosome/Spindle pole body, P-body, Stress granule	Regulator
LLPS-Hos-1063	P62487	POLR2G	ENSG00000168002.11	Homo sapiens	P-body	Client
LLPS-Hos-1064	Q8N6W0	CELF5	ENSG00000161082.12	Homo sapiens	Stress granule	Client
LLPS-Hos-1065	Q96P66	GPR101	ENSG00000165370.1	Homo sapiens	Stress granule	Regulator
LLPS-Hos-1066	Q9BW60	ELOVL1	ENSG00000066322.14	Homo sapiens	Nucleolus	Client
LLPS-Hos-1067	P41091	EIF2S3	ENSG00000130741.10	Homo sapiens	Nucleolus, Stress granule	Client
LLPS-Hos-1068	Q9NTK5	OLA1	ENSG00000138430.15	Homo sapiens	Nucleolus, Centrosome/Spindle pole body, Postsynaptic density	Client
LLPS-Hos-1069	Q99661	KIF2C	ENSG00000142945.12	Homo sapiens	Nucleolus, Postsynaptic density	Client
LLPS-Hos-1070	Q96KN7	RPGRIP1	ENSG00000092200.12	Homo sapiens	Centrosome/Spindle pole body	Client
LLPS-Hos-1071	P54105	CLNS1A	ENSG00000074201.8	Homo sapiens	Stress granule	Client
LLPS-Hos-1073	Q9BTT4	MED10	ENSG00000133398.3	Homo sapiens	Nucleolus	Client
LLPS-Hos-1074	Q9UBE0	SAE1	ENSG00000142230.11	Homo sapiens	Stress granule	Client
LLPS-Hos-1075	Q96SB8	SMC6	ENSG00000163029.15	Homo sapiens	Nucleolus	Client
LLPS-Hos-1076	Q9NYP3	DONSON	ENSG00000159147.17	Homo sapiens	Centrosome/Spindle pole body	Client
LLPS-Hos-1077	O15078	CEP290	ENSG00000198707.14	Homo sapiens	Centrosome/Spindle pole body	Client
LLPS-Hos-1079	P47895	ALDH1A3	ENSG00000184254.16	Homo sapiens	Nucleolus	Client
LLPS-Hos-1080	P61201	COPS2	ENSG00000166200.14	Homo sapiens	Nucleolus, Centrosome/Spindle pole body	Client
LLPS-Hos-1081	Q96RP9	GFM1	ENSG00000168827.14	Homo sapiens	Nucleolus	Client
LLPS-Hos-1082	Q9Y490	TLN1	ENSG00000137076.20	Homo sapiens	Postsynaptic density	Client
LLPS-Hos-1084	Q16740	CLPP	ENSG00000125656.9	Homo sapiens	Nucleolus, Stress granule	Client
LLPS-Hos-1085	P35249	RFC4	ENSG00000163918.10	Homo sapiens	Nucleolus, Stress granule	Client
LLPS-Hos-1086	P55145	MANF	ENSG00000145050.16	Homo sapiens	Nucleolus	Client
LLPS-Hos-1088	Q99708	RBBP8	ENSG00000101773.18	Homo sapiens	Others	Client
LLPS-Hos-1089	Q13507	TRPC3	ENSG00000138741.10	Homo sapiens	P-body	Regulator
LLPS-Hos-1090	Q92966	SNAPC3	ENSG00000164975.15	Homo sapiens	OPT domain	Client
LLPS-Hos-1092	Q04759	PRKCQ	ENSG00000065675.14	Homo sapiens	Centrosome/Spindle pole body	Client
LLPS-Hos-1093	Q69YQ0	SPECC1L	ENSG00000100014.19	Homo sapiens	Stress granule	Client
LLPS-Hos-1095	P43897	TSFM	ENSG00000123297.17	Homo sapiens	Nucleolus	Client
LLPS-Hos-1096	Q9H171	ZBP1	ENSG00000124256.14	Homo sapiens	Stress granule	Client
LLPS-Hos-1097	P61158	ACTR3	ENSG00000115091.11	Homo sapiens	Nucleolus, Postsynaptic density	Client
LLPS-Hos-1098	Q9BY44	EIF2A	ENSG00000144895.11	Homo sapiens	Nucleolus, Stress granule	Client
LLPS-Hos-1099	Q6UWP8	SBSN	ENSG00000189001.10	Homo sapiens	P-body	Client
LLPS-Hos-1100	Q15583	TGIF1	ENSG00000177426.20	Homo sapiens	PML nuclear body	Client
LLPS-Hos-1101	Q8WV60	PTCD2	ENSG00000049883.14	Homo sapiens	Mitochondrial RNA granule	Client
LLPS-Hos-1102	Q9BQ75	CMSS1	ENSG00000184220.11	Homo sapiens	Nucleolus	Client
LLPS-Hos-1103	Q13347	EIF3I	ENSG00000084623.11	Homo sapiens	Stress granule	Regulator
LLPS-Hos-1104	Q9H0H5	RACGAP1	ENSG00000161800.12	Homo sapiens	Stress granule	Client
LLPS-Hos-1105	Q9HCD5	NCOA5	ENSG00000124160.11	Homo sapiens	P-body	Regulator
LLPS-Hos-1106	P62826	RAN	ENSG00000132341.11	Homo sapiens	Nucleolus, Centrosome/Spindle pole body, Stress granule	Client
LLPS-Hos-1107	Q9BQ52	ELAC2	ENSG00000006744.18	Homo sapiens	PcG body	Client
LLPS-Hos-1108	O15144	ARPC2	ENSG00000163466.15	Homo sapiens	Nucleolus, Postsynaptic density	Client
LLPS-Hos-1109	Q15654	TRIP6	ENSG00000087077.13	Homo sapiens	Stress granule	Client
LLPS-Hos-1110	Q12933	TRAF2	ENSG00000127191.17	Homo sapiens	Stress granule	Client
LLPS-Hos-1111	O14717	TRDMT1	ENSG00000107614.21	Homo sapiens	P-body, Stress granule	Client
LLPS-Hos-1112	Q9Y371	SH3GLB1	ENSG00000097033.14	Homo sapiens	Nucleolus	Client
LLPS-Hos-1113	P33993	MCM7	ENSG00000166508.17	Homo sapiens	Nucleolus, P-body, Stress granule	Client
LLPS-Hos-1114	Q9HAV7	GRPEL1	ENSG00000109519.12	Homo sapiens	Nucleolus	Client
LLPS-Hos-1115	O43818	RRP9	ENSG00000114767.6	Homo sapiens	Nucleolus	Client
LLPS-Hos-1116	Q9NZJ0	DTL	ENSG00000143476.17	Homo sapiens	Centrosome/Spindle pole body, Others	Client
LLPS-Hos-1117	P31946	YWHAB	ENSG00000166913.12	Homo sapiens	Stress granule, Postsynaptic density	Client
LLPS-Hos-1119	Q9UPT5	EXOC7	ENSG00000182473.21	Homo sapiens	Postsynaptic density	Client
LLPS-Hos-1120	Q9BVV6	KIAA0586	ENSG00000100578.14	Homo sapiens	Centrosome/Spindle pole body	Client
LLPS-Hos-1121	O14777	NDC80	ENSG00000080986.12	Homo sapiens	Centrosome/Spindle pole body	Client
LLPS-Hos-1122	Q96ED9	HOOK2	ENSG00000095066.11	Homo sapiens	Centrosome/Spindle pole body	Client
LLPS-Hos-1125	P14618	PKM	ENSG00000067225.17	Homo sapiens	Nucleolus, Postsynaptic density	Client
LLPS-Hos-1126	P62993	GRB2	ENSG00000177885.14	Homo sapiens	Droplet, Centrosome/Spindle pole body, Stress granule	Scaffold
LLPS-Hos-1127	Q9NTJ3	SMC4	ENSG00000113810.15	Homo sapiens	Nucleolus, Stress granule	Client
LLPS-Hos-1128	Q8WUA4	GTF3C2	ENSG00000115207.13	Homo sapiens	Stress granule	Client
LLPS-Hos-1129	O15371	EIF3D	ENSG00000100353.17	Homo sapiens	Stress granule	Regulator
LLPS-Hos-1130	O96005	CLPTM1	ENSG00000104853.15	Homo sapiens	Nucleolus	Client
LLPS-Hos-1131	Q2NL82	TSR1	ENSG00000167721.10	Homo sapiens	Nucleolus	Client
LLPS-Hos-1132	Q7L5N1	COPS6	ENSG00000168090.9	Homo sapiens	Centrosome/Spindle pole body	Client
LLPS-Hos-1133	P35222	CTNNB1	ENSG00000168036.17	Homo sapiens	Centrosome/Spindle pole body, Postsynaptic density	Client
LLPS-Hos-1134	Q07955	SRSF1	ENSG00000136450.12	Homo sapiens	Nuclear speckle, Nuclear stress body, Nucleolus, Stress granule	Client
LLPS-Hos-1135	Q15759	MAPK11	ENSG00000185386.14	Homo sapiens	PML nuclear body, P-body	Client
LLPS-Hos-1136	Q9Y297	BTRC	ENSG00000166167.17	Homo sapiens	PML nuclear body, P-body	Regulator
LLPS-Hos-1137	Q9H0U9	TSPYL1	ENSG00000189241.6	Homo sapiens	Nucleolus	Client
LLPS-Hos-1138	Q14677	CLINT1	ENSG00000113282.13	Homo sapiens	Stress granule	Client
LLPS-Hos-1139	Q14498	RBM39	ENSG00000131051.22	Homo sapiens	Nucleolus	Client
LLPS-Hos-1140	Q99653	CHP1	ENSG00000187446.11	Homo sapiens	Stress granule	Client
LLPS-Hos-1141	Q13823	GNL2	ENSG00000134697.12	Homo sapiens	Droplet, Nucleolus	Scaffold
LLPS-Hos-1142	P25788	PSMA3	ENSG00000100567.12	Homo sapiens	Nuclear speckle	Client
LLPS-Hos-1143	Q5TAX3	TUT4	ENSG00000134744.13	Homo sapiens	P-body, Stress granule	Client
LLPS-Hos-1144	Q92973	TNPO1	ENSG00000083312.17	Homo sapiens	Droplet, Stress granule, Postsynaptic density	Regulator
LLPS-Hos-1145	Q8TAP9	MPLKIP	ENSG00000168303.7	Homo sapiens	Centrosome/Spindle pole body	Client
LLPS-Hos-1146	Q9UN37	VPS4A	ENSG00000132612.15	Homo sapiens	Postsynaptic density	Client
LLPS-Hos-1147	Q9NV58	RNF19A	ENSG00000034677.12	Homo sapiens	Centrosome/Spindle pole body	Client
LLPS-Hos-1148	P58546	MTPN	ENSG00000105887.10	Homo sapiens	Stress granule	Client
LLPS-Hos-1149	Q9BQE6	LBHD1	ENSG00000162194.12	Homo sapiens	Nucleolus	Client
LLPS-Hos-1150	Q15269	PWP2	ENSG00000241945.7	Homo sapiens	Nucleolus	Client
LLPS-Hos-1151	Q13838	DDX39B	ENSG00000198563.13	Homo sapiens	Nuclear speckle, Nucleolus, Stress granule	Client
LLPS-Hos-1152	Q96DU9	PABPC5	ENSG00000174740.7	Homo sapiens	Stress granule	Client
LLPS-Hos-1153	Q9NZN8	CNOT2	ENSG00000111596.12	Homo sapiens	P-body, Stress granule	Client
LLPS-Hos-1154	Q9BUU2	METTL22	ENSG00000067365.14	Homo sapiens	Others	Client
LLPS-Hos-1156	Q6ZRY4	RBPMS2	ENSG00000166831.8	Homo sapiens	Balbiani body	Client
LLPS-Hos-1157	Q969S3	ZNF622	ENSG00000173545.4	Homo sapiens	Nucleolus	Client
LLPS-Hos-1158	Q15427	SF3B4	ENSG00000143368.9	Homo sapiens	Nucleolus	Client
LLPS-Hos-1159	Q16795	NDUFA9	ENSG00000139180.10	Homo sapiens	Nucleolus, Postsynaptic density	Client
LLPS-Hos-1160	P41567	EIF1	ENSG00000173812.10	Homo sapiens	Stress granule	Client
LLPS-Hos-1161	Q9Y3B4	SF3B6	ENSG00000115128.6	Homo sapiens	Nucleolus	Client
LLPS-Hos-1162	A6NC42	DPPA5	ENSG00000203909.3	Homo sapiens	Stress granule	Client
LLPS-Hos-1163	Q99962	SH3GL2	ENSG00000107295.9	Homo sapiens	Nucleolus, Postsynaptic density	Client
LLPS-Hos-1164	Q8N7H5	PAF1	ENSG00000006712.14	Homo sapiens	Centrosome/Spindle pole body	Client
LLPS-Hos-1165	Q9NR31	SAR1A	ENSG00000079332.14	Homo sapiens	Nucleolus, Postsynaptic density	Client
LLPS-Hos-1166	Q2YD98	UVSSA	ENSG00000163945.16	Homo sapiens	Paraspeckle	Client
LLPS-Hos-1167	Q9NW13	RBM28	ENSG00000106344.8	Homo sapiens	Nucleolus, P-body	Client
LLPS-Hos-1168	P05787	KRT8	ENSG00000170421.12	Homo sapiens	Nucleolus	Client
LLPS-Hos-1169	Q96G21	IMP4	ENSG00000136718.9	Homo sapiens	Nucleolus	Client
LLPS-Hos-1170	Q9HAU4	SMURF2	ENSG00000108854.15	Homo sapiens	Centrosome/Spindle pole body	Client
LLPS-Hos-1171	P50395	GDI2	ENSG00000057608.16	Homo sapiens	Centrosome/Spindle pole body, Postsynaptic density	Client
LLPS-Hos-1172	Q9NSD9	FARSB	ENSG00000116120.9	Homo sapiens	Nucleolus, Postsynaptic density	Client
LLPS-Hos-1173	Q9UKV0	HDAC9	ENSG00000048052.21	Homo sapiens	PML nuclear body	Regulator
LLPS-Hos-1174	Q6BCY4	CYB5R2	ENSG00000166394.14	Homo sapiens	Nucleolus	Client
LLPS-Hos-1175	O60870	KIN	ENSG00000151657.11	Homo sapiens	Nucleolus	Client
LLPS-Hos-1176	Q96ME1	FBXL18	ENSG00000155034.18	Homo sapiens	Nuclear speckle	Client
LLPS-Hos-1178	P54136	RARS	ENSG00000113643.8	Homo sapiens	Nucleolus, Postsynaptic density	Client
LLPS-Hos-1179	Q9ULX3	NOB1	ENSG00000141101.12	Homo sapiens	Nucleolus	Client
LLPS-Hos-1180	Q9UJ72	ANXA10	ENSG00000109511.11	Homo sapiens	Nuclear speckle	Client
LLPS-Hos-1181	O75319	DUSP11	ENSG00000144048.10	Homo sapiens	Nucleolus	Client
LLPS-Hos-1182	P35080	PFN2	ENSG00000070087.14	Homo sapiens	Nucleolus, Stress granule	Client
LLPS-Hos-1183	Q96CJ1	EAF2	ENSG00000145088.8	Homo sapiens	Cajal body	Client
LLPS-Hos-1184	P18074	ERCC2	ENSG00000104884.15	Homo sapiens	Nucleolus	Client
LLPS-Hos-1185	Q29RF7	PDS5A	ENSG00000121892.14	Homo sapiens	Nucleolus	Client
LLPS-Hos-1186	Q9C0D2	CEP295	ENSG00000166004.14	Homo sapiens	Centrosome/Spindle pole body	Client
LLPS-Hos-1187	Q9BTD8	RBM42	ENSG00000126254.11	Homo sapiens	Stress granule	Client
LLPS-Hos-1188	P51991	HNRNPA3	ENSG00000170144.20	Homo sapiens	Droplet, Nucleolus, Stress granule	Scaffold
LLPS-Hos-1189	Q13620	CUL4B	ENSG00000158290.16	Homo sapiens	Nucleolus	Client
LLPS-Hos-1190	O75348	ATP6V1G1	ENSG00000136888.6	Homo sapiens	Nucleolus, Stress granule, Postsynaptic density	Client
LLPS-Hos-1192	P49765	VEGFB	ENSG00000173511.9	Homo sapiens	Stress granule	Regulator
LLPS-Hos-1193	O95347	SMC2	ENSG00000136824.18	Homo sapiens	Nucleolus	Client
LLPS-Hos-1194	Q9BUF7	CRB3	ENSG00000130545.15	Homo sapiens	Centrosome/Spindle pole body	Client
LLPS-Hos-1197	O95985	TOP3B	ENSG00000100038.19	Homo sapiens	P-body, Stress granule	Regulator
LLPS-Hos-1198	Q8N136	DAW1	ENSG00000123977.9	Homo sapiens	Nucleolus	Client
LLPS-Hos-1199	Q9Y3C1	NOP16	ENSG00000048162.20	Homo sapiens	Nucleolus	Client
LLPS-Hos-1200	Q07866	KLC1	ENSG00000126214.21	Homo sapiens	Stress granule, Postsynaptic density	Client
LLPS-Hos-1201	Q9UL40	ZNF346	ENSG00000113761.11	Homo sapiens	Others	Client
LLPS-Hos-1202	P42704	LRPPRC	ENSG00000138095.18	Homo sapiens	Postsynaptic density	Client
LLPS-Hos-1203	O43237	DYNC1LI2	ENSG00000135720.12	Homo sapiens	Centrosome/Spindle pole body, Postsynaptic density	Client
LLPS-Hos-1204	P09972	ALDOC	ENSG00000109107.13	Homo sapiens	Nucleolus, Postsynaptic density	Client
LLPS-Hos-1205	Q13627	DYRK1A	ENSG00000157540.20	Homo sapiens	Droplet	Scaffold
LLPS-Hos-1206	Q63HN8	RNF213	ENSG00000173821.19	Homo sapiens	Nucleolus	Client
LLPS-Hos-1207	O43709	BUD23	ENSG00000071462.11	Homo sapiens	Nucleolus	Client
LLPS-Hos-1208	Q5TB80	CEP162	ENSG00000135315.11	Homo sapiens	Centrosome/Spindle pole body	Client
LLPS-Hos-1209	Q53GS7	GLE1	ENSG00000119392.14	Homo sapiens	P-body, Stress granule	Regulator
LLPS-Hos-1210	O00743	PPP6C	ENSG00000119414.11	Homo sapiens	Nucleolus	Client
LLPS-Hos-1211	Q8NFJ9	BBS1	ENSG00000174483.19	Homo sapiens	Centrosome/Spindle pole body	Client
LLPS-Hos-1212	Q9Y4F3	MARF1	ENSG00000166783.21	Homo sapiens	P-body, Stress granule	Client
LLPS-Hos-1213	Q9H9Z2	LIN28A	ENSG00000131914.10	Homo sapiens	Stress granule	Client
LLPS-Hos-1214	Q6ZN17	LIN28B	ENSG00000187772.7	Homo sapiens	P-body, Stress granule	Client
LLPS-Hos-1215	Q8TEU7	RAPGEF6	ENSG00000158987.20	Homo sapiens	Stress granule	Regulator
LLPS-Hos-1216	Q14194	CRMP1	ENSG00000072832.14	Homo sapiens	Centrosome/Spindle pole body, Postsynaptic density	Client
LLPS-Hos-1217	Q14739	LBR	ENSG00000143815.14	Homo sapiens	Droplet, Stress granule	Regulator
LLPS-Hos-1218	Q9NX09	DDIT4	ENSG00000168209.4	Homo sapiens	PML nuclear body	Client
LLPS-Hos-1219	Q5TCX8	MAP3K21	ENSG00000143674.10	Homo sapiens	Nucleolus	Client
LLPS-Hos-1221	Q86W54	SPATA24	ENSG00000170469.10	Homo sapiens	Others	Client
LLPS-Hos-1222	Q92600	CNOT9	ENSG00000144580.13	Homo sapiens	P-body, Stress granule	Client
LLPS-Hos-1223	Q00613	HSF1	ENSG00000185122.10	Homo sapiens	Nuclear stress body, Centrosome/Spindle pole body, Stress granule	Client
LLPS-Hos-1224	O95613	PCNT	ENSG00000160299.16	Homo sapiens	Centrosome/Spindle pole body	Client
LLPS-Hos-1225	Q96R06	SPAG5	ENSG00000076382.16	Homo sapiens	Centrosome/Spindle pole body	Client
LLPS-Hos-1226	Q13243	SRSF5	ENSG00000100650.15	Homo sapiens	Nucleolus, Stress granule	Client
LLPS-Hos-1228	P32322	PYCR1	ENSG00000183010.16	Homo sapiens	Stress granule	Client
LLPS-Hos-1229	O75155	CAND2	ENSG00000144712.12	Homo sapiens	Nucleolus, Postsynaptic density	Client
LLPS-Hos-1230	Q5JVF3	PCID2	ENSG00000126226.21	Homo sapiens	Centrosome/Spindle pole body	Client
LLPS-Hos-1231	P55290	CDH13	ENSG00000140945.16	Homo sapiens	Centrosome/Spindle pole body, Postsynaptic density	Client
LLPS-Hos-1232	Q86Y13	DZIP3	ENSG00000198919.12	Homo sapiens	P-body, Stress granule	Client
LLPS-Hos-1233	P14635	CCNB1	ENSG00000134057.14	Homo sapiens	Nucleolus, Centrosome/Spindle pole body	Client
LLPS-Hos-1234	Q8NE71	ABCF1	ENSG00000204574.12	Homo sapiens	Nucleolus, Stress granule	Client
LLPS-Hos-1235	P16234	PDGFRA	ENSG00000134853.11	Homo sapiens	Nucleolus	Client
LLPS-Hos-1236	P55263	ADK	ENSG00000156110.13	Homo sapiens	Nucleolus	Client
LLPS-Hos-1237	P15502	ELN	ENSG00000049540.16	Homo sapiens	Droplet	Scaffold
LLPS-Hos-1238	P27797	CALR	ENSG00000179218.13	Homo sapiens	Nucleolus, Stress granule	Client
LLPS-Hos-1239	P00451	F8	ENSG00000185010.14	Homo sapiens	Nucleolus	Client
LLPS-Hos-1240	Q8N0Y2	ZNF444	ENSG00000167685.14	Homo sapiens	Paraspeckle	Client
LLPS-Hos-1241	Q96F86	EDC3	ENSG00000179151.12	Homo sapiens	P-body, Stress granule	Regulator
LLPS-Hos-1243	P61313	RPL15	ENSG00000174748.20	Homo sapiens	Nucleolus	Client
LLPS-Hos-1244	Q9UPU9	SAMD4A	ENSG00000020577.13	Homo sapiens	Stress granule	Client
LLPS-Hos-1247	Q92833	JARID2	ENSG00000008083.13	Homo sapiens	PcG body	Client
LLPS-Hos-1248	O43541	SMAD6	ENSG00000137834.14	Homo sapiens	Stress granule	Regulator
LLPS-Hos-1249	P51532	SMARCA4	ENSG00000127616.18	Homo sapiens	Nucleolus	Client
LLPS-Hos-1250	O14787	TNPO2	ENSG00000105576.15	Homo sapiens	P-body, Stress granule	Client
LLPS-Hos-1251	Q9BQ67	GRWD1	ENSG00000105447.12	Homo sapiens	Nucleolus	Client
LLPS-Hos-1252	P41250	GARS	ENSG00000106105.13	Homo sapiens	Nucleolus	Client
LLPS-Hos-1253	P49959	MRE11	ENSG00000020922.12	Homo sapiens	Nucleolus	Client
LLPS-Hos-1254	P54646	PRKAA2	ENSG00000162409.10	Homo sapiens	Stress granule	Regulator
LLPS-Hos-1255	O60220	TIMM8A	ENSG00000126953.6	Homo sapiens	Nucleolus	Client
LLPS-Hos-1256	Q6IN84	MRM1	ENSG00000274853.2	Homo sapiens	Mitochondrial RNA granule	Client
LLPS-Hos-1257	P78346	RPP30	ENSG00000148688.13	Homo sapiens	Nucleolus	Client
LLPS-Hos-1258	Q6NYC1	JMJD6	ENSG00000070495.14	Homo sapiens	Stress granule	Regulator
LLPS-Hos-1259	Q9BUF5	TUBB6	ENSG00000176014.12	Homo sapiens	Nucleolus	Client
LLPS-Hos-1260	Q86UT6	NLRX1	ENSG00000160703.15	Homo sapiens	Mitochondrial RNA granule	Regulator
LLPS-Hos-1262	O14776	TCERG1	ENSG00000113649.11	Homo sapiens	Nucleolus	Client
LLPS-Hos-1263	P42356	PI4KA	ENSG00000241973.10	Homo sapiens	Postsynaptic density	Client
LLPS-Hos-1264	Q05996	ZP2	ENSG00000103310.10	Homo sapiens	Stress granule	Regulator
LLPS-Hos-1265	P63208	SKP1	ENSG00000113558.18	Homo sapiens	Nucleolus, Centrosome/Spindle pole body	Client
LLPS-Hos-1267	O75607	NPM3	ENSG00000107833.10	Homo sapiens	Nucleolus	Client
LLPS-Hos-1269	Q9UNZ5	C19orf53	ENSG00000104979.8	Homo sapiens	Nucleolus	Client
LLPS-Hos-1270	Q08J23	NSUN2	ENSG00000037474.14	Homo sapiens	Stress granule	Client
LLPS-Hos-1271	Q13464	ROCK1	ENSG00000067900.7	Homo sapiens	Centrosome/Spindle pole body, Stress granule, Postsynaptic density	Client
LLPS-Hos-1272	Q9NR22	PRMT8	ENSG00000111218.11	Homo sapiens	Stress granule	Regulator
LLPS-Hos-1273	Q15633	TARBP2	ENSG00000139546.10	Homo sapiens	Stress granule	Client
LLPS-Hos-1274	Q14332	FZD2	ENSG00000180340.6	Homo sapiens	Stress granule	Regulator
LLPS-Hos-1275	Q16589	CCNG2	ENSG00000138764.14	Homo sapiens	Centrosome/Spindle pole body	Client
LLPS-Hos-1276	Q02878	RPL6	ENSG00000089009.15	Homo sapiens	Nucleolus, Postsynaptic density	Client
LLPS-Hos-1277	Q96PU4	UHRF2	ENSG00000147854.16	Homo sapiens	Nucleolus	Client
LLPS-Hos-1278	Q9UIJ7	AK3	ENSG00000147853.16	Homo sapiens	Nucleolus, Postsynaptic density	Client
LLPS-Hos-1279	P05783	KRT18	ENSG00000111057.10	Homo sapiens	Nucleolus	Client
LLPS-Hos-1280	Q92979	EMG1	ENSG00000126749.15	Homo sapiens	Nucleolus	Client
LLPS-Hos-1281	Q16533	SNAPC1	ENSG00000023608.4	Homo sapiens	OPT domain	Client
LLPS-Hos-1282	Q15459	SF3A1	ENSG00000099995.18	Homo sapiens	Nuclear speckle	Client
LLPS-Hos-1283	P62913	RPL11	ENSG00000142676.14	Homo sapiens	Nucleolus, P-body, Stress granule	Regulator
LLPS-Hos-1284	Q8IWZ3	ANKHD1	ENSG00000131503.20	Homo sapiens	P-body, Stress granule	Client
LLPS-Hos-1285	O75439	PMPCB	ENSG00000105819.13	Homo sapiens	Nucleolus, Mitochondrial RNA granule	Client
LLPS-Hos-1286	O75694	NUP155	ENSG00000113569.15	Homo sapiens	Nucleolus	Client
LLPS-Hos-1287	P09619	PDGFRB	ENSG00000113721.13	Homo sapiens	Nucleolus	Client
LLPS-Hos-1288	P43487	RANBP1	ENSG00000099901.16	Homo sapiens	Centrosome/Spindle pole body, Stress granule	Client
LLPS-Hos-1289	P21333	FLNA	ENSG00000196924.15	Homo sapiens	Droplet, Postsynaptic density	Regulator
LLPS-Hos-1290	Q96SN8	CDK5RAP2	ENSG00000136861.17	Homo sapiens	Centrosome/Spindle pole body	Client
LLPS-Hos-1291	P04843	RPN1	ENSG00000163902.11	Homo sapiens	Postsynaptic density	Client
LLPS-Hos-1292	Q99828	CIB1	ENSG00000185043.11	Homo sapiens	Centrosome/Spindle pole body	Client
LLPS-Hos-1293	Q05086	UBE3A	ENSG00000114062.19	Homo sapiens	Centrosome/Spindle pole body	Client
LLPS-Hos-1294	Q14258	TRIM25	ENSG00000121060.17	Homo sapiens	Stress granule	Client
LLPS-Hos-1295	Q06587	RING1	ENSG00000204227.4	Homo sapiens	Nucleolus, PcG body	Client
LLPS-Hos-1296	Q15058	KIF14	ENSG00000118193.11	Homo sapiens	Centrosome/Spindle pole body	Client
LLPS-Hos-1297	Q2M2Z5	KIZ	ENSG00000088970.15	Homo sapiens	Centrosome/Spindle pole body	Client
LLPS-Hos-1298	Q8ND24	RNF214	ENSG00000167257.10	Homo sapiens	Stress granule	Client
LLPS-Hos-1299	P61764	STXBP1	ENSG00000136854.20	Homo sapiens	Nucleolus, Postsynaptic density	Client
LLPS-Hos-1300	Q13363	CTBP1	ENSG00000159692.15	Homo sapiens	Centrosome/Spindle pole body, Postsynaptic density	Client
LLPS-Hos-1301	Q00610	CLTC	ENSG00000141367.11	Homo sapiens	Nucleolus, Postsynaptic density	Client
LLPS-Hos-1302	Q14511	NEDD9	ENSG00000111859.16	Homo sapiens	Centrosome/Spindle pole body	Client
LLPS-Hos-1303	Q96I99	SUCLG2	ENSG00000172340.14	Homo sapiens	Mitochondrial RNA granule	Client
LLPS-Hos-1304	Q96NB1	FOPNL	ENSG00000133393.12	Homo sapiens	Centrosome/Spindle pole body	Client
LLPS-Hos-1305	P54577	YARS	ENSG00000134684.10	Homo sapiens	Nucleolus, Stress granule, Postsynaptic density	Client
LLPS-Hos-1307	Q14671	PUM1	ENSG00000134644.15	Homo sapiens	P-body, Stress granule	Client
LLPS-Hos-1308	Q8NG27	PJA1	ENSG00000181191.11	Homo sapiens	PML nuclear body	Client
LLPS-Hos-1309	P62269	RPS18	ENSG00000096150.9	Homo sapiens	Nucleolus, Stress granule	Client
LLPS-Hos-1310	P53582	METAP1	ENSG00000164024.11	Homo sapiens	Nucleolus	Client
LLPS-Hos-1311	Q14978	NOLC1	ENSG00000166197.16	Homo sapiens	Cajal body, Nucleolus, Stress granule	Client
LLPS-Hos-1312	Q13045	FLII	ENSG00000177731.15	Homo sapiens	Nucleolus, Postsynaptic density	Client
LLPS-Hos-1313	O15397	IPO8	ENSG00000133704.9	Homo sapiens	Stress granule	Client
LLPS-Hos-1314	Q9BRU9	UTP23	ENSG00000147679.11	Homo sapiens	Nucleolus	Client
LLPS-Hos-1315	Q15084	PDIA6	ENSG00000143870.12	Homo sapiens	Nucleolus, Postsynaptic density	Client
LLPS-Hos-1317	O14662	STX16	ENSG00000124222.22	Homo sapiens	Postsynaptic density	Client
LLPS-Hos-1318	P05165	PCCA	ENSG00000175198.16	Homo sapiens	Stress granule, Postsynaptic density	Client
LLPS-Hos-1319	P11908	PRPS2	ENSG00000101911.12	Homo sapiens	Nucleolus	Client
LLPS-Hos-1320	P51587	BRCA2	ENSG00000139618.14	Homo sapiens	Centrosome/Spindle pole body	Client
LLPS-Hos-1321	Q8N567	ZCCHC9	ENSG00000131732.11	Homo sapiens	Nucleolus	Client
LLPS-Hos-1322	Q8IWR0	ZC3H7A	ENSG00000122299.11	Homo sapiens	Stress granule	Client
LLPS-Hos-1323	P60468	SEC61B	ENSG00000106803.9	Homo sapiens	Nucleolus	Client
LLPS-Hos-1324	Q15434	RBMS2	ENSG00000076067.12	Homo sapiens	P-body, Stress granule	Client
LLPS-Hos-1325	Q9H0J9	PARP12	ENSG00000059378.12	Homo sapiens	P-body, Stress granule	Client
LLPS-Hos-1326	Q96DN5	TBC1D31	ENSG00000156787.16	Homo sapiens	Centrosome/Spindle pole body	Client
LLPS-Hos-1327	Q8TDQ0	HAVCR2	ENSG00000135077.8	Homo sapiens	Stress granule	Regulator
LLPS-Hos-1328	P54886	ALDH18A1	ENSG00000059573.8	Homo sapiens	Stress granule	Client
LLPS-Hos-1329	O00444	PLK4	ENSG00000142731.10	Homo sapiens	Nucleolus	Client
LLPS-Hos-1330	Q86U06	RBM23	ENSG00000100461.17	Homo sapiens	Nuclear speckle	Client
LLPS-Hos-1331	P33991	MCM4	ENSG00000104738.17	Homo sapiens	Nucleolus, Stress granule	Client
LLPS-Hos-1332	P10599	TXN	ENSG00000136810.12	Homo sapiens	Stress granule	Client
LLPS-Hos-1333	Q8TDD1	DDX54	ENSG00000123064.12	Homo sapiens	Nucleolus	Client
LLPS-Hos-1334	Q9NVM6	DNAJC17	ENSG00000104129.9	Homo sapiens	Nuclear speckle	Client
LLPS-Hos-1335	Q13618	CUL3	ENSG00000036257.12	Homo sapiens	Nucleolus	Client
LLPS-Hos-1336	Q9H583	HEATR1	ENSG00000119285.10	Homo sapiens	Nucleolus	Client
LLPS-Hos-1337	Q9HC36	MRM3	ENSG00000171861.10	Homo sapiens	Mitochondrial RNA granule	Client
LLPS-Hos-1338	Q15208	STK38	ENSG00000112079.8	Homo sapiens	Centrosome/Spindle pole body	Client
LLPS-Hos-1339	Q99816	TSG101	ENSG00000074319.12	Homo sapiens	Centrosome/Spindle pole body, Postsynaptic density	Client
LLPS-Hos-1340	Q8NEM0	MCPH1	ENSG00000147316.12	Homo sapiens	Centrosome/Spindle pole body	Client
LLPS-Hos-1341	O15067	PFAS	ENSG00000178921.13	Homo sapiens	Stress granule	Client
LLPS-Hos-1342	Q86VP6	CAND1	ENSG00000111530.12	Homo sapiens	Nucleolus, Postsynaptic density	Client
LLPS-Hos-1343	Q99729	HNRNPAB	ENSG00000197451.11	Homo sapiens	Nucleolus, P-body, Stress granule	Client
LLPS-Hos-1344	P11586	MTHFD1	ENSG00000100714.15	Homo sapiens	Nucleolus, Stress granule, Postsynaptic density	Client
LLPS-Hos-1345	Q9NXG0	CNTLN	ENSG00000044459.14	Homo sapiens	Centrosome/Spindle pole body	Client
LLPS-Hos-1346	Q92900	UPF1	ENSG00000005007.12	Homo sapiens	P-body, Stress granule, Postsynaptic density	Client
LLPS-Hos-1347	Q8NB16	MLKL	ENSG00000168404.12	Homo sapiens	Nucleolus	Client
LLPS-Hos-1348	O15350	TP73	ENSG00000078900.14	Homo sapiens	PML nuclear body	Client
LLPS-Hos-1349	P41208	CETN2	ENSG00000147400.8	Homo sapiens	Centrosome/Spindle pole body	Client
LLPS-Hos-1350	P18621	RPL17	ENSG00000265681.7	Homo sapiens	Nucleolus	Client
LLPS-Hos-1351	P81274	GPSM2	ENSG00000121957.13	Homo sapiens	Centrosome/Spindle pole body, Spindle apparatus	Client
LLPS-Hos-1352	O60308	CEP104	ENSG00000116198.12	Homo sapiens	Centrosome/Spindle pole body	Client
LLPS-Hos-1353	Q9UNK0	STX8	ENSG00000170310.14	Homo sapiens	Centrosome/Spindle pole body	Client
LLPS-Hos-1355	Q96GE4	CEP95	ENSG00000258890.6	Homo sapiens	Centrosome/Spindle pole body	Client
LLPS-Hos-1356	Q5JVS0	HABP4	ENSG00000130956.13	Homo sapiens	Stress granule	Client
LLPS-Hos-1357	P04150	NR3C1	ENSG00000113580.14	Homo sapiens	PML nuclear body	Client
LLPS-Hos-1358	Q9UJT0	TUBE1	ENSG00000074935.13	Homo sapiens	Centrosome/Spindle pole body	Client
LLPS-Hos-1359	P05455	SSB	ENSG00000138385.15	Homo sapiens	Nucleolus	Client
LLPS-Hos-1360	Q99471	PFDN5	ENSG00000123349.13	Homo sapiens	Nucleolus	Client
LLPS-Hos-1361	P08621	SNRNP70	ENSG00000104852.14	Homo sapiens	Gemini of cajal body, Nucleolus	Regulator
LLPS-Hos-1362	Q9NSI2	FAM207A	ENSG00000160256.12	Homo sapiens	Nucleolus	Client
LLPS-Hos-1363	P05089	ARG1	ENSG00000118520.14	Homo sapiens	P-body	Client
LLPS-Hos-1364	P25789	PSMA4	ENSG00000041357.15	Homo sapiens	Nucleolus	Client
LLPS-Hos-1365	O75604	USP2	ENSG00000036672.15	Homo sapiens	Centrosome/Spindle pole body	Client
LLPS-Hos-1367	Q9BZV1	UBXN6	ENSG00000167671.11	Homo sapiens	Centrosome/Spindle pole body, Postsynaptic density	Client
LLPS-Hos-1368	O95478	NSA2	ENSG00000164346.9	Homo sapiens	Nucleolus	Client
LLPS-Hos-1369	P29558	RBMS1	ENSG00000153250.19	Homo sapiens	P-body, Stress granule	Client
LLPS-Hos-1370	P30307	CDC25C	ENSG00000158402.19	Homo sapiens	Centrosome/Spindle pole body	Client
LLPS-Hos-1371	Q9C0J8	WDR33	ENSG00000136709.11	Homo sapiens	P-body	Client
LLPS-Hos-1372	P51149	RAB7A	ENSG00000075785.12	Homo sapiens	Nucleolus, Postsynaptic density	Client
LLPS-Hos-1373	P02452	COL1A1	ENSG00000108821.13	Homo sapiens	Stress granule	Regulator
LLPS-Hos-1374	Q5SGD2	PPM1L	ENSG00000163590.13	Homo sapiens	Nucleolus	Client
LLPS-Hos-1376	Q01543	FLI1	ENSG00000151702.16	Homo sapiens	P-body, Stress granule	Regulator
LLPS-Hos-1377	Q05519	SRSF11	ENSG00000116754.13	Homo sapiens	Nuclear speckle, Paraspeckle	Client
LLPS-Hos-1378	Q76N32	CEP68	ENSG00000011523.13	Homo sapiens	Centrosome/Spindle pole body	Client
LLPS-Hos-1379	Q9H3G5	CPVL	ENSG00000106066.14	Homo sapiens	P-body, Stress granule	Client
LLPS-Hos-1380	P50281	MMP14	ENSG00000157227.12	Homo sapiens	Centrosome/Spindle pole body	Client
LLPS-Hos-1381	Q86YT6	MIB1	ENSG00000101752.11	Homo sapiens	Centrosome/Spindle pole body	Client
LLPS-Hos-1382	Q9NRI5	DISC1	ENSG00000162946.22	Homo sapiens	Centrosome/Spindle pole body, Stress granule	Client
LLPS-Hos-1383	P62979	RPS27A	ENSG00000143947.13	Homo sapiens	Nucleolus, P-body	Client
LLPS-Hos-1384	Q9BTT0	ANP32E	ENSG00000143401.14	Homo sapiens	Nucleolus, Stress granule	Client
LLPS-Hos-1385	P30622	CLIP1	ENSG00000130779.20	Homo sapiens	Centrosome/Spindle pole body, Postsynaptic density	Client
LLPS-Hos-1387	Q12788	TBL3	ENSG00000183751.14	Homo sapiens	Nucleolus	Client
LLPS-Hos-1388	Q5SZL2	CEP85L	ENSG00000111860.13	Homo sapiens	Centrosome/Spindle pole body	Client
LLPS-Hos-1389	Q13535	ATR	ENSG00000175054.14	Homo sapiens	DNA damage foci, Nuclear speckle, Nucleolus, PML nuclear body	Regulator
LLPS-Hos-1390	P35637	FUS	ENSG00000089280.18	Homo sapiens	Droplet, DNA damage foci, Gemini of cajal body, Nuclear speckle, Nucleolus, Paraspeckle, P-body, Stress granule, Others	Scaffold
LLPS-Hos-1391	P05091	ALDH2	ENSG00000111275.12	Homo sapiens	Nucleolus, Postsynaptic density	Client
LLPS-Hos-1392	Q9H9Y2	RPF1	ENSG00000117133.10	Homo sapiens	Nucleolus	Client
LLPS-Hos-1393	Q8ND56	LSM14A	ENSG00000257103.8	Homo sapiens	P-body, Stress granule	Regulator
LLPS-Hos-1394	Q49MG5	MAP9	ENSG00000164114.18	Homo sapiens	Centrosome/Spindle pole body	Client
LLPS-Hos-1396	Q9P287	BCCIP	ENSG00000107949.16	Homo sapiens	Nucleolus, Stress granule	Client
LLPS-Hos-1397	Q00796	SORD	ENSG00000140263.13	Homo sapiens	Stress granule	Client
LLPS-Hos-1399	P26640	VARS	ENSG00000224264.9	Homo sapiens	Nucleolus	Client
LLPS-Hos-1400	P47813	EIF1AX	ENSG00000173674.10	Homo sapiens	Nucleolus	Client
LLPS-Hos-1401	P0C0S5	H2AFZ	ENSG00000164032.11	Homo sapiens	Nucleolus	Client
LLPS-Hos-1402	Q9HCK5	AGO4	ENSG00000134698.10	Homo sapiens	P-body, Stress granule	Client
LLPS-Hos-1403	Q96I25	RBM17	ENSG00000134453.15	Homo sapiens	Nuclear speckle, Stress granule	Regulator
LLPS-Hos-1404	Q9BXW9	FANCD2	ENSG00000144554.10	Homo sapiens	Nuclear speckle, PML nuclear body	Regulator
LLPS-Hos-1405	P19404	NDUFV2	ENSG00000178127.12	Homo sapiens	Nucleolus, Postsynaptic density	Client
LLPS-Hos-1406	P56192	MARS	ENSG00000166986.14	Homo sapiens	Nucleolus, Stress granule, Postsynaptic density	Client
LLPS-Hos-1407	Q96LI5	CNOT6L	ENSG00000138767.13	Homo sapiens	P-body, Stress granule	Client
LLPS-Hos-1408	P06702	S100A9	ENSG00000163220.10	Homo sapiens	Nucleolus, P-body, Stress granule	Client
LLPS-Hos-1409	O00411	POLRMT	ENSG00000099821.13	Homo sapiens	Mitochondrial RNA granule	Client
LLPS-Hos-1410	P31153	MAT2A	ENSG00000168906.12	Homo sapiens	Nucleolus	Client
LLPS-Hos-1411	O00522	KRIT1	ENSG00000001631.15	Homo sapiens	Centrosome/Spindle pole body	Client
LLPS-Hos-1412	Q9P1Z0	ZBTB4	ENSG00000174282.11	Homo sapiens	Centrosome/Spindle pole body, Spindle apparatus	Client
LLPS-Hos-1413	P48729	CSNK1A1	ENSG00000113712.17	Homo sapiens	Nuclear speckle, Nucleolus, Centrosome/Spindle pole body	Client
LLPS-Hos-1414	Q9Y265	RUVBL1	ENSG00000175792.11	Homo sapiens	Cajal body, Nucleolus, Centrosome/Spindle pole body	Client
LLPS-Hos-1415	Q9C0C2	TNKS1BP1	ENSG00000149115.13	Homo sapiens	P-body, Stress granule	Client
LLPS-Hos-1416	P20340	RAB6A	ENSG00000175582.19	Homo sapiens	Nucleolus, Postsynaptic density	Client
LLPS-Hos-1417	P35659	DEK	ENSG00000124795.15	Homo sapiens	Nucleolus	Client
LLPS-Hos-1418	Q8IWB6	TEX14	ENSG00000121101.15	Homo sapiens	P-body	Regulator
LLPS-Hos-1419	Q14789	GOLGB1	ENSG00000173230.15	Homo sapiens	Centrosome/Spindle pole body, Postsynaptic density	Client
LLPS-Hos-1420	Q9NVV4	MTPAP	ENSG00000107951.14	Homo sapiens	Mitochondrial RNA granule	Client
LLPS-Hos-1421	O95835	LATS1	ENSG00000131023.12	Homo sapiens	Centrosome/Spindle pole body	Client
LLPS-Hos-1422	A0FGR8	ESYT2	ENSG00000117868.15	Homo sapiens	Nucleolus, Postsynaptic density	Client
LLPS-Hos-1423	Q8IX12	CCAR1	ENSG00000060339.13	Homo sapiens	Stress granule	Client
LLPS-Hos-1424	Q14203	DCTN1	ENSG00000204843.12	Homo sapiens	Centrosome/Spindle pole body, Postsynaptic density	Client
LLPS-Hos-1425	Q9BZI7	UPF3B	ENSG00000125351.11	Homo sapiens	Nucleolus, Stress granule	Client
LLPS-Hos-1426	P29372	MPG	ENSG00000103152.11	Homo sapiens	Stress granule	Regulator
LLPS-Hos-1427	Q9BRJ7	NUDT16L1	ENSG00000168101.14	Homo sapiens	Nucleolus	Client
LLPS-Hos-1428	O94906	PRPF6	ENSG00000101161.7	Homo sapiens	Nucleolus	Client
LLPS-Hos-1429	O60688	YPEL1	ENSG00000100027.14	Homo sapiens	Centrosome/Spindle pole body	Client
LLPS-Hos-1430	Q9HBD1	RC3H2	ENSG00000056586.15	Homo sapiens	P-body, Stress granule	Client
LLPS-Hos-1431	Q9NQT4	EXOSC5	ENSG00000077348.8	Homo sapiens	Nucleolus	Client
LLPS-Hos-1432	Q8IUF8	RIOX2	ENSG00000170854.17	Homo sapiens	Nucleolus	Client
LLPS-Hos-1433	Q96F15	GIMAP5	ENSG00000196329.11	Homo sapiens	Centrosome/Spindle pole body	Client
LLPS-Hos-1434	C9JLW8	MCRIP1	ENSG00000225663.7	Homo sapiens	P-body, Stress granule	Client
LLPS-Hos-1436	Q96I24	FUBP3	ENSG00000107164.15	Homo sapiens	P-body, Stress granule	Client
LLPS-Hos-1437	Q92777	SYN2	ENSG00000157152.16	Homo sapiens	Droplet, Postsynaptic density	Scaffold
LLPS-Hos-1438	Q92905	COPS5	ENSG00000121022.13	Homo sapiens	Centrosome/Spindle pole body	Client
LLPS-Hos-1439	Q9BU76	MMTAG2	ENSG00000143793.12	Homo sapiens	Nucleolus	Client
LLPS-Hos-1440	Q96Q89	KIF20B	ENSG00000138182.14	Homo sapiens	Postsynaptic density	Client
LLPS-Hos-1441	O60934	NBN	ENSG00000104320.13	Homo sapiens	Centrosome/Spindle pole body	Client
LLPS-Hos-1442	P11387	TOP1	ENSG00000198900.5	Homo sapiens	Nucleolus	Client
LLPS-Hos-1443	P51153	RAB13	ENSG00000143545.8	Homo sapiens	Nucleolus, Postsynaptic density	Client
LLPS-Hos-1444	P08F94	PKHD1	ENSG00000170927.14	Homo sapiens	Centrosome/Spindle pole body	Client
LLPS-Hos-1445	P18077	RPL35A	ENSG00000182899.16	Homo sapiens	Nucleolus	Client
LLPS-Hos-1447	Q9Y5L4	TIMM13	ENSG00000099800.7	Homo sapiens	Nucleolus	Client
LLPS-Hos-1448	Q13888	GTF2H2	ENSG00000145736.14	Homo sapiens	Nucleolus	Client
LLPS-Hos-1449	O75330	HMMR	ENSG00000072571.19	Homo sapiens	Centrosome/Spindle pole body	Client
LLPS-Hos-1450	O75175	CNOT3	ENSG00000088038.18	Homo sapiens	P-body, Stress granule	Client
LLPS-Hos-1451	P82979	SARNP	ENSG00000205323.8	Homo sapiens	Nuclear speckle, Nucleolus	Client
LLPS-Hos-1452	P09038	FGF2	ENSG00000138685.15	Homo sapiens	Postsynaptic density	Client
LLPS-Hos-1454	Q16531	DDB1	ENSG00000167986.13	Homo sapiens	Nucleolus	Client
LLPS-Hos-1455	Q969L4	LSM10	ENSG00000181817.5	Homo sapiens	Histone locus body	Regulator
LLPS-Hos-1456	Q5SXM2	SNAPC4	ENSG00000165684.4	Homo sapiens	OPT domain	Client
LLPS-Hos-1457	O60729	CDC14B	ENSG00000081377.16	Homo sapiens	Centrosome/Spindle pole body	Client
LLPS-Hos-1458	Q76FK4	NOL8	ENSG00000198000.11	Homo sapiens	Nucleolus	Client
LLPS-Hos-1459	P62906	RPL10A	ENSG00000198755.10	Homo sapiens	Nucleolus, Postsynaptic density	Client
LLPS-Hos-1461	P45983	MAPK8	ENSG00000107643.16	Homo sapiens	Centrosome/Spindle pole body, P-body, Stress granule	Regulator
LLPS-Hos-1462	Q14088	RAB33A	ENSG00000134594.4	Homo sapiens	Nucleolus	Client
LLPS-Hos-1463	P25685	DNAJB1	ENSG00000132002.7	Homo sapiens	Nuclear speckle, Nucleolus, Postsynaptic density	Client
LLPS-Hos-1465	Q9BV38	WDR18	ENSG00000065268.10	Homo sapiens	Nucleolus	Client
LLPS-Hos-1466	Q15149	PLEC	ENSG00000178209.15	Homo sapiens	Nucleolus, Postsynaptic density	Client
LLPS-Hos-1467	O00151	PDLIM1	ENSG00000107438.8	Homo sapiens	Stress granule	Client
LLPS-Hos-1468	Q5TF21	SOGA3	ENSG00000214338.10	Homo sapiens	Stress granule, Postsynaptic density	Client
LLPS-Hos-1469	P61160	ACTR2	ENSG00000138071.13	Homo sapiens	Nucleolus, Postsynaptic density	Client
LLPS-Hos-1470	O75122	CLASP2	ENSG00000163539.16	Homo sapiens	Nucleolus, Postsynaptic density	Client
LLPS-Hos-1471	Q5JVL4	EFHC1	ENSG00000096093.15	Homo sapiens	Centrosome/Spindle pole body	Client
LLPS-Hos-1472	O15173	PGRMC2	ENSG00000164040.16	Homo sapiens	Nucleolus	Client
LLPS-Hos-1473	P10721	KIT	ENSG00000157404.15	Homo sapiens	Nucleolus	Client
LLPS-Hos-1474	P23284	PPIB	ENSG00000166794.4	Homo sapiens	Nucleolus, Postsynaptic density	Client
LLPS-Hos-1475	Q7L2H7	EIF3M	ENSG00000149100.12	Homo sapiens	Stress granule	Client
LLPS-Hos-1476	Q9NVJ2	ARL8B	ENSG00000134108.12	Homo sapiens	Nucleolus	Client
LLPS-Hos-1477	Q9Y5A9	YTHDF2	ENSG00000198492.15	Homo sapiens	P-body, Stress granule	Client
LLPS-Hos-1478	Q8NBZ0	INO80E	ENSG00000169592.14	Homo sapiens	PML nuclear body	Client
LLPS-Hos-1479	P30837	ALDH1B1	ENSG00000137124.7	Homo sapiens	Nucleolus	Client
LLPS-Hos-1480	Q9P258	RCC2	ENSG00000179051.13	Homo sapiens	Nucleolus, Stress granule	Client
LLPS-Hos-1481	Q9NS39	ADARB2	ENSG00000185736.15	Homo sapiens	Nucleolus	Client
LLPS-Hos-1482	P17600	SYN1	ENSG00000008056.13	Homo sapiens	Droplet, Postsynaptic density	Scaffold
LLPS-Hos-1483	Q7L0Y3	TRMT10C	ENSG00000174173.6	Homo sapiens	Mitochondrial RNA granule	Client
LLPS-Hos-1485	P49711	CTCF	ENSG00000102974.15	Homo sapiens	Histone locus body, PcG body, Centrosome/Spindle pole body	Regulator
LLPS-Hos-1486	P30626	SRI	ENSG00000075142.13	Homo sapiens	Stress granule, Postsynaptic density	Client
LLPS-Hos-1488	B9A064	IGLL5	ENSG00000254709.7	Homo sapiens	P-body	Client
LLPS-Hos-1489	Q9Y3U8	RPL36	ENSG00000130255.12	Homo sapiens	Nucleolus, Postsynaptic density	Client
LLPS-Hos-1490	Q05048	CSTF1	ENSG00000101138.11	Homo sapiens	Stress granule	Client
LLPS-Hos-1491	P84098	RPL19	ENSG00000108298.11	Homo sapiens	Nucleolus	Client
LLPS-Hos-1492	Q9BYG4	PARD6G	ENSG00000178184.15	Homo sapiens	Centrosome/Spindle pole body	Client
LLPS-Hos-1493	Q9UIG0	BAZ1B	ENSG00000009954.10	Homo sapiens	Nucleolus, P-body	Client
LLPS-Hos-1494	O43324	EEF1E1	ENSG00000124802.11	Homo sapiens	Nucleolus	Client
LLPS-Hos-1495	P00450	CP	ENSG00000047457.13	Homo sapiens	Nucleolus	Client
LLPS-Hos-1496	P84103	SRSF3	ENSG00000112081.16	Homo sapiens	Nuclear speckle, P-body, Stress granule	Regulator
LLPS-Hos-1497	Q03252	LMNB2	ENSG00000176619.12	Homo sapiens	Paraspeckle, P-body, Postsynaptic density	Client
LLPS-Hos-1498	Q86W56	PARG	ENSG00000227345.8	Homo sapiens	Centrosome/Spindle pole body, Stress granule	Client
LLPS-Hos-1500	O00571	DDX3X	ENSG00000215301.10	Homo sapiens	Droplet, Nucleolus, P-body, Stress granule, Postsynaptic density	Scaffold
LLPS-Hos-1501	Q8N543	OGFOD1	ENSG00000087263.16	Homo sapiens	Stress granule	Regulator
LLPS-Hos-1502	Q5T8P6	RBM26	ENSG00000139746.15	Homo sapiens	Stress granule	Client
LLPS-Hos-1503	Q92583	CCL17	ENSG00000102970.10	Homo sapiens	P-body, Stress granule	Regulator
LLPS-Hos-1504	P78559	MAP1A	ENSG00000166963.12	Homo sapiens	Centrosome/Spindle pole body, Postsynaptic density	Client
LLPS-Hos-1505	Q9UHX1	PUF60	ENSG00000179950.13	Homo sapiens	P-body	Client
LLPS-Hos-1506	Q9UM07	PADI4	ENSG00000159339.13	Homo sapiens	Stress granule	Regulator
LLPS-Hos-1507	Q86XZ4	SPATS2	ENSG00000123352.17	Homo sapiens	Stress granule	Client
LLPS-Hos-1508	Q9NRF8	CTPS2	ENSG00000047230.14	Homo sapiens	Nucleolus	Client
LLPS-Hos-1509	Q9BQ61	TRIR	ENSG00000123144.10	Homo sapiens	Stress granule	Client
LLPS-Hos-1510	P29122	PCSK6	ENSG00000140479.16	Homo sapiens	P-body	Regulator
LLPS-Hos-1511	P23258	TUBG1	ENSG00000131462.7	Homo sapiens	Nucleolus, Centrosome/Spindle pole body, Postsynaptic density	Client
LLPS-Hos-1512	P26639	TARS	ENSG00000113407.13	Homo sapiens	Nucleolus	Client
LLPS-Hos-1513	P78344	EIF4G2	ENSG00000110321.16	Homo sapiens	P-body, Stress granule	Client
LLPS-Hos-1514	Q9NWH9	SLTM	ENSG00000137776.16	Homo sapiens	Nucleolus	Client
LLPS-Hos-1515	O43313	ATMIN	ENSG00000166454.9	Homo sapiens	DNA damage foci	Client
LLPS-Hos-1516	Q9H5V7	IKZF5	ENSG00000095574.11	Homo sapiens	Others	Client
LLPS-Hos-1517	P55008	AIF1	ENSG00000204472.12	Homo sapiens	Stress granule	Regulator
LLPS-Hos-1518	P68363	TUBA1B	ENSG00000123416.15	Homo sapiens	Nucleolus, Postsynaptic density	Client
LLPS-Hos-1520	P46776	RPL27A	ENSG00000166441.12	Homo sapiens	Nucleolus	Client
LLPS-Hos-1521	P42677	RPS27	ENSG00000177954.12	Homo sapiens	Nucleolus, Postsynaptic density	Client
LLPS-Hos-1522	Q86YS3	RAB11FIP4	ENSG00000131242.17	Homo sapiens	Centrosome/Spindle pole body	Client
LLPS-Hos-1523	O75593	FOXH1	ENSG00000160973.7	Homo sapiens	P-body, Stress granule	Client
LLPS-Hos-1524	P10276	RARA	ENSG00000131759.17	Homo sapiens	Droplet, PML nuclear body	Scaffold
LLPS-Hos-1525	O75152	ZC3H11A	ENSG00000058673.16	Homo sapiens	Nuclear speckle, Stress granule	Client
LLPS-Hos-1526	Q8TDB6	DTX3L	ENSG00000163840.9	Homo sapiens	Stress granule	Client
LLPS-Hos-1527	P46063	RECQL	ENSG00000004700.15	Homo sapiens	Nucleolus, Stress granule	Client
LLPS-Hos-1528	Q92804	TAF15	ENSG00000270647.5	Homo sapiens	Droplet, Nucleolus, Stress granule	Scaffold
LLPS-Hos-1530	O43623	SNAI2	ENSG00000019549.11	Homo sapiens	Nucleolus	Client
LLPS-Hos-1531	Q14247	CTTN	ENSG00000085733.15	Homo sapiens	Centrosome/Spindle pole body, Stress granule	Client
LLPS-Hos-1532	P30086	PEBP1	ENSG00000089220.4	Homo sapiens	Centrosome/Spindle pole body, Postsynaptic density	Client
LLPS-Hos-1533	P16989	YBX3	ENSG00000060138.12	Homo sapiens	P-body, Stress granule	Client
LLPS-Hos-1534	Q9BPY3	FAM118B	ENSG00000197798.8	Homo sapiens	Cajal body	Regulator
LLPS-Hos-1535	P31948	STIP1	ENSG00000168439.16	Homo sapiens	Nucleolus, Stress granule, Postsynaptic density	Client
LLPS-Hos-1536	Q9NQZ2	UTP3	ENSG00000132467.3	Homo sapiens	Nucleolus	Client
LLPS-Hos-1537	O75665	OFD1	ENSG00000046651.14	Homo sapiens	Centrosome/Spindle pole body	Client
LLPS-Hos-1538	P08754	GNAI3	ENSG00000065135.10	Homo sapiens	Centrosome/Spindle pole body, Postsynaptic density	Client
LLPS-Hos-1539	P49450	CENPA	ENSG00000115163.14	Homo sapiens	Nucleolus	Client
LLPS-Hos-1540	Q00987	MDM2	ENSG00000135679.23	Homo sapiens	PML nuclear body, Centrosome/Spindle pole body	Client
LLPS-Hos-1541	P20671	HIST1H2AD	ENSG00000196866.2	Homo sapiens	Nucleolus	Client
LLPS-Hos-1542	P13804	ETFA	ENSG00000140374.15	Homo sapiens	Nucleolus	Client
LLPS-Hos-1543	O43347	MSI1	ENSG00000135097.6	Homo sapiens	P-body, Stress granule	Regulator
LLPS-Hos-1544	P54132	BLM	ENSG00000197299.11	Homo sapiens	Nucleolus, PML nuclear body	Regulator
LLPS-Hos-1545	Q6UB28	METAP1D	ENSG00000172878.13	Homo sapiens	Nucleolus	Client
LLPS-Hos-1546	P12004	PCNA	ENSG00000132646.10	Homo sapiens	Nucleolus, Stress granule	Client
LLPS-Hos-1547	Q96F45	ZNF503	ENSG00000165655.16	Homo sapiens	Others	Client
LLPS-Hos-1548	Q8N1F8	STK11IP	ENSG00000144589.21	Homo sapiens	Stress granule	Regulator
LLPS-Hos-1549	P12236	SLC25A6	ENSG00000169100.13	Homo sapiens	Nucleolus, P-body, Postsynaptic density	Client
LLPS-Hos-1550	P11801	PSKH1	ENSG00000159792.9	Homo sapiens	Centrosome/Spindle pole body	Client
LLPS-Hos-1551	Q13555	CAMK2G	ENSG00000148660.20	Homo sapiens	Droplet, Centrosome/Spindle pole body, Postsynaptic density	Regulator
LLPS-Hos-1552	Q8IW41	MAPKAPK5	ENSG00000089022.13	Homo sapiens	Centrosome/Spindle pole body	Client
LLPS-Hos-1553	Q13155	AIMP2	ENSG00000106305.9	Homo sapiens	Stress granule	Client
LLPS-Hos-1554	Q8N9T8	KRI1	ENSG00000129347.19	Homo sapiens	Nucleolus	Client
LLPS-Hos-1555	Q13487	SNAPC2	ENSG00000104976.11	Homo sapiens	OPT domain, Centrosome/Spindle pole body	Client
LLPS-Hos-1556	Q9NVH1	DNAJC11	ENSG00000007923.15	Homo sapiens	Nucleolus, Postsynaptic density	Client
LLPS-Hos-1557	P20020	ATP2B1	ENSG00000070961.15	Homo sapiens	Nucleolus, Postsynaptic density	Client
LLPS-Hos-1558	Q8WYP5	AHCTF1	ENSG00000153207.15	Homo sapiens	Nucleolus	Client
LLPS-Hos-1559	P36404	ARL2	ENSG00000213465.7	Homo sapiens	Centrosome/Spindle pole body	Client
LLPS-Hos-1561	Q9NPI1	BRD7	ENSG00000166164.15	Homo sapiens	Stress granule	Client
LLPS-Hos-1563	Q9UKZ1	CNOT11	ENSG00000158435.7	Homo sapiens	P-body, Stress granule	Client
LLPS-Hos-1564	Q96AE4	FUBP1	ENSG00000162613.16	Homo sapiens	Stress granule	Client
LLPS-Hos-1565	Q9NPQ8	RIC8A	ENSG00000177963.14	Homo sapiens	Centrosome/Spindle pole body, Postsynaptic density	Client
LLPS-Hos-1566	A1KXE4	FAM168B	ENSG00000152102.17	Homo sapiens	Stress granule	Client
LLPS-Hos-1567	Q9BZB8	CPEB1	ENSG00000214575.9	Homo sapiens	P-body, Stress granule	Client
LLPS-Hos-1568	Q86SE5	RALYL	ENSG00000184672.11	Homo sapiens	Nucleolus	Client
LLPS-Hos-1569	Q9Y2Z0	SUGT1	ENSG00000165416.14	Homo sapiens	Nucleolus, P-body, Stress granule	Client
LLPS-Hos-1570	P62318	SNRPD3	ENSG00000100028.11	Homo sapiens	Nucleolus	Client
LLPS-Hos-1571	Q99523	SORT1	ENSG00000134243.11	Homo sapiens	P-body, Stress granule	Regulator
LLPS-Hos-1572	Q9UGN5	PARP2	ENSG00000129484.13	Homo sapiens	Nucleolus	Client
LLPS-Hos-1573	P35250	RFC2	ENSG00000049541.10	Homo sapiens	Nucleolus	Client
LLPS-Hos-1574	O15212	PFDN6	ENSG00000204220.11	Homo sapiens	Nucleolus	Client
LLPS-Hos-1575	Q96FZ7	CHMP6	ENSG00000176108.9	Homo sapiens	Paraspeckle	Client
LLPS-Hos-1576	Q16186	ADRM1	ENSG00000130706.12	Homo sapiens	Others	Client
LLPS-Hos-1577	Q13188	STK3	ENSG00000104375.16	Homo sapiens	Centrosome/Spindle pole body	Client
LLPS-Hos-1578	Q16777	HIST2H2AC	ENSG00000184260.5	Homo sapiens	Nucleolus	Client
LLPS-Hos-1579	A6NIX2	WTIP	ENSG00000142279.12	Homo sapiens	P-body	Regulator
LLPS-Hos-1580	P18615	NELFE	ENSG00000204356.13	Homo sapiens	Stress granule	Client
LLPS-Hos-1581	O15143	ARPC1B	ENSG00000130429.14	Homo sapiens	Nucleolus, Centrosome/Spindle pole body, Stress granule	Client
LLPS-Hos-1582	Q13492	PICALM	ENSG00000073921.17	Homo sapiens	Nucleolus	Client
LLPS-Hos-1583	Q12926	ELAVL2	ENSG00000107105.14	Homo sapiens	P-body, Stress granule	Client
LLPS-Hos-1584	Q8NDT2	RBM15B	ENSG00000259956.1	Homo sapiens	P-body	Client
LLPS-Hos-1585	P36776	LONP1	ENSG00000196365.11	Homo sapiens	Nucleolus, Postsynaptic density	Client
LLPS-Hos-1586	Q92598	HSPH1	ENSG00000120694.19	Homo sapiens	Nuclear speckle, Nucleolus, Postsynaptic density	Client
LLPS-Hos-1587	Q92558	WASF1	ENSG00000112290.12	Homo sapiens	Centrosome/Spindle pole body, Postsynaptic density	Client
LLPS-Hos-1589	Q96PU8	QKI	ENSG00000112531.16	Homo sapiens	P-body, Stress granule	Client
LLPS-Hos-1590	Q8NA72	POC5	ENSG00000152359.14	Homo sapiens	Centrosome/Spindle pole body	Client
LLPS-Hos-1591	Q9Y2L1	DIS3	ENSG00000083520.14	Homo sapiens	Nucleolus, Paraspeckle	Regulator
LLPS-Hos-1592	P98170	XIAP	ENSG00000101966.12	Homo sapiens	Paraspeckle	Client
LLPS-Hos-1593	Q96TA2	YME1L1	ENSG00000136758.18	Homo sapiens	Nucleolus, Mitochondrial RNA granule	Client
LLPS-Hos-1594	P84243	H3F3B	ENSG00000163041.9	Homo sapiens	Centrosome/Spindle pole body	Client
LLPS-Hos-1595	P57740	NUP107	ENSG00000111581.9	Homo sapiens	Nucleolus	Client
LLPS-Hos-1596	Q9Y2N7	HIF3A	ENSG00000124440.15	Homo sapiens	Nuclear speckle	Client
LLPS-Hos-1597	P13984	GTF2F2	ENSG00000188342.11	Homo sapiens	Nucleolus	Client
LLPS-Hos-1598	O43813	LANCL1	ENSG00000115365.11	Homo sapiens	Stress granule, Postsynaptic density	Client
LLPS-Hos-1599	Q9H898	ZMAT4	ENSG00000165061.14	Homo sapiens	Nucleolus	Client
LLPS-Hos-1600	Q99873	PRMT1	ENSG00000126457.21	Homo sapiens	Droplet, Stress granule	Regulator
LLPS-Hos-1601	P30876	POLR2B	ENSG00000047315.15	Homo sapiens	Stress granule	Regulator
LLPS-Hos-1602	Q9UNW9	NOVA2	ENSG00000104967.6	Homo sapiens	Stress granule	Client
LLPS-Hos-1603	Q92615	LARP4B	ENSG00000107929.14	Homo sapiens	P-body, Stress granule	Client
LLPS-Hos-1604	Q92547	TOPBP1	ENSG00000163781.13	Homo sapiens	Nucleolus, Centrosome/Spindle pole body	Client
LLPS-Hos-1605	Q8TAA3	PSMA8	ENSG00000154611.14	Homo sapiens	Nucleolus	Client
LLPS-Hos-1606	O95429	BAG4	ENSG00000156735.10	Homo sapiens	Stress granule	Client
LLPS-Hos-1607	P52948	NUP98	ENSG00000110713.16	Homo sapiens	Droplet, Nuclear pore complex, Stress granule	Scaffold
LLPS-Hos-1608	Q08945	SSRP1	ENSG00000149136.8	Homo sapiens	Nucleolus	Client
LLPS-Hos-1609	Q8TDI0	CHD5	ENSG00000116254.17	Homo sapiens	Nucleolus	Client
LLPS-Hos-1611	Q86TB9	PATL1	ENSG00000166889.13	Homo sapiens	Cajal body, P-body, Stress granule	Regulator
LLPS-Hos-1612	Q9H0B3	IQCN	ENSG00000130518.16	Homo sapiens	Paraspeckle	Client
LLPS-Hos-1614	Q13951	CBFB	ENSG00000067955.13	Homo sapiens	Stress granule	Client
LLPS-Hos-1615	Q9HCE1	MOV10	ENSG00000155363.18	Homo sapiens	P-body, Stress granule	Client
LLPS-Hos-1616	Q8N5A5	ZGPAT	ENSG00000197114.11	Homo sapiens	Cajal body	Client
LLPS-Hos-1619	Q9H6R4	NOL6	ENSG00000165271.16	Homo sapiens	Nucleolus, P-body	Client
LLPS-Hos-1620	P29692	EEF1D	ENSG00000104529.17	Homo sapiens	Nucleolus, Postsynaptic density	Client
LLPS-Hos-1621	Q13554	CAMK2B	ENSG00000058404.19	Homo sapiens	Centrosome/Spindle pole body, Postsynaptic density	Client
LLPS-Hos-1622	P26447	S100A4	ENSG00000196154.11	Homo sapiens	Nucleolus	Client
LLPS-Hos-1623	Q92628	KIAA0232	ENSG00000170871.11	Homo sapiens	P-body, Stress granule	Client
LLPS-Hos-1624	P02787	TF	ENSG00000091513.15	Homo sapiens	P-body	Client
LLPS-Hos-1625	Q9NS23	RASSF1	ENSG00000068028.17	Homo sapiens	Centrosome/Spindle pole body	Client
LLPS-Hos-1626	Q92665	MRPS31	ENSG00000102738.7	Homo sapiens	Mitochondrial RNA granule	Client
LLPS-Hos-1627	O95416	SOX14	ENSG00000168875.2	Homo sapiens	Stress granule	Client
LLPS-Hos-1629	Q6VVB1	NHLRC1	ENSG00000187566.5	Homo sapiens	Centrosome/Spindle pole body	Client
LLPS-Hos-1630	Q9UPP5	KIAA1107	ENSG00000189195.12	Homo sapiens	Centrosome/Spindle pole body	Client
LLPS-Hos-1631	P46781	RPS9	ENSG00000170889.13	Homo sapiens	Nucleolus, Stress granule	Regulator
LLPS-Hos-1632	Q14674	ESPL1	ENSG00000135476.11	Homo sapiens	Centrosome/Spindle pole body	Client
LLPS-Hos-1633	Q8NI77	KIF18A	ENSG00000121621.6	Homo sapiens	Centrosome/Spindle pole body, Stress granule	Regulator
LLPS-Hos-1634	Q9Y4C1	KDM3A	ENSG00000115548.16	Homo sapiens	Nucleolus	Client
LLPS-Hos-1635	Q13162	PRDX4	ENSG00000123131.12	Homo sapiens	Stress granule	Client
LLPS-Hos-1636	P30260	CDC27	ENSG00000004897.11	Homo sapiens	Centrosome/Spindle pole body	Client
LLPS-Hos-1637	P11441	UBL4A	ENSG00000102178.12	Homo sapiens	Stress granule, Postsynaptic density	Client
LLPS-Hos-1638	Q8WVV9	HNRNPLL	ENSG00000143889.15	Homo sapiens	Nucleolus	Client
LLPS-Hos-1639	Q16720	ATP2B3	ENSG00000067842.17	Homo sapiens	Nucleolus, Postsynaptic density	Client
LLPS-Hos-1640	P49368	CCT3	ENSG00000163468.14	Homo sapiens	Cajal body, Postsynaptic density	Client
LLPS-Hos-1641	O96020	CCNE2	ENSG00000175305.17	Homo sapiens	Centrosome/Spindle pole body	Client
LLPS-Hos-1643	Q9UBN7	HDAC6	ENSG00000094631.19	Homo sapiens	Stress granule	Client
LLPS-Hos-1644	P49721	PSMB2	ENSG00000126067.11	Homo sapiens	Nucleolus	Client
LLPS-Hos-1645	Q16555	DPYSL2	ENSG00000092964.17	Homo sapiens	Stress granule, Postsynaptic density	Client
LLPS-Hos-1646	Q8WU79	SMAP2	ENSG00000084070.11	Homo sapiens	P-body, Stress granule	Client
LLPS-Hos-1647	Q09472	EP300	ENSG00000100393.12	Homo sapiens	PML nuclear body, Stress granule	Regulator
LLPS-Hos-1648	Q9H1A4	ANAPC1	ENSG00000153107.12	Homo sapiens	Centrosome/Spindle pole body	Client
LLPS-Hos-1649	Q13895	BYSL	ENSG00000112578.9	Homo sapiens	Nucleolus	Client
LLPS-Hos-1650	Q9UIF3	TEKT2	ENSG00000092850.11	Homo sapiens	Centrosome/Spindle pole body, Chromatoid body	Client
LLPS-Hos-1651	Q2Q1W2	TRIM71	ENSG00000206557.5	Homo sapiens	Stress granule	Client
LLPS-Hos-1652	Q9GZL7	WDR12	ENSG00000138442.9	Homo sapiens	Nucleolus	Client
LLPS-Hos-1653	P07550	ADRB2	ENSG00000169252.5	Homo sapiens	Stress granule	Regulator
LLPS-Hos-1654	Q9NRF2	SH2B1	ENSG00000178188.14	Homo sapiens	Paraspeckle	Client
LLPS-Hos-1655	Q9H773	DCTPP1	ENSG00000179958.8	Homo sapiens	Stress granule	Client
LLPS-Hos-1656	P43405	SYK	ENSG00000165025.14	Homo sapiens	Centrosome/Spindle pole body, Stress granule, Receptor cluster	Regulator
LLPS-Hos-1657	P33240	CSTF2	ENSG00000101811.13	Homo sapiens	Droplet, Cleavage body, DDX1 body	Scaffold
LLPS-Hos-1658	Q17RS7	GEN1	ENSG00000178295.14	Homo sapiens	Centrosome/Spindle pole body	Client
LLPS-Hos-1659	O76064	RNF8	ENSG00000112130.16	Homo sapiens	PML nuclear body	Regulator
LLPS-Hos-1660	O95997	PTTG1	ENSG00000164611.12	Homo sapiens	Centrosome/Spindle pole body	Client
LLPS-Hos-1661	P46087	NOP2	ENSG00000111641.11	Homo sapiens	Nucleolus	Client
LLPS-Hos-1663	Q15366	PCBP2	ENSG00000197111.15	Homo sapiens	Nucleolus, P-body, Stress granule, Postsynaptic density	Regulator
LLPS-Hos-1664	Q9NXF1	TEX10	ENSG00000136891.13	Homo sapiens	Nucleolus	Client
LLPS-Hos-1666	Q9Y4W2	LAS1L	ENSG00000001497.16	Homo sapiens	Nucleolus	Client
LLPS-Hos-1667	P51649	ALDH5A1	ENSG00000112294.12	Homo sapiens	Nucleolus, Postsynaptic density	Client
LLPS-Hos-1668	Q14320	FAM50A	ENSG00000071859.14	Homo sapiens	Nucleolus	Client
LLPS-Hos-1669	P78316	NOP14	ENSG00000087269.15	Homo sapiens	Nucleolus	Client
LLPS-Hos-1670	O75643	SNRNP200	ENSG00000144028.14	Homo sapiens	Nuclear speckle, Nucleolus	Client
LLPS-Hos-1671	Q9UI95	MAD2L2	ENSG00000116670.14	Homo sapiens	Spindle apparatus	Client
LLPS-Hos-1672	Q9BQE3	TUBA1C	ENSG00000167553.15	Homo sapiens	Nucleolus, Stress granule	Client
LLPS-Hos-1673	Q9NVI1	FANCI	ENSG00000140525.17	Homo sapiens	Nuclear speckle, Nucleolus	Regulator
LLPS-Hos-1674	Q01105	SET	ENSG00000119335.16	Homo sapiens	Nucleolus	Client
LLPS-Hos-1675	O75934	BCAS2	ENSG00000116752.5	Homo sapiens	Nuclear speckle, Nucleolus	Client
LLPS-Hos-1676	O76003	GLRX3	ENSG00000108010.11	Homo sapiens	Nucleolus, Stress granule	Client
LLPS-Hos-1677	Q03405	PLAUR	ENSG00000011422.11	Homo sapiens	Stress granule	Regulator
LLPS-Hos-1678	O95954	FTCD	ENSG00000160282.13	Homo sapiens	Centrosome/Spindle pole body	Client
LLPS-Hos-1679	Q9H223	EHD4	ENSG00000103966.10	Homo sapiens	Nucleolus, Postsynaptic density	Client
LLPS-Hos-1680	Q8N9N2	ASCC1	ENSG00000138303.17	Homo sapiens	P-body, Stress granule	Client
LLPS-Hos-1682	P22087	FBL	ENSG00000105202.8	Homo sapiens	Cajal body, Nucleolus, P-body, Stress granule	Client
LLPS-Hos-1686	Q9UKV8	AGO2	ENSG00000123908.11	Homo sapiens	Droplet, Nuclear speckle, P-body, Stress granule, Chromatoid body	Scaffold
LLPS-Hos-1687	P15976	GATA1	ENSG00000102145.13	Homo sapiens	Paraspeckle	Client
LLPS-Hos-1688	O75494	SRSF10	ENSG00000188529.14	Homo sapiens	Nuclear speckle	Client
LLPS-Hos-1689	Q9Y4I1	MYO5A	ENSG00000197535.14	Homo sapiens	P-body, Postsynaptic density	Client
LLPS-Hos-1690	P98179	RBM3	ENSG00000102317.17	Homo sapiens	Droplet, Nucleolus, Stress granule	Scaffold
LLPS-Hos-1691	Q15038	DAZAP2	ENSG00000183283.15	Homo sapiens	Stress granule	Client
LLPS-Hos-1692	Q8IZL8	PELP1	ENSG00000141456.14	Homo sapiens	Nucleolus	Client
LLPS-Hos-1693	P61266	STX1B	ENSG00000099365.10	Homo sapiens	Centrosome/Spindle pole body, Postsynaptic density	Client
LLPS-Hos-1694	Q96CM3	RPUSD4	ENSG00000165526.8	Homo sapiens	Mitochondrial RNA granule	Client
LLPS-Hos-1695	P09493	TPM1	ENSG00000140416.20	Homo sapiens	Postsynaptic density	Client
LLPS-Hos-1696	Q6ZUT1	NKAPD1	ENSG00000150776.17	Homo sapiens	Nucleolus	Client
LLPS-Hos-1697	O76050	NEURL1	ENSG00000107954.10	Homo sapiens	Centrosome/Spindle pole body	Client
LLPS-Hos-1698	P55072	VCP	ENSG00000165280.15	Homo sapiens	Nucleolus, Stress granule, Postsynaptic density	Regulator
LLPS-Hos-1699	O95359	TACC2	ENSG00000138162.18	Homo sapiens	Centrosome/Spindle pole body, Stress granule	Regulator
LLPS-Hos-1700	P42574	CASP3	ENSG00000164305.18	Homo sapiens	Centrosome/Spindle pole body	Client
LLPS-Hos-1701	Q96F07	CYFIP2	ENSG00000055163.19	Homo sapiens	Stress granule, Postsynaptic density	Client
LLPS-Hos-1702	O15226	NKRF	ENSG00000186416.14	Homo sapiens	Nucleolus, P-body, Stress granule	Client
LLPS-Hos-1704	P17931	LGALS3	ENSG00000131981.15	Homo sapiens	Droplet	Scaffold
LLPS-Hos-1705	P21127	CDK11B	ENSG00000248333.8	Homo sapiens	Centrosome/Spindle pole body	Client
LLPS-Hos-1706	Q9Y606	PUS1	ENSG00000177192.13	Homo sapiens	Nucleolus	Client
LLPS-Hos-1707	O75953	DNAJB5	ENSG00000137094.14	Homo sapiens	Nucleolus	Client
LLPS-Hos-1708	P13569	CFTR	ENSG00000001626.15	Homo sapiens	Receptor cluster	Regulator
LLPS-Hos-1709	O60264	SMARCA5	ENSG00000153147.5	Homo sapiens	Nucleolus, P-body	Client
LLPS-Hos-1710	O94986	CEP152	ENSG00000103995.13	Homo sapiens	Centrosome/Spindle pole body	Client
LLPS-Hos-1712	Q14331	FRG1	ENSG00000109536.11	Homo sapiens	Nucleolus	Client
LLPS-Hos-1714	P51114	FXR1	ENSG00000114416.17	Homo sapiens	P-body, Stress granule	Client
LLPS-Hos-1715	P78417	GSTO1	ENSG00000148834.12	Homo sapiens	Nucleolus, Postsynaptic density	Client
LLPS-Hos-1716	P62304	SNRPE	ENSG00000182004.12	Homo sapiens	Cajal body, Nucleolus	Client
LLPS-Hos-1717	Q8NC60	NOA1	ENSG00000084092.6	Homo sapiens	Mitochondrial RNA granule	Client
LLPS-Hos-1718	P50990	CCT8	ENSG00000156261.12	Homo sapiens	Nucleolus, Postsynaptic density	Client
LLPS-Hos-1719	Q06265	EXOSC9	ENSG00000123737.12	Homo sapiens	Nucleolus	Client
LLPS-Hos-1720	Q9Y508	RNF114	ENSG00000124226.10	Homo sapiens	Stress granule	Client
LLPS-Hos-1721	Q6P2E9	EDC4	ENSG00000038358.14	Homo sapiens	Nucleolus, P-body, Stress granule	Regulator
LLPS-Hos-1722	P08133	ANXA6	ENSG00000197043.13	Homo sapiens	Stress granule, Postsynaptic density	Client
LLPS-Hos-1723	P46926	GNPDA1	ENSG00000113552.15	Homo sapiens	P-body	Regulator
LLPS-Hos-1724	Q9Y6D9	MAD1L1	ENSG00000002822.15	Homo sapiens	Centrosome/Spindle pole body, Others	Client
LLPS-Hos-1725	P49023	PXN	ENSG00000089159.16	Homo sapiens	Centrosome/Spindle pole body	Client
LLPS-Hos-1726	Q15056	EIF4H	ENSG00000106682.14	Homo sapiens	Stress granule	Client
LLPS-Hos-1727	O60930	RNASEH1	ENSG00000171865.9	Homo sapiens	Stress granule	Client
LLPS-Hos-1728	Q9UBK9	UXT	ENSG00000126756.11	Homo sapiens	Centrosome/Spindle pole body	Client
LLPS-Hos-1729	P05198	EIF2S1	ENSG00000134001.12	Homo sapiens	Nucleolus, Stress granule, Postsynaptic density	Regulator
LLPS-Hos-1730	P22607	FGFR3	ENSG00000068078.18	Homo sapiens	Nucleolus	Client
LLPS-Hos-1731	Q5T280	SPOUT1	ENSG00000198917.12	Homo sapiens	Nucleolus	Client
LLPS-Hos-1732	Q6UVJ0	SASS6	ENSG00000156876.9	Homo sapiens	Centrosome/Spindle pole body	Client
LLPS-Hos-1733	Q15005	SPCS2	ENSG00000118363.11	Homo sapiens	Nucleolus, Stress granule	Client
LLPS-Hos-1734	O75880	SCO1	ENSG00000133028.11	Homo sapiens	Stress granule	Client
LLPS-Hos-1735	P32455	GBP1	ENSG00000117228.9	Homo sapiens	P-body	Regulator
LLPS-Hos-1736	P19338	NCL	ENSG00000115053.15	Homo sapiens	Nucleolus, Stress granule	Client
LLPS-Hos-1737	Q15477	SKIV2L	ENSG00000204351.11	Homo sapiens	Nucleolus, Postsynaptic density	Client
LLPS-Hos-1738	P32745	SSTR3	ENSG00000278195.1	Homo sapiens	P-body, Stress granule	Regulator
LLPS-Hos-1739	P62857	RPS28	ENSG00000233927.4	Homo sapiens	Nucleolus	Client
LLPS-Hos-1740	P31152	MAPK4	ENSG00000141639.11	Homo sapiens	Nucleolus	Client
LLPS-Hos-1741	Q15437	SEC23B	ENSG00000101310.16	Homo sapiens	Nucleolus	Client
LLPS-Hos-1742	Q96FJ2	DYNLL2	ENSG00000264364.2	Homo sapiens	Centrosome/Spindle pole body, Stress granule	Client
LLPS-Hos-1744	P62995	TRA2B	ENSG00000136527.17	Homo sapiens	Nuclear speckle, P-body, Stress granule	Client
LLPS-Hos-1745	Q01085	TIAL1	ENSG00000151923.17	Homo sapiens	Droplet, P-body, Stress granule, Others	Scaffold
LLPS-Hos-1746	P31645	SLC6A4	ENSG00000108576.9	Homo sapiens	P-body, Stress granule	Regulator
LLPS-Hos-1747	P82933	MRPS9	ENSG00000135972.8	Homo sapiens	Mitochondrial RNA granule	Client
LLPS-Hos-1748	Q9UHQ9	CYB5R1	ENSG00000159348.12	Homo sapiens	Nucleolus, Postsynaptic density	Client
LLPS-Hos-1749	Q9P2K5	MYEF2	ENSG00000104177.17	Homo sapiens	Stress granule	Client
LLPS-Hos-1750	P45880	VDAC2	ENSG00000165637.13	Homo sapiens	Nucleolus, Postsynaptic density	Client
LLPS-Hos-1751	O15446	CD3EAP	ENSG00000117877.10	Homo sapiens	Nucleolus	Client
LLPS-Hos-1753	O60282	KIF5C	ENSG00000168280.16	Homo sapiens	Nucleolus, Postsynaptic density	Client
LLPS-Hos-1754	P35269	GTF2F1	ENSG00000125651.13	Homo sapiens	Cajal body, Nucleolus	Client
LLPS-Hos-1755	O14908	GIPC1	ENSG00000123159.15	Homo sapiens	Stress granule, Postsynaptic density	Regulator
LLPS-Hos-1756	P30613	PKLR	ENSG00000143627.19	Homo sapiens	Nucleolus	Client
LLPS-Hos-1757	Q86SQ7	SDCCAG8	ENSG00000054282.15	Homo sapiens	Centrosome/Spindle pole body	Client
LLPS-Hos-1758	P19388	POLR2E	ENSG00000099817.11	Homo sapiens	Nucleolus	Client
LLPS-Hos-1759	P14550	AKR1A1	ENSG00000117448.13	Homo sapiens	Nucleolus, Postsynaptic density	Client
LLPS-Hos-1760	Q92545	TMEM131	ENSG00000075568.16	Homo sapiens	P-body, Stress granule	Client
LLPS-Hos-1761	Q5U5Q3	MEX3C	ENSG00000176624.10	Homo sapiens	Stress granule	Client
LLPS-Hos-1762	P62495	ETF1	ENSG00000120705.12	Homo sapiens	Nucleolus, P-body, Stress granule	Regulator
LLPS-Hos-1763	Q15428	SF3A2	ENSG00000104897.9	Homo sapiens	Nuclear speckle	Client
LLPS-Hos-1764	Q9NYB0	TERF2IP	ENSG00000166848.5	Homo sapiens	PML nuclear body	Regulator
LLPS-Hos-1765	P78509	RELN	ENSG00000189056.13	Homo sapiens	Stress granule	Regulator
LLPS-Hos-1766	Q8WW32	HMGB4	ENSG00000176256.10	Homo sapiens	Nucleolus	Client
LLPS-Hos-1767	Q08170	SRSF4	ENSG00000116350.16	Homo sapiens	Nuclear speckle, Stress granule	Client
LLPS-Hos-1768	P00441	SOD1	ENSG00000142168.14	Homo sapiens	Stress granule	Client
LLPS-Hos-1769	Q15937	ZNF79	ENSG00000196152.10	Homo sapiens	Nucleolus	Client
LLPS-Hos-1770	P04637	TP53	ENSG00000141510.17	Homo sapiens	Droplet, Paraspeckle, PML nuclear body, Centrosome/Spindle pole body	Scaffold
LLPS-Hos-1771	Q7L8L6	FASTKD5	ENSG00000215251.3	Homo sapiens	Mitochondrial RNA granule	Client
LLPS-Hos-1772	Q9UFD9	RIMBP3	ENSG00000275793.1	Homo sapiens	PML nuclear body	Client
LLPS-Hos-1773	Q96GM5	SMARCD1	ENSG00000066117.14	Homo sapiens	Nucleolus	Client
LLPS-Hos-1774	Q9UII2	ATP5IF1	ENSG00000130770.17	Homo sapiens	Nucleolus	Client
LLPS-Hos-1775	P35611	ADD1	ENSG00000087274.16	Homo sapiens	Stress granule, Postsynaptic density	Client
LLPS-Hos-1776	Q9P2D0	IBTK	ENSG00000005700.14	Homo sapiens	P-body, Stress granule	Client
LLPS-Hos-1777	P05771	PRKCB	ENSG00000166501.13	Homo sapiens	Centrosome/Spindle pole body, Postsynaptic density	Client
LLPS-Hos-1778	Q92747	ARPC1A	ENSG00000241685.9	Homo sapiens	Nucleolus	Client
LLPS-Hos-1779	Q9NRF9	POLE3	ENSG00000148229.12	Homo sapiens	Nucleolus	Client
LLPS-Hos-1780	O00628	PEX7	ENSG00000112357.12	Homo sapiens	Nucleolus	Client
LLPS-Hos-1781	P61981	YWHAG	ENSG00000170027.6	Homo sapiens	Centrosome/Spindle pole body, Postsynaptic density	Client
LLPS-Hos-1782	P61927	RPL37	ENSG00000145592.13	Homo sapiens	Nucleolus, P-body, Stress granule	Regulator
LLPS-Hos-1785	O14977	AZIN1	ENSG00000155096.13	Homo sapiens	Centrosome/Spindle pole body	Client
LLPS-Hos-1786	Q9Y2X7	GIT1	ENSG00000108262.15	Homo sapiens	Centrosome/Spindle pole body, Postsynaptic density	Client
LLPS-Hos-1787	Q14690	PDCD11	ENSG00000148843.14	Homo sapiens	Nucleolus	Client
LLPS-Hos-1788	Q99959	PKP2	ENSG00000057294.14	Homo sapiens	Stress granule	Client
LLPS-Hos-1789	Q14683	SMC1A	ENSG00000072501.17	Homo sapiens	Nucleolus, Centrosome/Spindle pole body, P-body	Client
LLPS-Hos-1791	Q5JTW2	CEP78	ENSG00000148019.13	Homo sapiens	Stress granule	Client
LLPS-Hos-1792	P61247	RPS3A	ENSG00000145425.9	Homo sapiens	Nucleolus	Client
LLPS-Hos-1793	P17812	CTPS1	ENSG00000171793.14	Homo sapiens	Nucleolus	Client
LLPS-Hos-1794	O95631	NTN1	ENSG00000065320.8	Homo sapiens	Stress granule	Regulator
LLPS-Hos-1795	Q96AE7	TTC17	ENSG00000052841.14	Homo sapiens	P-body, Stress granule	Client
LLPS-Hos-1796	Q9UL46	PSME2	ENSG00000100911.15	Homo sapiens	Centrosome/Spindle pole body	Client
LLPS-Hos-1797	P62081	RPS7	ENSG00000171863.14	Homo sapiens	Nucleolus	Client
LLPS-Hos-1798	O95755	RAB36	ENSG00000100228.12	Homo sapiens	P-body	Regulator
LLPS-Hos-1799	P00558	PGK1	ENSG00000102144.14	Homo sapiens	Nucleolus, Postsynaptic density	Client
LLPS-Hos-1800	P24941	CDK2	ENSG00000123374.10	Homo sapiens	Nucleolus, Centrosome/Spindle pole body, Stress granule	Client
LLPS-Hos-1801	O15247	CLIC2	ENSG00000155962.12	Homo sapiens	Nucleolus	Client
LLPS-Hos-1802	P00403	MT-CO2	ENSG00000198712.1	Homo sapiens	Nucleolus, Postsynaptic density	Client
LLPS-Hos-1804	Q9BW19	KIFC1	ENSG00000204197.9	Homo sapiens	Centrosome/Spindle pole body	Client
LLPS-Hos-1805	Q7L099	RUFY3	ENSG00000018189.12	Homo sapiens	Stress granule, Postsynaptic density	Client
LLPS-Hos-1806	O60447	EVI5	ENSG00000067208.14	Homo sapiens	Centrosome/Spindle pole body	Client
LLPS-Hos-1807	O14646	CHD1	ENSG00000153922.10	Homo sapiens	Stress granule	Client
LLPS-Hos-1808	Q9NUQ6	SPATS2L	ENSG00000196141.13	Homo sapiens	Nucleolus, Stress granule	Client
LLPS-Hos-1809	P12273	PIP	ENSG00000159763.3	Homo sapiens	P-body	Client
LLPS-Hos-1810	Q15051	IQCB1	ENSG00000173226.16	Homo sapiens	Centrosome/Spindle pole body	Client
LLPS-Hos-1811	Q9H8W3	FAM204A	ENSG00000165669.13	Homo sapiens	Nucleolus	Client
LLPS-Hos-1813	Q7L2E3	DHX30	ENSG00000132153.14	Homo sapiens	P-body, Stress granule, Mitochondrial RNA granule, Postsynaptic density	Client
LLPS-Hos-1814	Q9Y2I6	NINL	ENSG00000101004.14	Homo sapiens	Centrosome/Spindle pole body	Client
LLPS-Hos-1815	Q8WW24	TEKT4	ENSG00000163060.7	Homo sapiens	Chromatoid body	Client
LLPS-Hos-1816	P11233	RALA	ENSG00000006451.7	Homo sapiens	Postsynaptic density	Client
LLPS-Hos-1817	Q96EE3	SEH1L	ENSG00000085415.15	Homo sapiens	Nucleolus, Stress granule	Client
LLPS-Hos-1819	Q1MSJ5	CSPP1	ENSG00000104218.14	Homo sapiens	PML nuclear body, Centrosome/Spindle pole body	Client
LLPS-Hos-1820	P49406	MRPL19	ENSG00000115364.13	Homo sapiens	Mitochondrial RNA granule	Client
LLPS-Hos-1821	Q9BY12	SCAPER	ENSG00000140386.12	Homo sapiens	P-body, Stress granule	Client
LLPS-Hos-1822	Q2TB10	ZNF800	ENSG00000048405.9	Homo sapiens	Nucleolus	Client
LLPS-Hos-1823	Q5T3I0	GPATCH4	ENSG00000160818.16	Homo sapiens	Nucleolus	Client
LLPS-Hos-1824	Q6NXE6	ARMC6	ENSG00000105676.13	Homo sapiens	Stress granule	Client
LLPS-Hos-1825	O15063	KIAA0355	ENSG00000166398.12	Homo sapiens	P-body, Stress granule	Client
LLPS-Hos-1826	Q92769	HDAC2	ENSG00000196591.11	Homo sapiens	Nucleolus	Client
LLPS-Hos-1827	Q9H4A4	RNPEP	ENSG00000176393.10	Homo sapiens	Nucleolus	Client
LLPS-Hos-1828	O14746	TERT	ENSG00000164362.19	Homo sapiens	Cajal body, Stress granule, Others	Regulator
LLPS-Hos-1829	Q9HAF1	MEAF6	ENSG00000163875.15	Homo sapiens	Nucleolus	Client
LLPS-Hos-1830	Q99714	HSD17B10	ENSG00000072506.12	Homo sapiens	Mitochondrial RNA granule	Client
LLPS-Hos-1831	P43378	PTPN9	ENSG00000169410.9	Homo sapiens	Nucleolus	Client
LLPS-Hos-1832	Q8TCS8	PNPT1	ENSG00000138035.14	Homo sapiens	Nucleolus, Stress granule, Mitochondrial RNA granule	Client
LLPS-Hos-1833	Q9GZM8	NDEL1	ENSG00000166579.15	Homo sapiens	Centrosome/Spindle pole body, P-body, Stress granule, Others	Regulator
LLPS-Hos-1834	P62805	HIST4H4	ENSG00000158406.4	Homo sapiens	Nucleolus, Chromatoid body	Client
LLPS-Hos-1835	Q9Y4Y9	LSM5	ENSG00000106355.9	Homo sapiens	P-body	Client
LLPS-Hos-1836	Q9H4L4	SENP3	ENSG00000161956.12	Homo sapiens	Nucleolus	Client
LLPS-Hos-1837	P11234	RALB	ENSG00000144118.13	Homo sapiens	Stress granule	Regulator
LLPS-Hos-1838	P51531	SMARCA2	ENSG00000080503.23	Homo sapiens	Nucleolus	Client
LLPS-Hos-1840	Q12769	NUP160	ENSG00000030066.13	Homo sapiens	Centrosome/Spindle pole body	Client
LLPS-Hos-1841	Q6P2H3	CEP85	ENSG00000130695.15	Homo sapiens	P-body, Stress granule	Client
LLPS-Hos-1842	Q86XR8	CEP57	ENSG00000166037.10	Homo sapiens	Centrosome/Spindle pole body	Client
LLPS-Hos-1843	Q9Y6M1	IGF2BP2	ENSG00000073792.15	Homo sapiens	P-body, Stress granule	Client
LLPS-Hos-1844	O15381	NVL	ENSG00000143748.17	Homo sapiens	Nucleolus	Client
LLPS-Hos-1845	Q02241	KIF23	ENSG00000137807.15	Homo sapiens	P-body, Stress granule	Client
LLPS-Hos-1847	Q9NP97	DYNLRB1	ENSG00000125971.16	Homo sapiens	Centrosome/Spindle pole body, Postsynaptic density	Client
LLPS-Hos-1848	O60760	HPGDS	ENSG00000163106.10	Homo sapiens	Stress granule	Regulator
LLPS-Hos-1849	P56537	EIF6	ENSG00000242372.7	Homo sapiens	Nucleolus	Client
LLPS-Hos-1850	P51805	PLXNA3	ENSG00000130827.6	Homo sapiens	P-body, Postsynaptic density	Regulator
LLPS-Hos-1851	O00303	EIF3F	ENSG00000175390.13	Homo sapiens	Stress granule	Client
LLPS-Hos-1852	Q14576	ELAVL3	ENSG00000196361.9	Homo sapiens	Stress granule	Client
LLPS-Hos-1853	O60306	AQR	ENSG00000021776.10	Homo sapiens	Stress granule	Client
LLPS-Hos-1854	Q14676	MDC1	ENSG00000137337.14	Homo sapiens	DNA damage foci, OPT domain	Regulator
LLPS-Hos-1855	O60927	PPP1R11	ENSG00000204619.7	Homo sapiens	Centrosome/Spindle pole body	Client
LLPS-Hos-1856	P48730	CSNK1D	ENSG00000141551.14	Homo sapiens	Nucleolus, Centrosome/Spindle pole body, Postsynaptic density	Client
LLPS-Hos-1857	Q13018	PLA2R1	ENSG00000153246.12	Homo sapiens	Stress granule	Regulator
LLPS-Hos-1858	P19174	PLCG1	ENSG00000124181.14	Homo sapiens	Centrosome/Spindle pole body, Postsynaptic density	Client
LLPS-Hos-1859	P31323	PRKAR2B	ENSG00000005249.12	Homo sapiens	Centrosome/Spindle pole body, Postsynaptic density	Client
LLPS-Hos-1860	Q9BV86	NTMT1	ENSG00000148335.14	Homo sapiens	Stress granule	Client
LLPS-Hos-1861	P40926	MDH2	ENSG00000146701.11	Homo sapiens	Nucleolus, Postsynaptic density	Client
LLPS-Hos-1862	Q9BRZ2	TRIM56	ENSG00000169871.12	Homo sapiens	P-body, Stress granule	Client
LLPS-Hos-1863	Q9NPB6	PARD6A	ENSG00000102981.9	Homo sapiens	Centrosome/Spindle pole body	Client
LLPS-Hos-1864	Q96FQ6	S100A16	ENSG00000188643.10	Homo sapiens	Nucleolus	Client
LLPS-Hos-1865	Q8NBT0	POC1A	ENSG00000164087.7	Homo sapiens	Centrosome/Spindle pole body, Microtubule	Client
LLPS-Hos-1866	P23528	CFL1	ENSG00000172757.12	Homo sapiens	Stress granule, Postsynaptic density	Client
LLPS-Hos-1867	Q96RT8	TUBGCP5	ENSG00000275835.4	Homo sapiens	Centrosome/Spindle pole body	Client
LLPS-Hos-1868	Q01082	SPTBN1	ENSG00000115306.15	Homo sapiens	P-body, Postsynaptic density	Client
LLPS-Hos-1869	O75821	EIF3G	ENSG00000130811.11	Homo sapiens	Stress granule	Regulator
LLPS-Hos-1870	Q9P2B4	CTTNBP2NL	ENSG00000143079.14	Homo sapiens	Stress granule	Client
LLPS-Hos-1871	P62330	ARF6	ENSG00000165527.6	Homo sapiens	Postsynaptic density	Client
LLPS-Hos-1872	Q86UC2	RSPH3	ENSG00000130363.11	Homo sapiens	PML nuclear body	Client
LLPS-Hos-1873	P46778	RPL21	ENSG00000122026.10	Homo sapiens	Nucleolus	Client
LLPS-Hos-1874	Q16181	SEPT7	ENSG00000122545.19	Homo sapiens	Nucleolus, Centrosome/Spindle pole body, Postsynaptic density	Client
LLPS-Hos-1875	Q9BUB5	MKNK1	ENSG00000079277.20	Homo sapiens	Centrosome/Spindle pole body, Spindle apparatus	Client
LLPS-Hos-1876	Q15637	SF1	ENSG00000168066.20	Homo sapiens	Nuclear speckle, Stress granule	Client
LLPS-Hos-1877	O60260	PRKN	ENSG00000185345.20	Homo sapiens	Centrosome/Spindle pole body	Client
LLPS-Hos-1878	Q96KG9	SCYL1	ENSG00000142186.16	Homo sapiens	Paraspeckle, Centrosome/Spindle pole body	Client
LLPS-Hos-1879	Q14596	NBR1	ENSG00000188554.13	Homo sapiens	Droplet	Regulator
LLPS-Hos-1880	O95758	PTBP3	ENSG00000119314.15	Homo sapiens	P-body, Stress granule	Client
LLPS-Hos-1881	I3L0A0	TMEM189-UBE2V1	ENSG00000124208.16	Homo sapiens	Nucleolus	Client
LLPS-Hos-1882	Q96BM9	ARL8A	ENSG00000143862.7	Homo sapiens	Nucleolus	Client
LLPS-Hos-1884	Q96Q42	ALS2	ENSG00000003393.14	Homo sapiens	Centrosome/Spindle pole body	Client
LLPS-Hos-1885	Q9BXY0	MAK16	ENSG00000198042.10	Homo sapiens	Nucleolus, Sam68 nuclear body	Client
LLPS-Hos-1886	P57721	PCBP3	ENSG00000183570.16	Homo sapiens	Nucleolus	Client
LLPS-Hos-1887	Q07021	C1QBP	ENSG00000108561.8	Homo sapiens	Postsynaptic density	Client
LLPS-Hos-1888	P46777	RPL5	ENSG00000122406.13	Homo sapiens	Droplet, Nucleolus, P-body, Stress granule	Scaffold
LLPS-Hos-1889	Q6NXT1	ANKRD54	ENSG00000100124.14	Homo sapiens	PML nuclear body	Client
LLPS-Hos-1890	Q99575	POP1	ENSG00000104356.10	Homo sapiens	Nucleolus	Client
LLPS-Hos-1891	Q17RY0	CPEB4	ENSG00000113742.12	Homo sapiens	Neuronal granule, P-body, Stress granule	Client
LLPS-Hos-1892	O00159	MYO1C	ENSG00000197879.16	Homo sapiens	P-body, Postsynaptic density	Client
LLPS-Hos-1893	Q9P2N5	RBM27	ENSG00000091009.7	Homo sapiens	Nucleolus	Client
LLPS-Hos-1894	P59534	TAS2R39	ENSG00000236398.2	Homo sapiens	Stress granule	Regulator
LLPS-Hos-1895	A6NKD9	CCDC85C	ENSG00000205476.8	Homo sapiens	Stress granule	Client
LLPS-Hos-1896	P54652	HSPA2	ENSG00000126803.9	Homo sapiens	Nucleolus, Centrosome/Spindle pole body, P-body, Stress granule, Postsynaptic density	Regulator
LLPS-Hos-1897	P08579	SNRPB2	ENSG00000125870.10	Homo sapiens	Cajal body, Nuclear speckle	Client
LLPS-Hos-1898	Q9Y4E5	ZNF451	ENSG00000112200.16	Homo sapiens	PML nuclear body	Client
LLPS-Hos-1899	Q5SY16	NOL9	ENSG00000162408.10	Homo sapiens	Nucleolus	Client
LLPS-Hos-1900	Q13310	PABPC4	ENSG00000090621.13	Homo sapiens	Nucleolus, P-body, Stress granule, Postsynaptic density, Others	Client
LLPS-Hos-1901	Q02750	MAP2K1	ENSG00000169032.9	Homo sapiens	Nucleolus, Centrosome/Spindle pole body, Postsynaptic density	Client
LLPS-Hos-1902	P52294	KPNA1	ENSG00000114030.12	Homo sapiens	Stress granule, Postsynaptic density	Client
LLPS-Hos-1903	P09622	DLD	ENSG00000091140.13	Homo sapiens	Nucleolus, Postsynaptic density	Client
LLPS-Hos-1904	Q9UBS0	RPS6KB2	ENSG00000175634.14	Homo sapiens	Centrosome/Spindle pole body, Stress granule	Regulator
LLPS-Hos-1905	Q8IY37	DHX37	ENSG00000150990.7	Homo sapiens	Nucleolus	Client
LLPS-Hos-1906	Q9UM11	FZR1	ENSG00000105325.13	Homo sapiens	Centrosome/Spindle pole body	Client
LLPS-Hos-1907	P61978	HNRNPK	ENSG00000165119.20	Homo sapiens	Nuclear speckle, Nucleolus, Sam68 nuclear body, Stress granule, Postsynaptic density	Client
LLPS-Hos-1908	Q9NP64	ZCCHC17	ENSG00000121766.15	Homo sapiens	Nucleolus	Client
LLPS-Hos-1909	P38159	RBMX	ENSG00000147274.14	Homo sapiens	Nucleolus, Sam68 nuclear body, P-body, Stress granule	Client
LLPS-Hos-1910	Q13761	RUNX3	ENSG00000020633.18	Homo sapiens	Centrosome/Spindle pole body	Client
LLPS-Hos-1911	Q9NYA1	SPHK1	ENSG00000176170.13	Homo sapiens	Centrosome/Spindle pole body	Client
LLPS-Hos-1912	A0A096LP55	UQCRHL	ENSG00000233954.6	Homo sapiens	Stress granule	Regulator
LLPS-Hos-1913	Q86U42	PABPN1	ENSG00000100836.10	Homo sapiens	Nuclear speckle, Paraspeckle	Regulator
LLPS-Hos-1914	Q8N3U4	STAG2	ENSG00000101972.18	Homo sapiens	Nucleolus	Client
LLPS-Hos-1915	P51798	CLCN7	ENSG00000103249.17	Homo sapiens	P-body, Stress granule	Regulator
LLPS-Hos-1916	Q99961	SH3GL1	ENSG00000141985.9	Homo sapiens	Nucleolus, Postsynaptic density	Client
LLPS-Hos-1917	Q9Y3P9	RABGAP1	ENSG00000011454.16	Homo sapiens	Centrosome/Spindle pole body	Client
LLPS-Hos-1918	Q04726	TLE3	ENSG00000140332.15	Homo sapiens	Sam68 nuclear body	Client
LLPS-Hos-1919	Q68DK2	ZFYVE26	ENSG00000072121.15	Homo sapiens	Centrosome/Spindle pole body	Client
LLPS-Hos-1920	Q14692	BMS1	ENSG00000165733.7	Homo sapiens	Nucleolus	Client
LLPS-Hos-1921	Q96P63	SERPINB12	ENSG00000166634.6	Homo sapiens	P-body	Client
LLPS-Hos-1922	Q13428	TCOF1	ENSG00000070814.19	Homo sapiens	Nucleolus	Client
LLPS-Hos-1923	O43566	RGS14	ENSG00000169220.17	Homo sapiens	Centrosome/Spindle pole body	Client
LLPS-Hos-1924	P04899	GNAI2	ENSG00000114353.16	Homo sapiens	Centrosome/Spindle pole body, Postsynaptic density	Client
LLPS-Hos-1925	Q9UL18	AGO1	ENSG00000092847.11	Homo sapiens	P-body, Stress granule	Client
LLPS-Hos-1926	Q66GS9	CEP135	ENSG00000174799.10	Homo sapiens	Centrosome/Spindle pole body	Client
LLPS-Hos-1928	P31949	S100A11	ENSG00000163191.5	Homo sapiens	Nucleolus	Client
LLPS-Hos-1929	Q9H8H0	NOL11	ENSG00000130935.9	Homo sapiens	Nucleolus	Client
LLPS-Hos-1930	P19474	TRIM21	ENSG00000132109.9	Homo sapiens	Stress granule	Client
LLPS-Hos-1931	P09525	ANXA4	ENSG00000196975.15	Homo sapiens	Stress granule	Client
LLPS-Hos-1932	Q86XN8	MEX3D	ENSG00000181588.16	Homo sapiens	P-body, Stress granule	Client
LLPS-Hos-1933	Q96JM2	ZNF462	ENSG00000148143.12	Homo sapiens	Others	Client
LLPS-Hos-1934	Q5T6F0	DCAF12	ENSG00000198876.12	Homo sapiens	Centrosome/Spindle pole body	Client
LLPS-Hos-1935	Q6PL18	ATAD2	ENSG00000156802.12	Homo sapiens	Stress granule	Client
LLPS-Hos-1936	O95232	LUC7L3	ENSG00000108848.15	Homo sapiens	Nucleolus	Client
LLPS-Hos-1937	P09012	SNRPA	ENSG00000077312.8	Homo sapiens	Nuclear speckle, Nucleolus, P-body	Client
LLPS-Hos-1939	Q9Y570	PPME1	ENSG00000214517.9	Homo sapiens	Stress granule	Client
LLPS-Hos-1940	Q12888	TP53BP1	ENSG00000067369.13	Homo sapiens	DNA damage foci	Regulator
LLPS-Hos-1941	P26373	RPL13	ENSG00000167526.13	Homo sapiens	Nucleolus, Postsynaptic density	Client
LLPS-Hos-1942	P22061	PCMT1	ENSG00000120265.17	Homo sapiens	Stress granule, Postsynaptic density	Client
LLPS-Hos-1943	P53597	SUCLG1	ENSG00000163541.11	Homo sapiens	Nucleolus, Postsynaptic density	Client
LLPS-Hos-1944	Q14957	GRIN2C	ENSG00000161509.13	Homo sapiens	P-body	Regulator
LLPS-Hos-1945	Q8N8E3	CEP112	ENSG00000154240.16	Homo sapiens	Centrosome/Spindle pole body	Client
LLPS-Hos-1946	Q9Y314	NOSIP	ENSG00000142546.13	Homo sapiens	Nucleolus, Stress granule	Client
LLPS-Hos-1947	Q9NUL3	STAU2	ENSG00000040341.17	Homo sapiens	P-body, Stress granule	Client
LLPS-Hos-1948	Q9BQA5	HINFP	ENSG00000172273.12	Homo sapiens	Histone locus body	Regulator
LLPS-Hos-1949	P08729	KRT7	ENSG00000135480.15	Homo sapiens	Nucleolus	Client
LLPS-Hos-1950	Q96EP5	DAZAP1	ENSG00000071626.16	Homo sapiens	Droplet, P-body, Stress granule, Balbiani body	Scaffold
LLPS-Hos-1951	Q8WWR8	NEU4	ENSG00000204099.11	Homo sapiens	Others	Client
LLPS-Hos-1952	P21796	VDAC1	ENSG00000213585.10	Homo sapiens	Nucleolus, Postsynaptic density	Client
LLPS-Hos-1953	Q9NR46	SH3GLB2	ENSG00000148341.17	Homo sapiens	Nucleolus, Postsynaptic density	Client
LLPS-Hos-1954	P49773	HINT1	ENSG00000169567.11	Homo sapiens	Nucleolus	Client
LLPS-Hos-1955	Q5BJF6	ODF2	ENSG00000136811.16	Homo sapiens	Centrosome/Spindle pole body	Client
LLPS-Hos-1956	P55344	LIM2	ENSG00000105370.7	Homo sapiens	Stress granule	Regulator
LLPS-Hos-1957	P52739	ZNF131	ENSG00000172262.11	Homo sapiens	Nuclear speckle	Client
LLPS-Hos-1958	Q9Y496	KIF3A	ENSG00000131437.15	Homo sapiens	Centrosome/Spindle pole body, Postsynaptic density	Client
LLPS-Hos-1959	Q8IY17	PNPLA6	ENSG00000032444.16	Homo sapiens	Droplet, Postsynaptic density	Regulator
LLPS-Hos-1960	O75382	TRIM3	ENSG00000110171.19	Homo sapiens	Stress granule, Postsynaptic density, Others	Client
LLPS-Hos-1961	Q7Z460	CLASP1	ENSG00000074054.18	Homo sapiens	Nucleolus, Postsynaptic density	Client
LLPS-Hos-1962	Q86XI2	NCAPG2	ENSG00000146918.19	Homo sapiens	Nucleolus	Client
LLPS-Hos-1963	A2RTX5	TARSL2	ENSG00000185418.15	Homo sapiens	Nucleolus	Client
LLPS-Hos-1964	Q9Y2R9	MRPS7	ENSG00000125445.10	Homo sapiens	Mitochondrial RNA granule	Client
LLPS-Hos-1965	Q7Z434	MAVS	ENSG00000088888.17	Homo sapiens	Stress granule	Regulator
LLPS-Hos-1966	Q96KR1	ZFR	ENSG00000056097.15	Homo sapiens	Nucleolus, P-body	Client
LLPS-Hos-1967	Q14153	FAM53B	ENSG00000189319.13	Homo sapiens	Paraspeckle	Client
LLPS-Hos-1968	P0CB47	UBTFL1	ENSG00000255009.4	Homo sapiens	Nucleolus	Client
LLPS-Hos-1969	O95373	IPO7	ENSG00000205339.9	Homo sapiens	Stress granule, Postsynaptic density	Client
LLPS-Hos-1970	P29762	CRABP1	ENSG00000166426.7	Homo sapiens	Centrosome/Spindle pole body	Client
LLPS-Hos-1971	Q9BVA0	KATNB1	ENSG00000140854.12	Homo sapiens	Centrosome/Spindle pole body	Client
LLPS-Hos-1972	Q9Y3B7	MRPL11	ENSG00000174547.13	Homo sapiens	PML nuclear body	Client
LLPS-Hos-1973	Q9GZS3	WDR61	ENSG00000140395.8	Homo sapiens	Nucleolus	Client
LLPS-Hos-1974	Q01780	EXOSC10	ENSG00000171824.13	Homo sapiens	Nucleolus	Client
LLPS-Hos-1975	Q92974	ARHGEF2	ENSG00000116584.17	Homo sapiens	Centrosome/Spindle pole body, Postsynaptic density	Client
LLPS-Hos-1976	Q6K0P9	PYHIN1	ENSG00000163564.14	Homo sapiens	Others	Client
LLPS-Hos-1977	Q5W0Q7	USPL1	ENSG00000132952.11	Homo sapiens	Cajal body	Client
LLPS-Hos-1978	P42695	NCAPD3	ENSG00000151503.12	Homo sapiens	Nucleolus	Client
LLPS-Hos-1979	P17661	DES	ENSG00000175084.11	Homo sapiens	Nucleolus, Postsynaptic density	Client
LLPS-Hos-1980	Q9BZP6	CHIA	ENSG00000134216.18	Homo sapiens	P-body	Regulator
LLPS-Hos-1981	P16333	NCK1	ENSG00000158092.6	Homo sapiens	Droplet	Scaffold
LLPS-Hos-1982	Q13131	PRKAA1	ENSG00000132356.11	Homo sapiens	Centrosome/Spindle pole body	Client
LLPS-Hos-1983	Q3MHD2	LSM12	ENSG00000161654.9	Homo sapiens	P-body, Stress granule	Client
LLPS-Hos-1984	P46100	ATRX	ENSG00000085224.22	Homo sapiens	Nucleolus, PML nuclear body	Client
LLPS-Hos-1985	Q8IYB7	DIS3L2	ENSG00000144535.19	Homo sapiens	Stress granule	Client
LLPS-Hos-1986	Q15691	MAPRE1	ENSG00000101367.8	Homo sapiens	Centrosome/Spindle pole body, Stress granule, Postsynaptic density	Client
LLPS-Hos-1988	Q9UPN3	MACF1	ENSG00000127603.25	Homo sapiens	Stress granule, Postsynaptic density	Client
LLPS-Hos-1989	Q8IWZ6	BBS7	ENSG00000138686.9	Homo sapiens	Centrosome/Spindle pole body	Client
LLPS-Hos-1990	Q8IYX3	CCDC116	ENSG00000161180.10	Homo sapiens	Others	Client
LLPS-Hos-1991	Q92567	FAM168A	ENSG00000054965.10	Homo sapiens	Stress granule	Client
LLPS-Hos-1992	P17096	HMGA1	ENSG00000137309.19	Homo sapiens	Nucleolus, Stress granule	Client
LLPS-Hos-1993	P07900	HSP90AA1	ENSG00000080824.18	Homo sapiens	Nucleolus, Centrosome/Spindle pole body, Stress granule, Postsynaptic density	Client
LLPS-Hos-1994	Q9Y3T9	NOC2L	ENSG00000188976.10	Homo sapiens	Nucleolus	Client
LLPS-Hos-1995	Q9H2U2	PPA2	ENSG00000138777.19	Homo sapiens	Nucleolus	Client
LLPS-Hos-1996	Q96NS1	YPEL4	ENSG00000166793.10	Homo sapiens	Centrosome/Spindle pole body	Client
LLPS-Hos-1997	P04632	CAPNS1	ENSG00000126247.10	Homo sapiens	Stress granule	Client
LLPS-Hos-1998	Q8TF09	DYNLRB2	ENSG00000168589.14	Homo sapiens	Centrosome/Spindle pole body, Postsynaptic density	Client
LLPS-Hos-1999	Q9UGR2	ZC3H7B	ENSG00000100403.11	Homo sapiens	P-body, Stress granule	Client
LLPS-Hos-2000	Q5TAP6	UTP14C	ENSG00000253797.2	Homo sapiens	Nucleolus	Client
LLPS-Hos-2001	P46779	RPL28	ENSG00000108107.14	Homo sapiens	Nucleolus	Client
LLPS-Hos-2002	O43781	DYRK3	ENSG00000143479.16	Homo sapiens	Nuclear speckle, Spindle apparatus, Stress granule	Regulator
LLPS-Hos-2003	P19784	CSNK2A2	ENSG00000070770.8	Homo sapiens	Nucleolus, Centrosome/Spindle pole body, Postsynaptic density	Client
LLPS-Hos-2004	Q8TEQ6	GEMIN5	ENSG00000082516.8	Homo sapiens	Gemini of cajal body	Regulator
LLPS-Hos-2005	Q9H6W3	RIOX1	ENSG00000170468.7	Homo sapiens	Nucleolus	Client
LLPS-Hos-2006	Q8TCB0	IFI44	ENSG00000137965.10	Homo sapiens	P-body	Regulator
LLPS-Hos-2007	P52209	PGD	ENSG00000142657.20	Homo sapiens	Nucleolus, Centrosome/Spindle pole body, Postsynaptic density	Client
LLPS-Hos-2009	Q9BRL6	SRSF8	ENSG00000263465.4	Homo sapiens	Nucleolus	Client
LLPS-Hos-2010	P63267	ACTG2	ENSG00000163017.13	Homo sapiens	Cajal body	Client
LLPS-Hos-2011	P17252	PRKCA	ENSG00000154229.11	Homo sapiens	Stress granule, Postsynaptic density	Client
LLPS-Hos-2013	Q9H7E2	TDRD3	ENSG00000083544.14	Homo sapiens	P-body, Stress granule	Client
LLPS-Hos-2014	Q9UMY1	NOL7	ENSG00000225921.6	Homo sapiens	Nucleolus	Client
LLPS-Hos-2016	O43809	NUDT21	ENSG00000167005.13	Homo sapiens	Nucleolus	Client
LLPS-Hos-2017	Q9Y5V3	MAGED1	ENSG00000179222.17	Homo sapiens	P-body, Stress granule	Client
LLPS-Hos-2018	O00148	DDX39A	ENSG00000123136.14	Homo sapiens	Nucleolus, Stress granule	Client
LLPS-Hos-2019	P04844	RPN2	ENSG00000118705.16	Homo sapiens	Nucleolus, Postsynaptic density	Client
LLPS-Hos-2020	Q9H910	JPT2	ENSG00000206053.12	Homo sapiens	Stress granule	Client
LLPS-Hos-2021	Q9HCX4	TRPC7	ENSG00000069018.18	Homo sapiens	Stress granule	Regulator
LLPS-Hos-2022	Q14103	HNRNPD	ENSG00000138668.18	Homo sapiens	Droplet, Nucleolus, Sam68 nuclear body, Stress granule	Scaffold
LLPS-Hos-2023	Q99075	HBEGF	ENSG00000113070.7	Homo sapiens	Centrosome/Spindle pole body	Client
LLPS-Hos-2024	Q99497	PARK7	ENSG00000116288.12	Homo sapiens	P-body, Stress granule, Postsynaptic density	Client
LLPS-Hos-2026	Q86TG7	PEG10	ENSG00000242265.5	Homo sapiens	P-body, Stress granule	Client
LLPS-Hos-2027	Q96L12	CALR3	ENSG00000269058.5	Homo sapiens	Stress granule	Client
LLPS-Hos-2028	Q9BYC9	MRPL20	ENSG00000242485.5	Homo sapiens	Nucleolus	Client
LLPS-Hos-2029	Q9H0L4	CSTF2T	ENSG00000177613.8	Homo sapiens	Droplet, P-body, Stress granule	Scaffold
LLPS-Hos-2030	P08047	SP1	ENSG00000185591.9	Homo sapiens	PML nuclear body, Centrosome/Spindle pole body	Client
LLPS-Hos-2031	P16403	HIST1H1C	ENSG00000187837.3	Homo sapiens	Nucleolus	Client
LLPS-Hos-2032	Q96A08	HIST1H2BA	ENSG00000146047.6	Homo sapiens	Chromatoid body	Client
LLPS-Hos-2033	Q68CQ4	DIEXF	ENSG00000117597.17	Homo sapiens	Nucleolus	Client
LLPS-Hos-2034	Q5VU43	PDE4DIP	ENSG00000178104.19	Homo sapiens	Centrosome/Spindle pole body	Client
LLPS-Hos-2035	Q9H2U1	DHX36	ENSG00000174953.13	Homo sapiens	Nucleolus, P-body, Stress granule	Regulator
LLPS-Hos-2036	Q96PK6	RBM14	ENSG00000239306.4	Homo sapiens	Droplet, Nucleolus, Paraspeckle	Scaffold
LLPS-Hos-2037	P60033	CD81	ENSG00000110651.11	Homo sapiens	P-body	Client
LLPS-Hos-2038	P20700	LMNB1	ENSG00000113368.11	Homo sapiens	Nucleolus, P-body, Others	Client
LLPS-Hos-2039	O60716	CTNND1	ENSG00000198561.13	Homo sapiens	Centrosome/Spindle pole body, Stress granule, Postsynaptic density	Client
LLPS-Hos-2040	O43172	PRPF4	ENSG00000136875.12	Homo sapiens	Nucleolus	Client
LLPS-Hos-2041	Q93077	HIST1H2AC	ENSG00000180573.9	Homo sapiens	Nucleolus	Client
LLPS-Hos-2043	O15535	ZSCAN9	ENSG00000137185.12	Homo sapiens	Others	Client
LLPS-Hos-2044	Q5UE93	PIK3R6	ENSG00000276231.4	Homo sapiens	Nucleolus	Client
LLPS-Hos-2045	Q8WV22	NSMCE1	ENSG00000169189.16	Homo sapiens	Nucleolus	Client
LLPS-Hos-2046	P13929	ENO3	ENSG00000108515.17	Homo sapiens	Nucleolus, Postsynaptic density	Client
LLPS-Hos-2047	P50570	DNM2	ENSG00000079805.16	Homo sapiens	Centrosome/Spindle pole body, Postsynaptic density	Client
LLPS-Hos-2048	O43251	RBFOX2	ENSG00000100320.22	Homo sapiens	Stress granule, Others	Client
LLPS-Hos-2049	Q4VXU2	PABPC1L	ENSG00000101104.12	Homo sapiens	Nucleolus	Client
LLPS-Hos-2050	Q99996	AKAP9	ENSG00000127914.16	Homo sapiens	Centrosome/Spindle pole body, Stress granule	Client
LLPS-Hos-2051	P99999	CYCS	ENSG00000172115.8	Homo sapiens	Nucleolus, Postsynaptic density	Client
LLPS-Hos-2052	P51857	AKR1D1	ENSG00000122787.14	Homo sapiens	Nucleolus	Client
LLPS-Hos-2053	Q9H0A6	RNF32	ENSG00000105982.16	Homo sapiens	P-body, Stress granule	Regulator
LLPS-Hos-2054	P35580	MYH10	ENSG00000133026.12	Homo sapiens	P-body, Postsynaptic density	Client
LLPS-Hos-2056	P00352	ALDH1A1	ENSG00000165092.12	Homo sapiens	Nucleolus	Client
LLPS-Hos-2057	P25054	APC	ENSG00000134982.16	Homo sapiens	Centrosome/Spindle pole body, Postsynaptic density	Client
LLPS-Hos-2058	P57723	PCBP4	ENSG00000090097.21	Homo sapiens	Stress granule	Client
LLPS-Hos-2059	P00387	CYB5R3	ENSG00000100243.20	Homo sapiens	Nucleolus	Client
LLPS-Hos-2060	Q8NE86	MCU	ENSG00000156026.14	Homo sapiens	Mitochondrial RNA granule	Client
LLPS-Hos-2061	Q9P2D1	CHD7	ENSG00000171316.11	Homo sapiens	Nucleolus	Client
LLPS-Hos-2063	Q9BQG0	MYBBP1A	ENSG00000132382.14	Homo sapiens	Nucleolus	Client
LLPS-Hos-2064	P11166	SLC2A1	ENSG00000117394.21	Homo sapiens	Postsynaptic density	Client
LLPS-Hos-2065	P15924	DSP	ENSG00000096696.13	Homo sapiens	Stress granule, Postsynaptic density	Client
LLPS-Hos-2066	O75340	PDCD6	ENSG00000249915.7	Homo sapiens	Nucleolus, P-body, Stress granule	Client
LLPS-Hos-2067	Q9NVP1	DDX18	ENSG00000088205.12	Homo sapiens	Nucleolus, P-body	Client
LLPS-Hos-2068	Q9Y6B6	SAR1B	ENSG00000152700.13	Homo sapiens	Nucleolus	Client
LLPS-Hos-2069	Q05639	EEF1A2	ENSG00000101210.11	Homo sapiens	Nucleolus, Postsynaptic density	Client
LLPS-Hos-2070	P17516	AKR1C4	ENSG00000198610.10	Homo sapiens	Nucleolus	Client
LLPS-Hos-2072	Q08554	DSC1	ENSG00000134765.9	Homo sapiens	P-body	Client
LLPS-Hos-2073	Q15365	PCBP1	ENSG00000169564.6	Homo sapiens	Nuclear speckle, Nucleolus, P-body, Stress granule, Postsynaptic density	Regulator
LLPS-Hos-2074	Q8NE22	SETD9	ENSG00000155542.11	Homo sapiens	Nucleolus	Client
LLPS-Hos-2075	Q96JD6	AKR1E2	ENSG00000165568.17	Homo sapiens	Nucleolus	Client
LLPS-Hos-2076	Q05084	ICA1	ENSG00000003147.18	Homo sapiens	Stress granule	Regulator
LLPS-Hos-2077	P0C0S8	HIST1H2AM	ENSG00000196747.4	Homo sapiens	Nucleolus	Client
LLPS-Hos-2078	Q9Y2V2	CARHSP1	ENSG00000153048.10	Homo sapiens	Stress granule	Client
LLPS-Hos-2079	Q9BYJ9	YTHDF1	ENSG00000149658.17	Homo sapiens	P-body, Stress granule	Client
LLPS-Hos-2080	Q9BZD4	NUF2	ENSG00000143228.12	Homo sapiens	Centrosome/Spindle pole body	Client
LLPS-Hos-2081	O00459	PIK3R2	ENSG00000105647.16	Homo sapiens	Centrosome/Spindle pole body	Client
LLPS-Hos-2082	P78347	GTF2I	ENSG00000263001.5	Homo sapiens	Nucleolus	Client
LLPS-Hos-2083	Q96RU7	TRIB3	ENSG00000101255.10	Homo sapiens	PML nuclear body	Regulator
LLPS-Hos-2084	Q15139	PRKD1	ENSG00000184304.14	Homo sapiens	Centrosome/Spindle pole body	Client
LLPS-Hos-2085	Q9Y6E2	BZW2	ENSG00000136261.14	Homo sapiens	Nucleolus	Client
LLPS-Hos-2086	P13693	TPT1	ENSG00000133112.16	Homo sapiens	Stress granule	Client
LLPS-Hos-2087	O75431	MTX2	ENSG00000128654.13	Homo sapiens	Nucleolus	Client
LLPS-Hos-2088	Q8TC44	POC1B	ENSG00000139323.13	Homo sapiens	Centrosome/Spindle pole body, Microtubule	Client
LLPS-Hos-2089	P13010	XRCC5	ENSG00000079246.15	Homo sapiens	Nucleolus, P-body	Client
LLPS-Hos-2090	Q99584	S100A13	ENSG00000189171.14	Homo sapiens	Nucleolus	Client
LLPS-Hos-2092	Q76KD6	SPATC1	ENSG00000186583.11	Homo sapiens	Centrosome/Spindle pole body	Client
LLPS-Hos-2093	Q9NR56	MBNL1	ENSG00000152601.17	Homo sapiens	Stress granule, Others	Client
LLPS-Hos-2095	O60506	SYNCRIP	ENSG00000135316.17	Homo sapiens	Nucleolus, P-body, Stress granule, Postsynaptic density	Client
LLPS-Hos-2096	Q5XG87	TENT4A	ENSG00000112941.13	Homo sapiens	Nucleolus	Client
LLPS-Hos-2097	Q96PV7	FAM193B	ENSG00000146067.15	Homo sapiens	Stress granule	Client
LLPS-Hos-2098	Q96HJ3	CCDC34	ENSG00000109881.16	Homo sapiens	Centrosome/Spindle pole body	Client
LLPS-Hos-2100	Q13099	IFT88	ENSG00000032742.17	Homo sapiens	Centrosome/Spindle pole body	Client
LLPS-Hos-2101	Q9C0F1	CEP44	ENSG00000164118.12	Homo sapiens	Centrosome/Spindle pole body	Client
LLPS-Hos-2102	Q9P2W1	PSMC3IP	ENSG00000131470.14	Homo sapiens	Nucleolus	Client
LLPS-Hos-2103	P40937	RFC5	ENSG00000111445.13	Homo sapiens	Nucleolus	Client
LLPS-Hos-2104	O43660	PLRG1	ENSG00000171566.11	Homo sapiens	Nuclear speckle, Nucleolus, Stress granule	Regulator
LLPS-Hos-2105	Q99879	HIST1H2BM	ENSG00000273703.1	Homo sapiens	Nucleolus	Client
LLPS-Hos-2106	Q8N5P1	ZC3H8	ENSG00000144161.12	Homo sapiens	Paraspeckle	Client
LLPS-Hos-2107	Q9C0B9	ZCCHC2	ENSG00000141664.9	Homo sapiens	P-body, Stress granule	Client
LLPS-Hos-2108	Q9Y3Z3	SAMHD1	ENSG00000101347.9	Homo sapiens	Stress granule	Regulator
LLPS-Hos-2109	Q9P209	CEP72	ENSG00000112877.7	Homo sapiens	Centrosome/Spindle pole body	Client
LLPS-Hos-2110	O14511	NRG2	ENSG00000158458.19	Homo sapiens	Stress granule	Regulator
LLPS-Hos-2112	Q9Y3B9	RRP15	ENSG00000067533.5	Homo sapiens	Nucleolus, Stress granule	Client
LLPS-Hos-2113	P31930	UQCRC1	ENSG00000010256.10	Homo sapiens	Nucleolus, Postsynaptic density	Client
LLPS-Hos-2114	P62136	PPP1CA	ENSG00000172531.14	Homo sapiens	Nucleolus, PML nuclear body, Centrosome/Spindle pole body, Postsynaptic density	Client
LLPS-Hos-2115	Q3B820	FAM161A	ENSG00000170264.12	Homo sapiens	Centrosome/Spindle pole body	Client
LLPS-Hos-2116	P55060	CSE1L	ENSG00000124207.16	Homo sapiens	Nucleolus, Stress granule, Postsynaptic density	Client
LLPS-Hos-2118	O94901	SUN1	ENSG00000164828.17	Homo sapiens	PML nuclear body	Regulator
LLPS-Hos-2119	Q9BQS7	HEPH	ENSG00000089472.16	Homo sapiens	Nucleolus	Client
LLPS-Hos-2120	P31327	CPS1	ENSG00000021826.15	Homo sapiens	Nucleolus	Client
LLPS-Hos-2121	Q99878	HIST1H2AJ	ENSG00000276368.1	Homo sapiens	Nucleolus	Client
LLPS-Hos-2122	Q86WX3	RPS19BP1	ENSG00000187051.8	Homo sapiens	Nucleolus	Client
LLPS-Hos-2124	Q92997	DVL3	ENSG00000161202.18	Homo sapiens	P-body, Stress granule	Client
LLPS-Hos-2125	Q15554	TERF2	ENSG00000132604.10	Homo sapiens	PML nuclear body	Regulator
LLPS-Hos-2126	P11142	HSPA8	ENSG00000109971.13	Homo sapiens	Nucleolus, Centrosome/Spindle pole body, Stress granule, Postsynaptic density	Client
LLPS-Hos-2127	P02545	LMNA	ENSG00000160789.19	Homo sapiens	Nucleolus, Stress granule, Others	Client
LLPS-Hos-2128	P36873	PPP1CC	ENSG00000186298.11	Homo sapiens	Nucleolus, Centrosome/Spindle pole body, Postsynaptic density	Client
LLPS-Hos-2129	P60520	GABARAPL2	ENSG00000034713.7	Homo sapiens	Stress granule, Postsynaptic density	Client
LLPS-Hos-2130	Q96CX2	KCTD12	ENSG00000178695.5	Homo sapiens	Stress granule, Postsynaptic density	Client
LLPS-Hos-2131	P29728	OAS2	ENSG00000111335.12	Homo sapiens	Stress granule	Client
LLPS-Hos-2132	Q9HC77	CENPJ	ENSG00000151849.14	Homo sapiens	Centrosome/Spindle pole body	Client
LLPS-Hos-2133	P50750	CDK9	ENSG00000136807.13	Homo sapiens	Droplet, Nuclear speckle, Nucleolus	Regulator
LLPS-Hos-2134	Q9Y592	CEP83	ENSG00000173588.14	Homo sapiens	Centrosome/Spindle pole body	Client
LLPS-Hos-2135	Q5M9Q1	NKAPL	ENSG00000189134.3	Homo sapiens	Others	Client
LLPS-Hos-2136	Q96S59	RANBP9	ENSG00000010017.12	Homo sapiens	Centrosome/Spindle pole body	Client
LLPS-Hos-2137	Q9NP73	ALG13	ENSG00000101901.11	Homo sapiens	P-body, Stress granule	Client
LLPS-Hos-2138	Q92995	USP13	ENSG00000058056.8	Homo sapiens	Nucleolus	Client
LLPS-Hos-2139	P02647	APOA1	ENSG00000118137.9	Homo sapiens	P-body	Client
LLPS-Hos-2140	P09497	CLTB	ENSG00000175416.12	Homo sapiens	Spindle apparatus, Postsynaptic density	Client
LLPS-Hos-2141	P31942	HNRNPH3	ENSG00000096746.17	Homo sapiens	Droplet, Nucleolus, Stress granule	Scaffold
LLPS-Hos-2142	O15111	CHUK	ENSG00000213341.10	Homo sapiens	Centrosome/Spindle pole body	Client
LLPS-Hos-2143	P59910	DNAJB13	ENSG00000187726.8	Homo sapiens	Nucleolus	Client
[truncated: 2,496 more rows]

## Sheet: S2
Table S2 List of 23 types of Immune signatures
Activated.B.cell	Activated.CD4.T.cell	Activated.CD8.T.cell	Gamma.delta.T.cell	Immature..B.cell	Regulatory.T.cell	T.follicular.helper.cell	Type.1.T.helper.cell	Type.17.T.helper.cell	Type.2.T.helper.cell	Activated.dendritic.cell	CD56bright.natural.killer.cell	CD56dim.natural.killer.cell	Eosinophil	Immature.dendritic.cell	Macrophage	Mast.cell	MDSC	Monocyte	Natural.killer.cell	Natural.killer.T.cell	Neutrophil	Plasmacytoid.dendritic.cell
ADAM28	AIM2	ADRM1	ACP5	CD22	CCL3L1	B3GAT1	CD70	IL17A	ASB2	ABCD1	ABAT	CYP27A1	GIPR	ACADM	AIF1	ADAMTS3	CCR2	ASGR2	AKT3	BTN2A2	CREB5	CBX6
CD180	BIRC3	AHSA1	AQP9	CYBB	CD72	CDK5R1	TBX21	IL17RA	CSRP2	C1QC	C11orf75	DDX55	KRT18P50	AHCYL1	CCL1	CPA3	CD14	CFP	AXL	CD101	CDA	DAB2
CD79B	BRIP1	C1GALT1C1	BTN3A2	FAM129C	CLEC5A	PDCD1	ADAM8	C2CD4A	DAPK1	CAPG	C5orf15	DYRK2	LRMP	ALDH1A2	CCL14	CMA1	CD2	ASGR1	BST2	CD109	CHST15	DDX17
BLK	CCL20	CCT6B	C1orf54	FCRL1	FOXP3	BCL6	AHCYL2	C2CD4B	DLC1	CCL3L3	CDHR1	RPL37A	FOSB	ALDH3A2	CCL23	CTSG	CD86	CD1D	CDH2	CNPY3	S100A12	HIGD1A
CD19	CCL4	CD37	CARD8	FCRL3	ITGA4	CD200	ALCAM	CA2	DNAJC12	CD207	DCAF12	NOTCH3	RRP12	ALDH9A1	CCL26	ARHGAP15	CXCR4	UPK3A	CRTAM	CNPY4	APOBEC3A	IDH3A
MS4A1	CCL5	CD3D	CCL18	FCRL5	L1CAM	CD83	B3GALNT1	CCDC65	DUSP6	CD302	DYNLL1	AKR7A3	GPR183	ALOX15	CD300LB	CPM	FCGR2A	ACTG1	CSF2RA	CREB1	CASP5	IL3RA
TNFRSF17	CCNB1	CD3E	CD209	FCRLA	LIPA	CD84	BBS12	CEACAM3	GNAI1	ATP5B	GPR137B	GPRC5C	NR4A3	AMT	CNR1	FCN1	FCGR2B	ANXA5	CTSZ	CRTC2	MMP25	MAGED1
IGHM	CCR7	CD3G	CD33	HDAC9	LRP1	FGF2	BST1	IL17C	LAMP3	ATP5L	HCP5	GRIN1	ST3GAL6	ARL1	CNR2	FTL	FCGR3A	ATP6V1B2	CXCL1	CRTC3	HAL	NUCB2
GNG7	DUSP2	CD69	CD36	HLA-DQA1	LRRC42	GPR18	CD151	IL17F	NRP2	ATP6V1A	HDGFRP2	HLA-E	DEPDC5	ATIC	EIF1	HSPA6	FERMT3	CFL1	CYTH1	CSF2	C1orf183	OFD1
MICAL3	ESCO2	CD8A	CDK5	HVCN1	MARCO	CEBPA	CD47	IL17RC	OSBPL1A	BCL2L1	KRT86	PORCN	PDE6C	ATP5A1	EIF4A1	ITGA9	GPSM3	DAZAP2	DAXX	KLRC1	FFAR2	OGT
SPIB	ETS1	CETN3	IL10RB	KIAA0226	MMP12	CECR1	CD48	IL17RE	PDE4B	C1QB	MLST8	PSMC4	PKD2L2	CAPZA1	FPR1	RNASE3	IL18BP	CTBS	DGKH	FUT4	MAK	PDIA4
HLA-DOB	EXO1	CSE1L	KLRF1	NCF1	MNDA	CLEC10A	CD52	IL23A	PHLDA1	SNURF	ELMOD3	UPP1	GPR65	LILRA5	FPR2	S100A4	IL4R	EMR4P	DLL4	ICAM2	CXCR1	SERTAD2
IGKC	EXOC6	GEMIN6	LGALS1	NCF1B	MRC1	CLEC4A	CD53	ILDR1	PLA2G4A	SPCS3	ENTPD5	IL21R	IL5RA	RDX	FRAT2	SIGLEC8	ITGAL	HIVEP2	DPYD	IL32	STEAP4	SIRPA
PNOC	IARS	GNLY	MAPK7	P2RY10	MS4A6A	CSF1R	CD59	LONRF3	RAB27B	CCNA1	FAM119A	KIR2DS1	P2RY14	RRAGD	GPR27	SLC6A4	ITGAM	MARCKSL1	ERBB3	LAMP2	MGAM	TMED2
FCRL2	ITK	GPT2	KLHL7	SP100	PELO	CTSS	CD6	SH2D6	RBMS3	CEACAM8	FAM179A	KIR2DS2	DACH1	TACSTD2	GPR77	PTGS2	PARVG	MBP	F11R	LILRB5	BTNL8	ENG
BACH2	KIF11	GZMA	KRT80	TXNIP	PLEK	DMN	CD68	TNIP2	RNF125	NOS2	CLIC2	KIR2DS5	DAPK2	INPP5F	RNASE2	EGR3	PSAP	MMP15	FAM27A	KLRG1	CXCR2	FCAR
CR2	KNTC1	GZMH	LAMC1	STAP1	PRSS23	DPP4	CD7	ABCA1	TMPRSS3	SRA1	COX7A2L		EMR3	RAB38	MS4A2	PILRA	PTGER2	PNPLA6	FAM49A	HSPA4	TNFRSF10C	IGF1
TCL1A	NUF2	GZMK	LCORL	TAGAP	PTGIR	LRRC32	CD96	ABCB1	GATA3	TNFRSF6B	CREB3L4			PLAU	BASP1		PTGES2	TMBIM6	FASLG	HSPB6	VNN3	ITGA2B
AKNA	PRC1	IL2RB	LMNB1	ZCCHC2	ST8SIA4	MC5R	CFHR3	ADAMTS12	BIRC5	TREM1	CSF1			CSF3R	IGSF6		S100A8	PQBP1	FCGR1A	ISM2		GABARAP
ARHGAP25	PSAT1	LCK	MEIS3P1		STAB1	MICA	CHRM3	ANK1	CDC25C	TREML1	CSNK2A2			SLC18A2	HK3		S100A9	TEX264	FN1	ITIH2		GPX1
CCL21	RGS1	MPZL1	MPL			NCAM1	CLEC7A	ANKRD22	CDC7	RHOA	CSTA			AMPD2	VNN1			IKZF1	FSTL1	KDM4C		KRT23
CD27	RTKN2	NKG7	FABP1			NCR2	COL23A1	B3GALT2	CENPF	SLC25A37	CSTB			CLTB	FES				FUCA1	KIR2DS4		PROK2
CD38	SAMSN1	PIK3IP1	FABP5			NRP1	COL4A4	CAMTA1	CXCR6	TNFSF14	CTPS			C1orf162	NPL				GBP3	KIRREL3		RALB
CLEC17A	SELL	PTRH2	FADD			PDCD1LG2	COL5A3	CCR9	DHFR	TREML4	CTSD				FZD2				GLS2	SDCBP		RETNLB
CLEC9A	TRAT1	TIMM13	MFAP3L			PDCD6	DAB1	CD40	EVI5	VNN2	FST				FAM198B				GRB2	NFATC2IP		RNF141
CLECL1		ZAP70	MINPP1			PRDX1	DLEU7	GPR44	GSTA4	XPO6	GATA2				HNMT				LST1	MICB		SEC14L1
			RPS24			RAE1	DOC2B	IFT80	HELLS	CLEC4C	GMPR				SLC15A3				BCL2	KIR2DL1		SEPX1
			RPS7			RAET1E	EMP1		IL26	TNFAIP2	HDC				CD4				CDC5L	KIR2DL3		EMP3
			RPS9			SIGLEC7	F12		LAIR2	UBD	HEY1				TXNDC3				FGF18	KIR3DL1		CD300LF
			DBNL			SIGLEC9	FURIN			ACTR3	HOXA1				FRMD4A				FUT5	KIR3DL2		ABTB1
			CCL13			TYRO3	GAB3			RAB1A	HS2ST1				CRYBB1				FZR1	NCR1		KLHL21
						CHST12	GATM			SLA	HS3ST1				HRH1				GAGE2	FOSL1		PHRF1
						CLIC3	GFPT2			HLA-DQA2	BCL11B				WNT5B				IGFBP5	TSLP
						IVNS1ABP	GPR25			SIGLEC5	CDH3								KANK2	SLC7A7
						KIR2DL2	GREM2			SLAMF9	MYL6B								LDB3	SPP1
						LGMN	HAVCR1				NAA16									TREM2
							HSD11B1				ClQA									UBASH3A
							HUNK				ClQB									YBX2
							IGF2				CYP27B1									CCDC88A
							RCSD1				EIF3M									CLEC1A
							RYR1													THBD
							SAV1													PDPN
							SELE													VCAM1
							SELP													EMR1
							SH3KBP1
							SIT1
							SLC35B3
							SIGLEC10
							SKAP1
							THUMPD2
							TIGIT
							ZEB2
							ENC1
							FAM134B
							FBXO30
							FCGR2C
							STAC
							LTC4S
							MAN1B1
							MDH1
							MMD
							RGS16
							IL12A
							P2RX5
							CD97
							ITGB4
							ICAM3
							METRNL
							TNFRSF1A
							IRF1
							HTR2B
							CALD1
							MOCOS
							TRAF3IP2
							TLR8
							TRAF1
							DUSP14

## Sheet: S3
Table S3 List of 29 types of Immune signatures
16 types of immune cell markers																13 types of immune function markers
aDCs	B cells	CD8+ T cells	DCs	iDCs	Macrophages	Mast cells	Neutrophils	NK cells	pDCs	T helper cells	Tfh	Th1 cells	Th2 cells	TIL	Treg	APC co inhibition	APC co stimulation	CCR	Check-point	Cytolytic activity	HLA	Inflammation-promoting	MHC class I	Parainflammation	T cell co-inhibition	T cell co-stimulation	Type I IFN Reponse	Type II IFN Reponse
CD83	BACH2	CD8A	CCL17	CD1A	C11orf45	CMA1	EVI2B	KLRC1	CLEC4C	CD4	PDCD1	IFNG	PMCH	ITM2C	IL12RB2	C10orf54	CD40	CCL16	IDO1	PRF1	HLA-E	CCL5	B2M	CXCL10	BTLA	CD2	DDX4	GPR146
LAMP3	BANK1		CCL22	CD1E	CD68	MS4A2	HSD17B11	KLRF1	CXCR3		CXCL13	TBX21	LAIR2	CD38	TMPRSS6	CD274	CD58	TPO	LAG3	GZMA	HLA-DPB2	CD19	HLA-A	PLAT	C10orf54	CD226	IFIT1	SELP
CCL1	BLK		CD209		CLEC5A	TPSAB1	KDM6B		GZMB		CXCR5	CTLA4	SMAD2	THEMIS2	CTSC	LGALS9	CD70	TGFBR2	CTLA4		HLA-C	CD8B	TAP1	CCND1	CD160	CD27	IFIT2	AHR
	BTLA		CCL13		CYBB		MEGF9		IL3RA			STAT4	CXCR6	GLYR1	LAPTM4B	PDCD1LG2	ICOSLG	CXCL2	TNFRSF9		HLA-J	CXCL10		LGMN	CD244	CD28	IFIT3
	CD79A				FUCA1		MNDA		IRF7			CD38	GATA3	ICOS	TFRC	PVRL3	SLAMF1	CCL14	ICOS		HLA-DQB1	CXCL13		PLAUR	CD274	CD40LG	IRF7
	CD79B				GPNMB		NLRP12		IRF8			IL12RB2	IL26	F5	RNF145		TNFSF14	TGFBR3	CD80		HLA-DQB2	CXCL9		AIM2	CTLA4	ICOS	ISG20
	FCRL1				HS3ST2		PADI4		LILRA4			LTA		TIGIT	NETO2		TNFSF15	IL11RA	PDCD1LG2		HLA-DQA2	GNLY		MMP7	HAVCR2	SLAMF1	MX1
	FCRL3				LGMN		SELL		PHEX			CSF2		KLRD1	ADAT2		TNFSF18	CCL11	TIGIT		HLA-DQA1	GZMB		ICAM1	LAG3	TNFRSF18	MX2
	HVCN1				MMP9		TRANK1		PLD4					IRF4	CHST2		TNFSF4	IL4I1	CD70		HLA-A	IFNG		MX2	LAIR1	TNFRSF25	RSAD2
	RALGPS2				TM4SF19		VNN3		PTCRA					PRKCQ	CTLA4		TNFSF8	IL33	TNFSF9		HLA-DMA	IL12A		CXCL9	TIGIT	TNFRSF4	TNFSF10
														FCRL5	NFE2L3		TNFSF9	CXCL12	ICOSLG		HLA-DOB	IL12B		ANXA1		TNFRSF8
														SIRPG	LIMA1			CXCL10	KIR3DL1		HLA-DRB1	IRF1		TLR2		TNFRSF9
														LPXN	IL1R2			BMPER	CD86		HLA-H	PRF1		PLA2G2D		TNFSF14
														IL2RG	ICOS			BMP8A	PDCD1		HLA-B	STAT1		ITGA2
														CCL5	HSDL2			CXCL11	LAIR1		HLA-DRB5	TBX21		MX1
														LCK	HTATIP2			IL21R	TNFRSF8		HLA-DOA			HMOX1
														TRAF3IP3	FKBP1A			IL17B	TNFSF15		HLA-DPB1			CD276
														CD86	TIGIT			TNFRSF9	TNFRSF14		HLA-DRA			TIRAP
														MAL	CCR8			ILF2	IDO2		HLA-DRB6			IL33
														LILRB1	LTA			CX3CR1	CD276		HLA-L			PTGES
														DOK2	SLC35F2			CCR8	CD40		HLA-F			TNFRSF12A
														CD6	IL21R			TNFSF12	TNFRSF4		HLA-G			SCARB1
														PAG1	AHCYL1			CSF3	TNFSF14		HLA-DMB			CD14
														LAX1	SOCS2			TNFSF4	HHLA2		HLA-DPA1			BLNK
														PLEK	ETV7			BMP3	CD244					IFIT3
														PIK3CD	BCL2L1			CX3CL1	CD274					RETNLB
														SLAMF1	RRAGB			BMP5	HAVCR2					IFIT2
														XCL1	ACSL4			CXCR2	CD27					ISG15
														GPR171	CHRNA6			TNFRSF10D	BTLA					OAS2
														XCL2	BATF			BMP2	LGALS9					REL
														TBX21	LAX1			CXCL14	TMIGD2					OAS3
														CD2	ADPRH			CCL28	CD28					CD44
														CD53	TNFRSF4			CXCL3	CD48					PPARG
														KLHL6	ANKRD10			BMP6	TNFRSF25					BST2
														SLAMF6	CD274			CCL21	CD40LG					OAS1
														CD40	CASP1			CXCL9	ADORA2A					NOX1
														SIT1	LY75			CCL23	VTCN1					PLA2G2A
														TNFRSF4	NPTN			IL6	CD160					IFIT1
														CD79A	SSTR3			TNFRSF18	CD44					IFITM3
														CD247	GRSF1			IL17RD	TNFSF18					IL1RN
														LCP2	CSF2RB			IL17D	TNFRSF18
														CD3D	TMEM184C			IL27	BTNL2
														CD27	NDFIP2			CCL7	C10orf54
														SH2D1A	ZBTB38			IL1R1	CD200R1
														FYB	ERI1			CXCR4	TNFSF4
														ARHGAP30	TRAF3			CXCR2P1	CD200
														ACAP1	NAB1			TGFB1I1	NRP1
														CST7	HS3ST3B1			IFNGR1
														CD3G	LAYN			IL9R
														IL2RB	JAK1			IL1RAPL1
														CD3E	VDR			IL11
														FCRL3	LEPROT			CSF1
														CORO1A	GCNT1			IL20RA
														ITK	PTPRJ			IL25
														TCL1A	IKZF2			TNFRSF4
														CYBB	CSF1			IL18
														CSF2RB	ENTPD1			ILF3
														IKZF1	TNFRSF18			CCL20
														NCF4	METTL7A			TNFRSF12A
														DOCK2	KSR1			IL6ST
														CCR2	SSH1			CXCL13
														PTPRC	CADM1			IL12B
														PLAC8	IL1R1			TNFRSF8
														NCKAP1L	ACP5			IL6R
														IL7R	CHST7			BMPR2
														2018-09-06	THADA			IFNE
														CD28	CD177			IL1RAPL2
														STAT4	NFAT5			IL3RA
														CD8A	ZNF282			BMP4
														LY9	MAGEH1			CCL24
														CD48				TNFSF13B
														HCST				CCR4
														PTPRCAP				IL2RA
														SASH3				IL32
														ARHGAP25				TNFRSF10C
														LAT				IL22RA1
														TRAT1				BMPR1A
														IL10RA				CXCR5
														PAX5				CXCR3
														CCR7				IFNA8
														DOCK11				IL17REL
														PARVG				IFNB1
														SPNS1				IFNAR1
														CD52				TNFRSF1B
														HCLS1				CCL17
														ARHGAP9				IFNL1
														GIMAP6				IL16
														PRKCB				IL1RL1
														MS4A1				ILK
														GPR18				CCL25
														TBC1D10C				ILDR2
														GVINP1				CXCR1
														P2RY8				IL36RN
														EVI2B				IL34
														VAMP5				TGFB1
														KLRK1				IFNG
														SELL				IL19
														MPEG1				ILKAP
														MS4A6A				BMP2K
														ARHGAP15				CCR10
														MFNG				ILDR1
														GZMK				EPO
														SELPLG				CCR7
														TARP				IL17C
														GIMAP7				IL23A
														FAM65B				CCR5
														INPP5D				IL7
														ITGA4				EPOR
														MZB1				CCL13
														GPSM3				IL2RG
														STK10				IL31RA
														CLEC2D				TNFAIP6
														IL16				IFNL2
														NLRC3				BMP1
														GIMAP5				IL12RB1
														GIMAP4				TNFAIP8
														IFFO1				IL4R
														CFH				TNFRSF6B
														PVRIG				TNFAIP8L1
														CFHR1				TNFRSF10B
																		IFNL3
																		CCL5
																		CXCL6
																		CXCL1
																		CCR3
																		TNFSF11
																		CSF1R
																		IL21
																		IL1RAP
																		IL12RB2
																		CCL1
																		IL17RA
																		CCR1
																		IL1RN
																		TNFRSF11B
																		TNFRSF14
																		IL13
																		IL2RB
																		BMP8B
																		CCL2
																		IL24
																		IL18RAP
																		TGFBI
																		TNFSF10
																		TNFRSF11A
																		CXCL5
																		IL5RA
																		TNFSF9
																		IL1RL2
																		TNFRSF13C
																		IL36G
																		IL15RA
																		TNFRSF21
																		CXCL8
																		IL22RA2
																		TNFAIP8L2
																		IL18R1
																		IFNLR1
																		CXCR6
																		CCL3L3
																		TNFRSF1A
																		IL17RE
																		IFNGR2
																		IL17RC
																		TNFAIP8L3
																		ILVBL
																		TGFBRAP1
																		CCL4L1
																		CSF2RA
																		CCRN4L
																		CCL26
																		TNFAIP1
																		CCRL2
																		IFNA10
																		TNFRSF17
																		IFNA13
																		IL20
																		IL18BP
																		CCL3L1
																		TNFSF12-TNFSF13
																		IL5
																		IL23R
																		IL26
																		TNF
																		TGFA
																		CSF2
																		IL1F10
																		CXCL17
																		TNFSF13
																		IFNA4
																		IL37
																		IL12A
																		IL7R
																		IFNA1
																		IL1A
																		IL4
																		IL2
																		CCL22
																		CSF3R
																		IL10
																		IFNK
																		TGFB2
																		IL1R2
																		IL1B
																		IL17F
																		IL27RA
																		IL15
																		TNFSF8
																		IL36B
																		XCL1
																		CXCL16
																		TNFRSF19
																		IL3
																		CCL3
																		IFNA2
																		BMPR1B
																		IFNA21
																		TNFSF18
																		CCL8
																		IL17RB
																		TNFRSF25
																		IL22
																		IL10RB
																		IFNAR2
																		CCL18
																		IFNA16
																		CSF2RB
																		IL36A
																		TNFAIP3
																		IL13RA2
																		IL13RA1
																		CCR9
																		TNFRSF10A
																		IFNA7
																		IFNW1
																		XCL2
																		TNFSF14
																		CCR2
																		BMP15
																		BMP10
																		CCL15-CCL14
																		TGFBR1
																		IFNA5
																		BMP7
																		IFNA14
																		IL20RB
																		IL10RA
																		IFNA17
																		CCR6
																		TGFB3
																		CCL15
																		CCL4
																		CCL27
																		TNFRSF13B
																		TNFAIP2
																		IL31
																		IL17A
																		TNFSF15
																		CCL19
																		IFNA6
																		IL9

## Sheet: S4
Table S4 List of 8002 DEGs in TCGA-COAD cohort
Gene name	logFC	P.Value	adj.P.Val	change
OTOP2	-9.97051	4.17e-197	1.35e-192	down
CA1	-9.54831	2.72e-144	1.26e-140	down
TMIGD1	-8.98081	6.96e-156	5.62e-152	down
AQP8	-8.87124	6.63e-123	1.39e-119	down
GUCA2B	-8.51149	7.46e-152	4.82e-148	down
CLCA4	-8.28357	1.13e-117	1.59e-114	down
ZG16	-8.11877	8.93e-102	6.27e-99	down
PYY	-8.05232	3.32e-146	1.79e-142	down
CLDN8	-8.01047	1.68e-110	1.69e-107	down
MS4A12	-7.89384	1.58e-105	1.21e-102	down
CA4	-7.73375	6.55e-109	5.72e-106	down
GCG	-7.47632	2.54e-109	2.35e-106	down
CHGA	-7.36886	4.73e-113	5.46e-110	down
CD177	-7.32821	5.86e-117	7.57e-114	down
CA7	-7.1215	3.72e-188	6e-184	down
SLC30A10	-7.08273	9.45e-119	1.45e-115	down
GUCA2A	-6.84521	3.25e-116	4.04e-113	down
BMP3	-6.82946	7.74e-132	2.5e-128	down
MYOC	-6.7003	1.14e-96	6.81e-94	down
B4GALNT2	-6.66934	5.49e-81	1.67e-78	down
KRT24	-6.63903	6.82e-109	5.8e-106	down
SLC6A19	-6.59907	3.62e-84	1.25e-81	down
ADH1B	-6.52866	1.2e-104	9.02e-102	down
BEST4	-6.48991	1.75e-181	1.89e-177	down
SLC26A3	-6.46064	1.63e-72	3.58e-70	down
SST	-6.45802	4.19e-99	2.61e-96	down
PLP1	-6.44196	5.13e-119	8.29e-116	down
CLCA1	-6.29432	2.53e-48	1.64e-46	down
SCGN	-6.27732	4.41e-122	8.39e-119	down
BRINP3	-6.22661	2.59e-85	9.72e-83	down
PCSK2	-6.21106	3.85e-100	2.54e-97	down
VSTM2A	-6.20948	1.7e-95	9.3e-93	down
OTOP3	-6.18657	6.62e-100	4.28e-97	down
HSD3B2	-6.17451	2.59e-67	4.15e-65	down
PI16	-6.11257	4.41e-112	4.6e-109	down
CWH43	-6.02491	1.81e-77	4.83e-75	down
SCN7A	-5.98614	3.01e-93	1.45e-90	down
SCARA5	-5.95831	6.88e-123	1.39e-119	down
CD177P1	-5.94789	1.47e-72	3.26e-70	down
PRIMA1	-5.94512	2.75e-102	1.97e-99	down
RERGL	-5.92178	2.64e-93	1.3e-90	down
SLC4A4	-5.84551	4.51e-109	4.05e-106	down
NRXN1	-5.83781	6.61e-92	3.05e-89	down
CADM3	-5.82367	1.73e-110	1.69e-107	down
SFRP1	-5.79492	5.77e-108	4.78e-105	down
BEST2	-5.74224	6.67e-71	1.32e-68	down
ABCA8	-5.72115	4.28e-129	1.15e-125	down
SPIB	-5.69391	2.33e-130	6.84e-127	down
CNTFR	-5.67506	1.64e-84	5.83e-82	down
INSL5	-5.66136	1.41e-48	9.27e-47	down
AC087379.1	-5.64026	3.59e-85	1.33e-82	down
MAMDC2	-5.6372	1.47e-117	1.98e-114	down
SCNN1B	-5.63054	7.31e-90	3.19e-87	down
GBA3	-5.60707	2.03e-86	8.01e-84	down
DAO	-5.60593	2.14e-82	6.9e-80	down
OGN	-5.58375	4.71e-82	1.51e-79	down
ADH1C	-5.55533	6.85e-78	1.86e-75	down
ATP1A2	-5.51479	1.23e-93	6.22e-91	down
IGHA2	-5.49871	5.57e-54	4.6e-52	down
CA2	-5.4734	2.68e-110	2.55e-107	down
LGI1	-5.47223	9.96e-82	3.13e-79	down
CHP2	-5.43197	3.49e-63	4.59e-61	down
CDKN2B-AS1	-5.38532	1.09e-128	2.72e-125	down
MT1M	-5.3719	3e-94	1.57e-91	down
C11orf86	-5.36496	1.94e-71	3.95e-69	down
CEACAM7	-5.34157	9.46e-63	1.22e-60	down
ABCB11	-5.31972	1.02e-88	4.22e-86	down
TMEM72	-5.3131	8.43e-96	4.78e-93	down
SEMA3E	-5.29334	1.05e-71	2.16e-69	down
CDH19	-5.27036	5.39e-68	8.89e-66	down
SLC17A8	-5.25657	6.74e-69	1.19e-66	down
UGT1A8	-5.25374	3.95e-84	1.34e-81	down
AC007182.1	-5.24116	1.87e-76	4.68e-74	down
ITLN1	-5.22515	6.28e-38	2.26e-36	down
GPM6A	-5.21099	2.33e-64	3.23e-62	down
CHAT	-5.18252	6e-62	7.4e-60	down
LINC00974	-5.17889	2.77e-65	4.01e-63	down
UGT2A3	-5.17767	9.31e-64	1.25e-61	down
ANGPTL7	-5.15603	3.1e-64	4.25e-62	down
CADM2	-5.14933	1.3e-65	1.93e-63	down
ALPI	-5.12127	2.91e-89	1.22e-86	down
LYPD8	-5.11935	8.35e-60	9.47e-58	down
NPY6R	-5.11895	4.07e-56	3.8e-54	down
AC092652.1	-5.09325	4.5e-75	1.09e-72	down
GREM2	-5.09293	1.53e-89	6.58e-87	down
AL772337.1	-5.07989	1.72e-68	2.93e-66	down
GPR15	-5.07605	9.93e-74	2.26e-71	down
FAM135B	-5.07535	8.37e-78	2.26e-75	down
CASQ2	-5.06732	1.55e-62	1.96e-60	down
IGKV2D-28	-5.06305	1.01e-49	6.93e-48	down
PHOX2B	-5.0617	1.15e-62	1.47e-60	down
FEV	-5.03584	1.18e-64	1.65e-62	down
UGT2B17	-5.0241	4.67e-28	8.73e-27	down
CCN5	-5.02187	3.09e-84	1.07e-81	down
ADIPOQ	-5.01179	2.48e-30	5.46e-29	down
ECRG4	-5.01052	1.52e-78	4.35e-76	down
PIRT	-4.98799	6.32e-72	1.34e-69	down
NSG2	-4.97378	1.92e-74	4.43e-72	down
ABCG2	-4.94242	1.07e-132	3.86e-129	down
RSPO2	-4.9213	9.25e-86	3.56e-83	down
JCHAIN	-4.90859	4.26e-56	3.97e-54	down
CMA1	-4.88027	2.58e-59	2.86e-57	down
IGKV2-28	-4.88005	1.43e-47	8.87e-46	down
MS4A10	-4.87283	1.26e-51	9.39e-50	down
NPY2R	-4.86552	3.04e-55	2.7e-53	down
PGM5-AS1	-4.84998	3.25e-55	2.87e-53	down
DPP10-AS1	-4.84096	2.58e-40	1.07e-38	down
MEP1B	-4.84013	9.23e-66	1.39e-63	down
IGKV1D-39	-4.83059	8.01e-50	5.56e-48	down
BCHE	-4.82833	9.47e-81	2.86e-78	down
CHRM2	-4.82733	3.76e-39	1.45e-37	down
TRPM6	-4.82634	1.58e-84	5.74e-82	down
ANGPTL1	-4.81636	5.53e-73	1.25e-70	down
DPP6	-4.81083	2.35e-68	3.96e-66	down
PMP2	-4.80095	2.41e-58	2.55e-56	down
SLC51B	-4.7962	1.33e-93	6.62e-91	down
NR1H4	-4.79257	1.69e-52	1.3e-50	down
VIP	-4.7899	2.5e-65	3.66e-63	down
AC012317.2	-4.77653	3.31e-64	4.49e-62	down
KRTAP13-2	-4.76209	3.4e-51	2.53e-49	down
SLITRK3	-4.76134	9.1e-51	6.62e-49	down
MUSK	-4.73772	3.84e-77	1e-74	down
ANPEP	-4.7372	1.85e-79	5.45e-77	down
LINC01687	-4.73713	2.5e-45	1.39e-43	down
XKR4	-4.72344	2.55e-65	3.71e-63	down
CTSG	-4.7175	9.14e-65	1.3e-62	down
ADCYAP1R1	-4.70188	1.77e-61	2.12e-59	down
FOLR1P1	-4.6993	3.14e-47	1.89e-45	down
SOX10	-4.68353	1.14e-66	1.76e-64	down
DHRS9	-4.67949	1.62e-68	2.79e-66	down
LINC02023	-4.672	2.61e-50	1.84e-48	down
NEUROD1	-4.66965	7.61e-35	2.29e-33	down
AMPD1	-4.66938	5.93e-69	1.06e-66	down
IGHV3OR16-13	-4.66773	3.88e-53	3.08e-51	down
B3GNT6	-4.66643	1.64e-38	6.15e-37	down
TCEAL2	-4.66319	2.88e-45	1.59e-43	down
SLC7A14	-4.64787	4.77e-54	3.98e-52	down
IGKV2D-30	-4.62227	1.68e-48	1.1e-46	down
LYVE1	-4.62225	1.29e-121	2.2e-118	down
STMN2	-4.61162	1.23e-87	5.04e-85	down
C7	-4.60812	1.55e-74	3.67e-72	down
STMN4	-4.60725	6.06e-60	6.9e-58	down
VEGFD	-4.60524	2.1e-80	6.23e-78	down
B3GALT1	-4.60041	1.81e-58	1.93e-56	down
SLC26A2	-4.59031	7.05e-85	2.59e-82	down
NXPE4	-4.57576	6.55e-43	3.14e-41	down
TMEM100	-4.55805	6.6e-95	3.56e-92	down
GLP2R	-4.55412	1.48e-99	9.41e-97	down
CNR1	-4.55324	1.58e-68	2.73e-66	down
UGT1A10	-4.53875	4.12e-72	8.76e-70	down
CHGB	-4.53645	1.94e-58	2.07e-56	down
IGKV1-39	-4.53229	1.8e-47	1.11e-45	down
DNASE1L3	-4.52936	5.01e-64	6.74e-62	down
IGKV1D-33	-4.52797	1.48e-42	7.01e-41	down
MT1H	-4.5249	6.38e-68	1.04e-65	down
NGB	-4.52425	4.7e-55	4.12e-53	down
RN7SKP127	-4.52237	2.57e-53	2.07e-51	down
NEFL	-4.51702	1.71e-54	1.46e-52	down
IGLV10-54	-4.50266	8.52e-38	3.03e-36	down
SI	-4.50224	4.93e-41	2.12e-39	down
PKIB	-4.50119	3.56e-115	4.26e-112	down
SYT4	-4.50082	1.02e-45	5.76e-44	down
TMEFF2	-4.49986	1.4e-56	1.35e-54	down
ASB5	-4.4936	4.56e-35	1.39e-33	down
SORCS1	-4.49156	6.63e-65	9.48e-63	down
NPTX1	-4.48385	8.34e-57	8.14e-55	down
B3GALT5-AS1	-4.47916	1.47e-55	1.33e-53	down
C16orf89	-4.47305	1.22e-81	3.79e-79	down
ANO5	-4.46916	1.56e-68	2.72e-66	down
IGHV3-72	-4.46347	1.03e-47	6.44e-46	down
RIMS4	-4.46114	1.39e-49	9.51e-48	down
SCNN1G	-4.44925	4.02e-41	1.75e-39	down
IGLV7-43	-4.44745	3.22e-48	2.07e-46	down
SFRP5	-4.44208	9.29e-44	4.66e-42	down
TMEM236	-4.44007	7.13e-82	2.26e-79	down
AC103563.1	-4.43912	2.36e-47	1.43e-45	down
PCOLCE2	-4.43488	2.8e-58	2.94e-56	down
SLC5A7	-4.43169	2.55e-48	1.65e-46	down
VSIG2	-4.42701	3.19e-44	1.64e-42	down
DPT	-4.3943	2.71e-69	5.01e-67	down
ASTN1	-4.39032	1.55e-48	1.02e-46	down
CLEC3B	-4.39012	6.07e-124	1.4e-120	down
CMTM5	-4.38716	3.95e-56	3.7e-54	down
AL121790.2	-4.38689	1.46e-50	1.05e-48	down
DES	-4.38011	3.65e-42	1.69e-40	down
CHRDL1	-4.35867	5.15e-57	5.05e-55	down
HEPACAM2	-4.35201	2.66e-43	1.3e-41	down
EDN3	-4.33688	9.83e-70	1.88e-67	down
RXRG	-4.3349	4.04e-67	6.38e-65	down
CNTN2	-4.33403	3.16e-58	3.3e-56	down
DMRTA1	-4.33145	6.97e-59	7.62e-57	down
DPP10	-4.32457	9.13e-38	3.24e-36	down
SPOCK3	-4.31746	1.33e-41	5.94e-40	down
USP2	-4.31659	3.12e-112	3.48e-109	down
AKR1B10	-4.3141	1.14e-53	9.3e-52	down
LINC00682	-4.31208	7.14e-61	8.39e-59	down
KHDRBS2	-4.30603	4.79e-56	4.44e-54	down
FAM180B	-4.30429	1.08e-59	1.22e-57	down
SLC4A10	-4.30188	5.57e-62	6.9e-60	down
SGCG	-4.28898	1.94e-53	1.57e-51	down
GCNT2	-4.28672	5.47e-135	2.21e-131	down
LINC02490	-4.2746	1.41e-42	6.71e-41	down
IGKV2-30	-4.27356	4.91e-45	2.67e-43	down
NEXMIF	-4.26999	6.06e-58	6.22e-56	down
PDE6A	-4.26962	9.63e-71	1.9e-68	down
TNXB	-4.26908	2.05e-96	1.2e-93	down
AC005358.1	-4.26666	7.61e-55	6.61e-53	down
HAND2-AS1	-4.25065	1.82e-60	2.11e-58	down
TRARG1	-4.25005	2.01e-29	4.14e-28	down
AC009570.2	-4.24663	5.99e-43	2.88e-41	down
SH2D7	-4.24442	3.71e-69	6.74e-67	down
ASPA	-4.24418	7.11e-96	4.1e-93	down
SLC25A34	-4.23983	7.24e-122	1.3e-118	down
KIF1A	-4.23932	2.52e-55	2.25e-53	down
IGLV5-45	-4.23543	1.44e-39	5.65e-38	down
ADTRP	-4.23184	3.14e-66	4.77e-64	down
MYH11	-4.22723	6.24e-59	6.83e-57	down
TMEM82	-4.22546	2.4e-65	3.53e-63	down
AC073283.2	-4.20491	1.54e-57	1.53e-55	down
FMN2	-4.19979	8.22e-44	4.14e-42	down
IGLV7-46	-4.19456	3.59e-41	1.57e-39	down
IGKV6D-21	-4.18777	6.77e-34	1.89e-32	down
NAP1L2	-4.18741	4.34e-68	7.24e-66	down
LONRF2	-4.18446	1.62e-46	9.36e-45	down
TNFRSF17	-4.18398	7.91e-55	6.86e-53	down
SLC10A2	-4.18115	5.68e-40	2.29e-38	down
FABP2	-4.17713	8.63e-53	6.75e-51	down
HTR4	-4.17054	9.58e-47	5.62e-45	down
IGHV3-74	-4.16304	8.32e-44	4.19e-42	down
LRRN2	-4.161	8.31e-95	4.4e-92	down
TPH1	-4.15929	2.94e-87	1.19e-84	down
GFRA2	-4.15913	1.15e-95	6.41e-93	down
HTR3E	-4.15776	9.18e-38	3.26e-36	down
SCN2B	-4.15155	1.11e-52	8.58e-51	down
SCN9A	-4.14906	3.17e-90	1.4e-87	down
AGTR1	-4.14853	1.26e-44	6.65e-43	down
CILP	-4.14289	1.5e-55	1.35e-53	down
MMRN1	-4.14164	1.14e-64	1.61e-62	down
SLCO4C1	-4.13901	6.69e-55	5.84e-53	down
IGKV3OR2-268	-4.1348	1.44e-41	6.45e-40	down
CTNND2	-4.13427	2.61e-55	2.33e-53	down
BTNL8	-4.12195	3.21e-64	4.38e-62	down
ADGRB3	-4.11407	2.95e-56	2.78e-54	down
LINC01645	-4.10763	3.66e-47	2.18e-45	down
TEX11	-4.10622	2.82e-78	7.85e-76	down
IGHV3OR16-9	-4.09975	2.89e-39	1.12e-37	down
NLGN1	-4.09949	1.01e-45	5.7e-44	down
MAPK4	-4.09907	2.58e-44	1.33e-42	down
AADACL2	-4.09551	3.68e-67	5.83e-65	down
IGLV4-60	-4.09517	6.58e-31	1.51e-29	down
STUM	-4.08741	9.8e-49	6.49e-47	down
AC092834.1	-4.07004	4.08e-40	1.67e-38	down
IGLV4-69	-4.05835	4.72e-35	1.44e-33	down
PRPH	-4.05278	2.54e-57	2.51e-55	down
PDZRN4	-4.04954	1.75e-49	1.19e-47	down
SCG3	-4.04645	3.47e-51	2.58e-49	down
HSD17B2	-4.0458	8.86e-67	1.38e-64	down
IGLV2-18	-4.04412	1.01e-35	3.2e-34	down
IGKV6-21	-4.03554	3.44e-38	1.26e-36	down
TMEM151B	-4.0291	2.09e-45	1.17e-43	down
CNGA3	-4.0271	4.7e-47	2.78e-45	down
PLCXD3	-4.02277	1.52e-38	5.69e-37	down
CTNNA3	-4.01507	2e-47	1.23e-45	down
SNAP91	-4.01284	4.75e-41	2.05e-39	down
EPHA7	-4.01261	8.71e-61	1.02e-58	down
GP2	-4.01166	1.63e-25	2.58e-24	down
PRKG2	-4.00698	2.41e-89	1.03e-86	down
IGKV1-33	-3.99367	3.98e-33	1.05e-31	down
FRMPD4	-3.98648	1.51e-36	4.98e-35	down
IGHA1	-3.98016	1.68e-33	4.58e-32	down
IGKV1D-16	-3.97738	3.93e-37	1.33e-35	down
HAND1	-3.97407	2.09e-21	2.48e-20	down
C2orf88	-3.97106	2.88e-118	4.24e-115	down
DHRS7C	-3.96815	1.75e-61	2.11e-59	down
AVPR1B	-3.9669	1.79e-43	8.8e-42	down
SLC17A4	-3.96549	4.25e-65	6.13e-63	down
IGKV2-24	-3.96256	6.82e-38	2.44e-36	down
P2RX2	-3.9582	2.79e-42	1.3e-40	down
PTPRZ1	-3.9579	1.51e-43	7.47e-42	down
TNFRSF13B	-3.95521	3.82e-51	2.82e-49	down
TCEAL5	-3.95425	2.89e-44	1.49e-42	down
MGAT4C	-3.95173	4.42e-40	1.79e-38	down
TAGLN3	-3.9489	1.24e-39	4.9e-38	down
AL121785.1	-3.94826	5.66e-33	1.48e-31	down
FCER2	-3.94714	4.12e-41	1.79e-39	down
FER1L6	-3.94518	1.31e-39	5.15e-38	down
CCBE1	-3.93611	1.39e-56	1.34e-54	down
FABP4	-3.935	9.37e-43	4.47e-41	down
CHST9	-3.93252	6e-38	2.16e-36	down
TAT	-3.92309	1.31e-55	1.19e-53	down
FABP1	-3.92286	5.67e-33	1.48e-31	down
GAP43	-3.92284	1.3e-50	9.36e-49	down
B3GNT7	-3.92275	4.01e-54	3.35e-52	down
SULT1A2	-3.92243	4.97e-60	5.67e-58	down
FCGBP	-3.92148	1.92e-31	4.57e-30	down
NPY	-3.92028	9.43e-38	3.34e-36	down
AC135068.3	-3.91789	2.58e-33	6.92e-32	down
MT1G	-3.9152	5.53e-52	4.18e-50	down
LHFPL4	-3.90964	1.02e-29	2.16e-28	down
ABCC13	-3.9075	6.33e-58	6.46e-56	down
GALR1	-3.89604	1.87e-42	8.8e-41	down
HPSE2	-3.89585	1.88e-72	4.08e-70	down
PHOX2A	-3.89049	2.26e-39	8.77e-38	down
GDPD2	-3.88835	3.32e-66	5.01e-64	down
IGHV3-13	-3.88591	1.46e-35	4.56e-34	down
CNTN3	-3.88493	5.63e-49	3.78e-47	down
PADI2	-3.88393	9.26e-69	1.63e-66	down
ADAMDEC1	-3.88062	3.05e-78	8.43e-76	down
HAND2	-3.87944	3.77e-48	2.41e-46	down
MOGAT2	-3.87563	6.85e-44	3.48e-42	down
TMEM35A	-3.87007	8.08e-58	8.19e-56	down
OLFM3	-3.86905	2.67e-35	8.23e-34	down
IGKV3D-20	-3.85895	1.39e-37	4.86e-36	down
SLC27A6	-3.85721	2.61e-40	1.08e-38	down
ZBTB16	-3.85585	8.72e-58	8.81e-56	down
IGHV3-49	-3.85529	1.03e-34	3.06e-33	down
FAM107A	-3.84614	4.23e-112	4.56e-109	down
MAL	-3.84598	1.29e-62	1.65e-60	down
SYT10	-3.83604	6.06e-38	2.18e-36	down
IGKV3D-15	-3.83332	9.06e-39	3.45e-37	down
AC123912.4	-3.83269	1.56e-32	3.96e-31	down
ST8SIA3	-3.82848	1.04e-37	3.67e-36	down
MORN5	-3.82695	8.17e-25	1.24e-23	down
IGHV3-11	-3.81674	2.11e-33	5.7e-32	down
IGKV1-12	-3.81193	1.55e-34	4.56e-33	down
AP001554.1	-3.80857	4.47e-40	1.81e-38	down
IGKV1-27	-3.80655	7.5e-37	2.51e-35	down
NEFM	-3.80567	1.53e-43	7.56e-42	down
IGHV6-1	-3.80535	9.33e-36	2.94e-34	down
FRRS1L	-3.80434	3.06e-45	1.68e-43	down
CD300LG	-3.79938	8.15e-32	1.98e-30	down
IGKV1-17	-3.79859	5.62e-34	1.58e-32	down
ATCAY	-3.79825	1.5e-44	7.91e-43	down
AC034105.1	-3.79549	1.23e-33	3.39e-32	down
TINCR	-3.7934	1.26e-69	2.4e-67	down
CNTN1	-3.79294	3.16e-47	1.9e-45	down
HSPB3	-3.78413	2.63e-25	4.11e-24	down
EYA2	-3.77101	1.95e-59	2.17e-57	down
ABCB5	-3.77097	5.78e-34	1.62e-32	down
ENPP6	-3.77072	6.35e-69	1.13e-66	down
IGHV3-7	-3.7707	4.22e-35	1.29e-33	down
PLIN4	-3.76857	1.03e-39	4.1e-38	down
SLC13A2	-3.76782	5.36e-29	1.07e-27	down
AL121949.2	-3.76679	6.66e-42	3.04e-40	down
PTCHD1	-3.7608	7.37e-40	2.95e-38	down
HTR3C	-3.75895	2.57e-25	4.02e-24	down
MAB21L1	-3.75595	2.31e-44	1.2e-42	down
ELANE	-3.75077	1.58e-43	7.81e-42	down
GPT	-3.74695	2.19e-64	3.05e-62	down
IGHV2-5	-3.74095	1.8e-30	4.01e-29	down
AC093277.1	-3.73929	1.37e-35	4.3e-34	down
SLAMF6P1	-3.7356	2.41e-42	1.13e-40	down
OMD	-3.73255	2.48e-31	5.85e-30	down
LMX1A	-3.7321	7.74e-29	1.53e-27	down
IGLV2-8	-3.72951	4.01e-31	9.32e-30	down
WSCD1	-3.72229	1.31e-69	2.47e-67	down
CNGB1	-3.71818	8.17e-42	3.69e-40	down
IGKV1-16	-3.71761	1.53e-33	4.17e-32	down
IGKV3-7	-3.71698	3.26e-34	9.37e-33	down
ZNF536	-3.7165	1.86e-48	1.21e-46	down
LGALS9C	-3.71252	4.62e-47	2.74e-45	down
SLC9A3	-3.70694	4.15e-40	1.69e-38	down
FAM189A1	-3.70592	6.34e-35	1.91e-33	down
SVOPL	-3.70395	4.05e-30	8.83e-29	down
SYNM	-3.70033	1e-54	8.62e-53	down
AC142381.1	-3.69896	4.11e-32	1.02e-30	down
GABRG2	-3.69423	5.51e-30	1.19e-28	down
LIFR	-3.68652	1.3e-90	5.84e-88	down
LINC00507	-3.67973	6.35e-38	2.28e-36	down
IGLV2-11	-3.6738	2.3e-29	4.72e-28	down
PKHD1L1	-3.66942	3.03e-60	3.5e-58	down
INA	-3.66919	4.64e-42	2.14e-40	down
IGHV1-2	-3.66884	2.35e-28	4.48e-27	down
IGKV1-9	-3.66871	2.69e-30	5.92e-29	down
AC021613.3	-3.66677	1.7e-30	3.8e-29	down
IGLV3-9	-3.66575	8.32e-30	1.78e-28	down
BMP5	-3.66338	1.08e-38	4.1e-37	down
IGLV1-44	-3.66336	1.5e-33	4.09e-32	down
IGLV3-10	-3.65874	2.76e-27	4.93e-26	down
MIR1-1HG-AS1	-3.65856	1.12e-41	5.05e-40	down
NOVA1	-3.65824	1.2e-57	1.21e-55	down
IGLV8-61	-3.65503	1.08e-24	1.62e-23	down
GFRA3	-3.65355	2.04e-52	1.56e-50	down
IGHV5-51	-3.6498	3.46e-29	7.03e-28	down
PLAC8	-3.64888	2.99e-54	2.52e-52	down
IGKV1OR2-108	-3.64176	3.84e-37	1.3e-35	down
IGHV3-15	-3.64147	1.9e-30	4.22e-29	down
IGHV3-21	-3.6377	1.68e-30	3.76e-29	down
SPINK2	-3.63707	3.37e-40	1.38e-38	down
IGHV4-59	-3.63486	8.95e-30	1.91e-28	down
AC023157.1	-3.63471	3.82e-42	1.77e-40	down
KCNK3	-3.63356	4.68e-45	2.55e-43	down
IGHV3OR16-6	-3.62921	9.6e-32	2.33e-30	down
IGHV3-48	-3.62461	1.39e-30	3.12e-29	down
AL132642.1	-3.62147	1.59e-41	7.08e-40	down
HSPB6	-3.6195	6.47e-41	2.77e-39	down
TMEM179	-3.61817	1.01e-33	2.8e-32	down
IGHV1-58	-3.61636	1.42e-27	2.58e-26	down
IGHV3-73	-3.61627	1.75e-29	3.62e-28	down
GRIK3	-3.61544	1.63e-60	1.89e-58	down
LDB3	-3.602	3.92e-61	4.65e-59	down
MMP27	-3.59953	1.87e-56	1.79e-54	down
CREB3L3	-3.58873	1.24e-37	4.36e-36	down
SMIM28	-3.58717	1.7e-33	4.62e-32	down
LINC02568	-3.58411	2.1e-45	1.18e-43	down
LINC02000	-3.58066	6.3e-37	2.12e-35	down
LDHD	-3.57956	1.48e-62	1.88e-60	down
RASGEF1C	-3.57945	2.62e-33	7e-32	down
BEX1	-3.57748	1.85e-33	5.01e-32	down
IGHV2-70D	-3.5758	1.22e-22	1.57e-21	down
PTGDR	-3.57475	4.72e-43	2.29e-41	down
HS3ST6	-3.57425	1.85e-28	3.56e-27	down
CDH10	-3.57174	4.37e-48	2.78e-46	down
KLHL34	-3.56375	1e-26	1.73e-25	down
CCL13	-3.56217	2.09e-36	6.85e-35	down
GSTA1	-3.56185	1.05e-32	2.7e-31	down
GFRA1	-3.55329	6.33e-58	6.46e-56	down
IGLV1-36	-3.55161	1.4e-27	2.54e-26	down
CR2	-3.54496	3.3e-31	7.72e-30	down
P2RY4	-3.54236	1.82e-38	6.78e-37	down
HRK	-3.54066	3.84e-29	7.76e-28	down
BTNL3	-3.53625	9.11e-51	6.62e-49	down
SCN11A	-3.53574	8.42e-53	6.61e-51	down
ELAVL3	-3.53407	1.2e-35	3.78e-34	down
MASP1	-3.52856	9.07e-38	3.22e-36	down
TPSG1	-3.52581	1.2e-36	3.99e-35	down
IGHV3-53	-3.52474	1.27e-29	2.65e-28	down
HMGCS2	-3.52364	1.21e-25	1.93e-24	down
SH2D6	-3.52298	4.22e-35	1.29e-33	down
B3GALT5	-3.52099	2.22e-45	1.24e-43	down
IGHV3-66	-3.52036	6.9e-30	1.48e-28	down
PLAAT2	-3.51751	2.15e-49	1.46e-47	down
IGLV5-37	-3.51741	2.27e-20	2.5e-19	down
AL356489.2	-3.5172	1.12e-34	3.33e-33	down
SLC13A1	-3.51671	1.07e-26	1.84e-25	down
PCDH10	-3.5153	1.22e-31	2.94e-30	down
C14orf180	-3.51227	1.32e-29	2.75e-28	down
ELAVL4	-3.51195	6.49e-54	5.35e-52	down
CLVS2	-3.51098	2.7e-31	6.33e-30	down
IGLV2-23	-3.51071	2.7e-28	5.14e-27	down
PGM5	-3.50049	2.33e-55	2.09e-53	down
AC004947.1	-3.49847	1.3e-35	4.06e-34	down
PPP1R1A	-3.49762	2.53e-34	7.35e-33	down
TMEM59L	-3.49121	5.08e-45	2.75e-43	down
G6PC	-3.49037	4.28e-23	5.72e-22	down
CHST5	-3.48861	5.65e-33	1.48e-31	down
SCGB2A1	-3.48835	6.47e-32	1.58e-30	down
IGKV1D-12	-3.48514	1.02e-28	2e-27	down
NRSN1	-3.48477	3.39e-31	7.94e-30	down
UGT2B15	-3.48168	1.05e-31	2.55e-30	down
PCK1	-3.47724	3.14e-47	1.89e-45	down
FDCSP	-3.473	1.27e-22	1.63e-21	down
ARHGAP15-AS1	-3.47043	9.62e-40	3.83e-38	down
IGKV1OR2-6	-3.46961	1.02e-27	1.86e-26	down
AC092723.1	-3.46878	5.57e-33	1.46e-31	down
AC053503.5	-3.46794	1.18e-23	1.65e-22	down
IGKV1OR22-1	-3.46574	1e-26	1.73e-25	down
IGKV2D-29	-3.45957	5.47e-25	8.36e-24	down
SEMA6D	-3.45951	1.93e-84	6.77e-82	down
FOXD3	-3.45713	2.64e-27	4.72e-26	down
IGSF11	-3.45527	2e-35	6.2e-34	down
COL19A1	-3.454	3.57e-38	1.31e-36	down
PLCD4	-3.45159	7.51e-45	4.02e-43	down
TUBB4A	-3.45139	5.36e-48	3.4e-46	down
AC012085.2	-3.44702	1.12e-21	1.35e-20	down
LINC02829	-3.44285	4.73e-31	1.1e-29	down
CP	-3.44224	1.95e-47	1.2e-45	down
MS4A1	-3.44068	3.69e-29	7.46e-28	down
GNAO1	-3.43989	5.09e-70	9.86e-68	down
NXPE1	-3.43747	6.16e-30	1.33e-28	down
IGHJ3P	-3.43744	3.38e-30	7.42e-29	down
IGKV5-2	-3.43741	5.06e-25	7.75e-24	down
GRIN2A	-3.43685	1.4e-34	4.14e-33	down
CDKN2B	-3.43539	4.71e-101	3.24e-98	down
SNAP25	-3.43462	2.03e-40	8.46e-39	down
SEMA3D	-3.43298	1.27e-38	4.79e-37	down
IGKV2D-24	-3.42879	1.07e-26	1.84e-25	down
RELN	-3.42625	5.54e-46	3.16e-44	down
AC005180.2	-3.42566	3.67e-34	1.05e-32	down
CFD	-3.42484	3.8e-51	2.81e-49	down
AC090004.2	-3.42365	3.39e-42	1.58e-40	down
IGHV3-64	-3.42283	3.22e-25	4.99e-24	down
ABI3BP	-3.42155	8.69e-79	2.51e-76	down
KCTD4	-3.41992	3.69e-26	6.09e-25	down
CCL23	-3.41732	5.62e-49	3.78e-47	down
AC136428.1	-3.41488	1.21e-27	2.21e-26	down
IGHV1-46	-3.41198	8.41e-27	1.46e-25	down
UCN3	-3.41118	8.76e-28	1.61e-26	down
PDZD4	-3.4069	2.9e-64	3.99e-62	down
SELENOP	-3.40681	7.47e-65	1.06e-62	down
CLEC10A	-3.40609	3.35e-58	3.48e-56	down
ADCY5	-3.40338	1.26e-74	3.01e-72	down
CALB2	-3.40295	6.8e-35	2.05e-33	down
IGKV1-6	-3.40283	2.87e-27	5.13e-26	down
AC005180.1	-3.40262	5.74e-34	1.61e-32	down
LMO3	-3.40139	9.92e-47	5.8e-45	down
SYNPO2	-3.39834	4.52e-49	3.05e-47	down
IGKV1-8	-3.39541	8.69e-27	1.5e-25	down
IGHV3OR16-10	-3.3891	8.97e-28	1.65e-26	down
AC024610.2	-3.38268	1.01e-36	3.37e-35	down
PCP4L1	-3.38248	2.25e-30	4.97e-29	down
MEP1AP4	-3.38172	1.71e-23	2.36e-22	down
IGLV2-14	-3.37747	3.48e-26	5.76e-25	down
IGLV1-47	-3.37703	6.35e-27	1.11e-25	down
CASR	-3.37382	1.04e-29	2.21e-28	down
MMP28	-3.37232	4.58e-61	5.41e-59	down
TMEM37	-3.36894	1.52e-74	3.61e-72	down
IGKV4-1	-3.36869	1.47e-24	2.18e-23	down
WSCD2	-3.36593	3.58e-33	9.49e-32	down
CNN1	-3.36413	6.24e-44	3.18e-42	down
IGHV3-23	-3.36083	5.55e-27	9.73e-26	down
IGKV1D-27	-3.35953	1.35e-21	1.62e-20	down
IGHV1OR15-2	-3.35544	7.6e-27	1.32e-25	down
DPYSL5	-3.3538	3.22e-26	5.35e-25	down
EPHA6	-3.35286	4.43e-26	7.29e-25	down
RHEX	-3.35196	6.88e-42	3.13e-40	down
RBFOX3	-3.34782	4.45e-34	1.26e-32	down
LINC02268	-3.34643	2.75e-32	6.89e-31	down
IGHV2-26	-3.34136	3.19e-23	4.3e-22	down
HPGD	-3.34054	9.43e-66	1.41e-63	down
HPGDS	-3.33899	5.92e-65	8.5e-63	down
DUSP26	-3.33882	1.81e-40	7.56e-39	down
IGKV3-20	-3.33799	9.2e-29	1.8e-27	down
CHODL	-3.33637	1.16e-39	4.59e-38	down
HTR3A	-3.33366	1.95e-28	3.75e-27	down
IGKV3D-11	-3.33269	4.72e-27	8.32e-26	down
PRKAA2	-3.32724	2.11e-28	4.04e-27	down
ACKR1	-3.32557	2.42e-38	8.98e-37	down
MFAP5	-3.32262	8.8e-44	4.43e-42	down
UNC5D	-3.32154	6.08e-33	1.58e-31	down
IGLV1-40	-3.3202	8.54e-24	1.21e-22	down
PDK4	-3.31843	5.1e-84	1.72e-81	down
TCL1A	-3.31578	4.18e-20	4.52e-19	down
PYGM	-3.31425	2.43e-66	3.7e-64	down
TCEAL6	-3.31348	4.52e-39	1.73e-37	down
ASPG	-3.31312	1.03e-44	5.48e-43	down
SECTM1	-3.31297	1.65e-61	1.99e-59	down
PGM5P4	-3.31213	1.5e-36	4.98e-35	down
IGKV3-11	-3.3095	2.87e-25	4.47e-24	down
LIPC	-3.30898	5.78e-43	2.79e-41	down
AC010998.3	-3.3089	6.31e-21	7.21e-20	down
CBLN2	-3.30822	7.39e-42	3.36e-40	down
ENTPD8	-3.30393	1.84e-41	8.14e-40	down
CD79A	-3.3018	2.17e-39	8.45e-38	down
RIC3	-3.30067	1.37e-38	5.13e-37	down
IGSF10	-3.30015	3.59e-47	2.15e-45	down
IGHV1-18	-3.29739	4.58e-24	6.6e-23	down
URAD	-3.29727	8.33e-17	6.97e-16	down
LRRC19	-3.29404	3.58e-48	2.3e-46	down
SLC51A	-3.2931	5.85e-84	1.95e-81	down
AC093607.1	-3.29216	2.43e-33	6.52e-32	down
ADAMTSL3	-3.29122	1.01e-53	8.27e-52	down
DNER	-3.28761	2.19e-34	6.39e-33	down
AC016590.4	-3.28386	2.32e-29	4.76e-28	down
CIDEA	-3.28298	1.7e-18	1.63e-17	down
IGLC7	-3.28294	8.46e-22	1.03e-20	down
KRT20	-3.28178	5.64e-37	1.91e-35	down
IGLV3-19	-3.28128	1.13e-23	1.58e-22	down
LINC01954	-3.28121	9.53e-30	2.03e-28	down
ADRA1A	-3.27929	1.34e-33	3.68e-32	down
PDE9A-AS1	-3.27878	1.25e-32	3.18e-31	down
ATP13A4	-3.27723	2.05e-42	9.63e-41	down
CA10	-3.27485	1.24e-29	2.61e-28	down
IGKV3D-7	-3.26979	2.08e-23	2.85e-22	down
HHLA2	-3.26813	7.39e-51	5.43e-49	down
HBB	-3.26778	2.32e-47	1.41e-45	down
CCL19	-3.26739	4.79e-32	1.18e-30	down
SLITRK2	-3.26209	1.02e-28	2e-27	down
CA3-AS1	-3.26177	2.55e-56	2.41e-54	down
P2RY12	-3.26157	2.78e-38	1.03e-36	down
SEZ6L	-3.26156	5.99e-31	1.38e-29	down
LMOD1	-3.25919	2.19e-56	2.09e-54	down
AFF3	-3.2565	1.45e-66	2.21e-64	down
SLC6A15	-3.25571	4.03e-20	4.37e-19	down
SERPINA9	-3.25505	5.71e-20	6.11e-19	down
DCLK1	-3.25387	5.17e-58	5.34e-56	down
LINC01351	-3.25377	5.62e-28	1.05e-26	down
ACTG2	-3.25306	3.17e-38	1.17e-36	down
IGLV1-50	-3.25262	1.11e-25	1.78e-24	down
ACTG1P22	-3.24962	6.7e-28	1.24e-26	down
CLCA2	-3.24921	7.36e-23	9.63e-22	down
IGHV3-64D	-3.24877	2.11e-19	2.15e-18	down
FCRLA	-3.24763	4.26e-34	1.21e-32	down
LINC00940	-3.24705	1.2e-27	2.19e-26	down
IGLV6-57	-3.24597	3.04e-22	3.82e-21	down
ANK2	-3.24521	8.63e-72	1.8e-69	down
ROPN1	-3.24359	3.57e-27	6.33e-26	down
LILRB5	-3.24295	5.28e-69	9.54e-67	down
IGHV3-33	-3.24017	9.1e-24	1.29e-22	down
LVRN	-3.23613	1.18e-41	5.3e-40	down
HMGCLL1	-3.23534	1.15e-37	4.03e-36	down
IGLL5	-3.2351	3.79e-29	7.67e-28	down
SLC18A3	-3.2349	7e-21	7.97e-20	down
ISX	-3.23418	3.7e-31	8.62e-30	down
FCRL4	-3.23127	1.92e-28	3.7e-27	down
ATP2B3	-3.22932	1.28e-26	2.19e-25	down
KCNA6	-3.22849	6.89e-31	1.58e-29	down
IGHV3-20	-3.22761	9.8e-23	1.27e-21	down
NEU4	-3.22569	6.81e-42	3.1e-40	down
NPY1R	-3.22555	6.52e-32	1.6e-30	down
ARPP21	-3.22553	9.03e-29	1.77e-27	down
IGHV3OR16-8	-3.22529	1.33e-25	2.11e-24	down
F13A1	-3.2196	7.15e-45	3.83e-43	down
KRT9	-3.21772	2.31e-25	3.63e-24	down
IGHV4-39	-3.21551	1.14e-21	1.37e-20	down
SULT1B1	-3.2118	7.31e-49	4.87e-47	down
LINC01571	-3.207	2.83e-33	7.56e-32	down
AC012101.2	-3.20556	1.37e-26	2.33e-25	down
LINC02441	-3.19234	1.88e-28	3.62e-27	down
IQCM	-3.19005	1.57e-25	2.48e-24	down
PLN	-3.18704	2.34e-39	9.07e-38	down
LRRC3B	-3.18586	3.84e-33	1.01e-31	down
PRELP	-3.1853	3.45e-38	1.26e-36	down
EPB41L3	-3.18404	2.39e-65	3.52e-63	down
CD163L1	-3.17971	8.65e-72	1.8e-69	down
IGLV3-1	-3.17756	9.1e-22	1.11e-20	down
LGALS2	-3.17726	1.23e-43	6.12e-42	down
SMYD1	-3.17578	2.18e-18	2.07e-17	down
IGHV3-43	-3.17507	7.69e-23	1e-21	down
TACR2	-3.17502	9.66e-44	4.84e-42	down
CPEB1	-3.17462	4.12e-41	1.79e-39	down
TMEM132C	-3.17456	5.25e-21	6.04e-20	down
WDR17	-3.17445	6.82e-31	1.56e-29	down
NKX2-3	-3.17304	2.44e-61	2.9e-59	down
GABRB3	-3.16618	2.28e-24	3.37e-23	down
SHISA9	-3.16346	1.06e-15	8.07e-15	down
CALY	-3.16338	9.15e-30	1.95e-28	down
AC104407.1	-3.16252	3.81e-30	8.34e-29	down
PLD5	-3.16156	9.13e-29	1.79e-27	down
SCIN	-3.16133	4.06e-59	4.47e-57	down
IGHV4-28	-3.16115	3.98e-24	5.76e-23	down
C1QTNF7	-3.15918	1.67e-50	1.19e-48	down
SLC17A7	-3.15788	3.51e-57	3.45e-55	down
FHL1	-3.15512	3.35e-72	7.22e-70	down
TUBAL3	-3.15286	5.99e-45	3.23e-43	down
METTL24	-3.15146	3.15e-36	1.02e-34	down
VIT	-3.14898	3.28e-37	1.12e-35	down
LINC02057	-3.14859	3e-30	6.59e-29	down
CCL21	-3.14815	3.08e-29	6.26e-28	down
IGHM	-3.1473	4.55e-23	6.07e-22	down
AC026391.1	-3.14633	2.47e-37	8.47e-36	down
RETNLB	-3.14588	4.64e-23	6.19e-22	down
GLRA4	-3.14471	1.13e-34	3.36e-33	down
CD36	-3.13943	3.18e-62	3.99e-60	down
IGHV4-31	-3.13713	7.51e-21	8.55e-20	down
FSIP2	-3.13653	2.71e-43	1.32e-41	down
DSCAML1	-3.13622	3.41e-31	7.95e-30	down
MT1E	-3.13471	2.94e-36	9.53e-35	down
GSTM5	-3.13318	1.69e-74	3.95e-72	down
IGKV1OR2-11	-3.12995	1.37e-22	1.76e-21	down
IGHV3OR16-11	-3.12973	3.91e-24	5.66e-23	down
NCAM1	-3.12862	7.03e-70	1.35e-67	down
SPHKAP	-3.12332	2.17e-37	7.5e-36	down
TSPAN7	-3.12044	1.07e-65	1.59e-63	down
ASB2	-3.11664	1.36e-61	1.65e-59	down
MOBP	-3.11224	4.55e-34	1.29e-32	down
BEND4	-3.11145	2.33e-35	7.18e-34	down
SGCA	-3.10981	4.48e-42	2.07e-40	down
IGHV3OR16-15	-3.10952	1.54e-23	2.13e-22	down
MT1F	-3.10805	2.07e-54	1.76e-52	down
ADAMTS9-AS1	-3.10753	1.48e-26	2.5e-25	down
ABCA9	-3.10504	2.05e-47	1.25e-45	down
C10orf99	-3.10414	3.8e-20	4.12e-19	down
NOS1	-3.10325	1.79e-22	2.27e-21	down
REP15	-3.10275	1.35e-28	2.62e-27	down
IGHV7-4-1	-3.10176	1.06e-13	6.87e-13	down
CCL8	-3.10066	1.94e-32	4.9e-31	down
RBPMS2	-3.09985	2.5e-56	2.37e-54	down
CLDN23	-3.09912	1.78e-85	6.78e-83	down
CLEC9A	-3.09494	1.73e-39	6.76e-38	down
AF186192.2	-3.09479	1.13e-29	2.38e-28	down
ANKS1B	-3.09416	7.16e-36	2.28e-34	down
NUPR2	-3.09405	5.54e-20	5.93e-19	down
IGKV1D-17	-3.09336	4.61e-18	4.29e-17	down
NAALADL1	-3.09296	1.98e-63	2.63e-61	down
MEP1A	-3.0894	8.97e-31	2.04e-29	down
IGHV2-70	-3.08929	1.13e-17	1.02e-16	down
SVOP	-3.08876	4.42e-29	8.88e-28	down
GALNT16	-3.08836	4.04e-48	2.58e-46	down
BVES-AS1	-3.08695	2.08e-28	3.99e-27	down
SLC30A8	-3.08685	1.98e-27	3.57e-26	down
HSD3BP2	-3.08663	2.81e-28	5.33e-27	down
MB	-3.08487	3.03e-34	8.73e-33	down
AC093642.3	-3.08275	5.9e-27	1.03e-25	down
AC020779.2	-3.07876	1.95e-30	4.33e-29	down
NEGR1	-3.07854	4.02e-71	8.07e-69	down
ANGPTL5	-3.07649	3.85e-34	1.1e-32	down
CHL1	-3.07364	1.01e-50	7.32e-49	down
AC015908.2	-3.07311	9.07e-35	2.71e-33	down
KCNMA1	-3.07295	2.7e-47	1.64e-45	down
DIRAS2	-3.07085	9.52e-27	1.64e-25	down
ZDHHC22	-3.06712	2.68e-26	4.47e-25	down
RPL41P1	-3.0644	6.47e-10	3.02e-09	down
IGHV5-10-1	-3.06393	4.9e-14	3.28e-13	down
AL391807.1	-3.06235	4.48e-30	9.75e-29	down
GNG13	-3.06183	1.53e-22	1.96e-21	down
IGHV3-69-1	-3.0612	5.94e-24	8.5e-23	down
LINC02452	-3.06032	4.45e-28	8.33e-27	down
IGKV1D-42	-3.06024	4.88e-21	5.63e-20	down
GSG1L	-3.05974	1.21e-22	1.56e-21	down
IGHV4-4	-3.05907	5.99e-19	5.92e-18	down
IGHV3OR15-7	-3.05862	3.77e-23	5.07e-22	down
ALK	-3.05834	3.38e-22	4.22e-21	down
RPL12P14	-3.05748	1.38e-49	9.42e-48	down
RFX6	-3.05593	4.1e-17	3.53e-16	down
BCAS1	-3.05592	3.08e-48	1.99e-46	down
BLK	-3.05433	1.86e-28	3.58e-27	down
LUZP2	-3.05242	2.71e-36	8.83e-35	down
AC009133.3	-3.05224	2.38e-29	4.88e-28	down
FCRL1	-3.05176	3.9e-23	5.22e-22	down
SH3GL2	-3.04903	2.07e-23	2.83e-22	down
TRHDE-AS1	-3.04792	3.56e-22	4.45e-21	down
IGKV1-5	-3.04381	1.8e-21	2.15e-20	down
IGHV3-52	-3.03784	1.02e-21	1.24e-20	down
IGHV3-30	-3.03657	3.87e-21	4.49e-20	down
RGS13	-3.03615	1.21e-28	2.36e-27	down
CTXND1	-3.03538	1.25e-25	2e-24	down
SMIM32	-3.03404	3.89e-24	5.64e-23	down
AMER3	-3.0324	2.9e-17	2.53e-16	down
RNF152	-3.02922	1.64e-84	5.83e-82	down
IGHV4-61	-3.02489	1.53e-17	1.36e-16	down
SHISA3	-3.02277	4.32e-38	1.57e-36	down
SLC16A12	-3.02267	1.23e-31	2.97e-30	down
SORCS3	-3.02267	4.64e-24	6.68e-23	down
GNG7	-3.01666	7.19e-77	1.83e-74	down
KCNK2	-3.01663	2.91e-25	4.52e-24	down
PPY	-3.01553	1.09e-24	1.64e-23	down
PKNOX2	-3.01477	1.34e-54	1.14e-52	down
IGLV1-41	-3.01433	1.27e-15	9.62e-15	down
LINC00955	-3.01161	4.34e-18	4.04e-17	down
ACSM5	-3.01146	2.25e-31	5.33e-30	down
EPHA5	-3.01092	8.28e-25	1.25e-23	down
FAM30A	-3.00947	2.84e-28	5.39e-27	down
FAM163B	-3.00878	7.72e-30	1.65e-28	down
MYOM1	-3.0086	3.39e-72	7.25e-70	down
CELF4	-3.0084	2.58e-31	6.06e-30	down
LINC02616	-2.99857	1.56e-22	2e-21	down
FAM181B	-2.99758	1.5e-26	2.54e-25	down
IGLV5-48	-2.99613	1.71e-20	1.9e-19	down
COL6A5	-2.99561	6.8e-22	8.32e-21	down
IGKV2OR22-4	-2.99546	8.57e-20	9.02e-19	down
ADGRL3	-2.9954	9.61e-48	6.05e-46	down
CADM3-AS1	-2.99481	4.61e-27	8.13e-26	down
FGFBP2	-2.99472	1.03e-30	2.34e-29	down
IGHV3-71	-2.99455	3.27e-21	3.82e-20	down
KCNIP4	-2.99176	3.18e-35	9.75e-34	down
FADS6	-2.99154	7.14e-16	5.54e-15	down
RBMS3-AS3	-2.99086	1.38e-28	2.67e-27	down
IGLV2-5	-2.99045	7.62e-22	9.31e-21	down
AC021683.1	-2.98681	2.09e-21	2.48e-20	down
LINC01668	-2.98606	1.97e-27	3.55e-26	down
TMEM220	-2.98207	1.38e-80	4.12e-78	down
COL4A6	-2.98158	1.97e-30	4.38e-29	down
TNNT3	-2.97896	3.85e-25	5.94e-24	down
L1CAM	-2.97895	9.26e-31	2.11e-29	down
IGHV1OR15-9	-2.97873	3.91e-20	4.23e-19	down
IGHV4-34	-2.9773	5.07e-22	6.26e-21	down
AC073840.1	-2.97674	3.46e-34	9.92e-33	down
PTGDR2	-2.97578	7.02e-49	4.69e-47	down
IGKV1OR2-3	-2.97567	5.42e-20	5.81e-19	down
NR3C2	-2.97447	5.63e-78	1.54e-75	down
AC110995.1	-2.97418	6.53e-37	2.19e-35	down
CHAD	-2.97397	2.01e-52	1.55e-50	down
ERICH3	-2.96836	8.16e-24	1.16e-22	down
TRPV3	-2.96833	6.27e-42	2.87e-40	down
SLC25A47P1	-2.96767	6.03e-43	2.9e-41	down
IGHV3-35	-2.96549	5.44e-21	6.25e-20	down
ARHGAP20	-2.96267	9e-52	6.76e-50	down
IGHV3-63	-2.96223	5.42e-23	7.17e-22	down
FCRL2	-2.96124	5.3e-29	1.06e-27	down
AC106791.1	-2.96116	6.38e-28	1.18e-26	down
AC110813.1	-2.96076	1.17e-14	8.29e-14	down
NTN1	-2.96018	1.75e-68	2.96e-66	down
HSPB8	-2.95904	9.28e-51	6.73e-49	down
LINC02185	-2.95883	2.59e-38	9.59e-37	down
IGKV3-15	-2.95853	5.99e-21	6.87e-20	down
OPRM1	-2.95721	3.12e-23	4.22e-22	down
TLL1	-2.95612	1.42e-36	4.7e-35	down
UGT1A1	-2.95593	4.74e-32	1.17e-30	down
ATOH1	-2.95472	8.29e-20	8.75e-19	down
SLC15A1	-2.95105	6.46e-17	5.47e-16	down
SULT4A1	-2.9492	2.07e-16	1.68e-15	down
IGKV1D-8	-2.9487	6.15e-20	6.56e-19	down
MYOCD	-2.94782	8.87e-50	6.13e-48	down
PCSK1N	-2.94613	3.47e-16	2.76e-15	down
NRG2	-2.94509	2.44e-33	6.55e-32	down
MADCAM1	-2.94487	3.17e-45	1.74e-43	down
OSR1	-2.94142	1.09e-31	2.64e-30	down
SCG2	-2.9407	1.51e-46	8.77e-45	down
TRIM40	-2.93919	1.01e-40	4.29e-39	down
SCUBE2	-2.93538	2.18e-67	3.52e-65	down
RALYL	-2.93498	4.44e-23	5.93e-22	down
CUX2	-2.93401	1.14e-28	2.23e-27	down
SNTG2	-2.93351	1.99e-24	2.94e-23	down
CYP2B7P	-2.93331	6.61e-31	1.52e-29	down
LINC00871	-2.93307	2.42e-20	2.66e-19	down
ZBTB7C	-2.93233	7.99e-36	2.54e-34	down
LINC02884	-2.93116	8.74e-53	6.82e-51	down
CRHBP	-2.93105	6.87e-34	1.91e-32	down
KCNG3	-2.93022	5.8e-27	1.02e-25	down
FGL2	-2.92943	4.66e-60	5.34e-58	down
FOLR2	-2.92929	5.64e-47	3.33e-45	down
LGALS9B	-2.92758	1.1e-24	1.65e-23	down
IGHV4-55	-2.92697	8.26e-20	8.73e-19	down
ATRNL1	-2.92677	2.1e-29	4.31e-28	down
KCNQ5	-2.92648	1.31e-26	2.23e-25	down
GRIA4	-2.92623	1.71e-31	4.07e-30	down
TRHDE	-2.92558	1.35e-33	3.69e-32	down
KCNA1	-2.92485	1.88e-19	1.93e-18	down
IL6R	-2.92394	1.02e-105	8.01e-103	down
PENK	-2.92305	3.89e-16	3.09e-15	down
IGLV2-28	-2.92137	1.33e-16	1.1e-15	down
SEZ6	-2.91848	7.33e-23	9.59e-22	down
AL353801.1	-2.91715	7.61e-31	1.74e-29	down
PIK3C2G	-2.91598	2.77e-23	3.75e-22	down
NWD2	-2.91444	4.22e-27	7.48e-26	down
PAPPA2	-2.91357	3.87e-25	5.98e-24	down
AC053503.3	-2.90712	4.56e-21	5.27e-20	down
HRCT1	-2.90669	6.82e-39	2.6e-37	down
IGHV1-12	-2.90629	1.31e-19	1.36e-18	down
RNF150	-2.90447	8e-44	4.05e-42	down
P2RY14	-2.90396	8.66e-63	1.12e-60	down
IGLC3	-2.90365	4.39e-22	5.44e-21	down
SFTA1P	-2.90183	9.19e-26	1.48e-24	down
FCER1A	-2.90079	3.87e-33	1.02e-31	down
NTNG1	-2.90042	2.82e-20	3.09e-19	down
IGHV1-3	-2.89923	4.01e-14	2.7e-13	down
VWC2	-2.89901	5.05e-25	7.72e-24	down
GCSAML	-2.89365	3.24e-30	7.1e-29	down
PTN	-2.89345	1.66e-69	3.1e-67	down
ANO3	-2.89336	5.78e-20	6.18e-19	down
IGKV2D-40	-2.89289	8.64e-16	6.65e-15	down
CPB1	-2.89191	2.45e-14	1.68e-13	down
BARX2	-2.89071	1.18e-28	2.31e-27	down
AC005392.2	-2.8887	2.6e-19	2.65e-18	down
SEMA6A-AS2	-2.88749	9.53e-34	2.64e-32	down
INSM1	-2.88741	2.01e-18	1.92e-17	down
THRB	-2.88576	3.96e-40	1.62e-38	down
IGHV1-69	-2.88561	1.35e-15	1.02e-14	down
NTRK3	-2.8856	3.05e-34	8.77e-33	down
KCNB1	-2.88514	1.08e-41	4.89e-40	down
RAB3C	-2.88399	9.62e-31	2.19e-29	down
ZMAT4	-2.88383	7.43e-23	9.72e-22	down
AC009102.2	-2.88344	1.78e-24	2.64e-23	down
IGHV3OR16-7	-2.88303	2.2e-26	3.68e-25	down
SRPX	-2.88295	2.53e-67	4.06e-65	down
EFHC2	-2.88288	1.27e-33	3.48e-32	down
IGLV3-25	-2.88239	6.76e-18	6.21e-17	down
AL022318.1	-2.88175	4.43e-22	5.5e-21	down
PDE9A	-2.88104	1.42e-57	1.42e-55	down
GCNT3	-2.88029	5.62e-33	1.47e-31	down
SYNDIG1L	-2.87718	1.02e-25	1.64e-24	down
FOXD3-AS1	-2.87669	4.3e-19	4.3e-18	down
AL022724.3	-2.87627	8.63e-25	1.31e-23	down
POU3F3	-2.87427	5.51e-20	5.9e-19	down
ADRB3	-2.87403	5.07e-21	5.84e-20	down
AC005622.1	-2.87209	2.77e-37	9.47e-36	down
PSD	-2.87016	1.54e-41	6.86e-40	down
TMOD1	-2.86955	3.47e-45	1.89e-43	down
AL353572.4	-2.86724	6.08e-32	1.49e-30	down
JPH4	-2.86711	1.16e-40	4.88e-39	down
LEXM	-2.8652	9.43e-39	3.58e-37	down
HMX3	-2.86483	4.47e-16	3.53e-15	down
RPH3A	-2.86259	2.42e-25	3.79e-24	down
CNTNAP3	-2.86094	2.26e-30	4.99e-29	down
ITPRID1	-2.85994	2.94e-21	3.45e-20	down
AC036111.1	-2.85917	1.1e-26	1.89e-25	down
ENHO	-2.85642	4.01e-30	8.76e-29	down
ERVH-1	-2.85567	4.96e-17	4.24e-16	down
CAVIN2	-2.8553	6.89e-68	1.12e-65	down
IGHV3-62	-2.85495	1.15e-19	1.2e-18	down
KCNMB1	-2.85439	2.28e-45	1.27e-43	down
ADAMTS9-AS2	-2.85085	1.07e-33	2.96e-32	down
TRPC7	-2.85055	9.41e-26	1.52e-24	down
AC104211.1	-2.84978	8.1e-28	1.49e-26	down
AC020978.4	-2.8473	8.27e-50	5.72e-48	down
CYP4B1	-2.84659	1.36e-26	2.32e-25	down
IGHV3-19	-2.84654	2.76e-19	2.8e-18	down
HMX2	-2.84535	2.45e-17	2.15e-16	down
AL365361.1	-2.84447	3.68e-33	9.73e-32	down
HAGLR	-2.84382	5.29e-45	2.86e-43	down
PEG3	-2.84382	3.34e-32	8.34e-31	down
IGHV1-69D	-2.84351	3.08e-17	2.68e-16	down
GPR119	-2.84332	4.33e-30	9.43e-29	down
SHISAL1	-2.84291	2.61e-43	1.28e-41	down
SYT9	-2.83531	4.89e-25	7.5e-24	down
ASXL3	-2.83373	5.09e-30	1.1e-28	down
LRAT	-2.8334	6.16e-22	7.56e-21	down
LINC01016	-2.83338	1.14e-24	1.7e-23	down
C1QTNF9	-2.83153	1.8e-27	3.25e-26	down
OTC	-2.82993	3.81e-17	3.29e-16	down
IGLV1-51	-2.82956	2.37e-16	1.92e-15	down
LINC02588	-2.82809	4.13e-14	2.78e-13	down
IRF4	-2.82691	1.24e-40	5.23e-39	down
CLEC4M	-2.82614	3.46e-26	5.74e-25	down
ABCA6	-2.82149	1.89e-42	8.88e-41	down
AC134879.2	-2.82017	1.51e-17	1.34e-16	down
AC011504.1	-2.81994	1.83e-26	3.08e-25	down
CD209	-2.81905	3.77e-50	2.64e-48	down
LINC00582	-2.81902	2.32e-25	3.65e-24	down
RSPO1	-2.81898	3.12e-25	4.85e-24	down
P2RY1	-2.81781	9.99e-67	1.55e-64	down
CXCL12	-2.81046	5.37e-68	8.89e-66	down
LAMA1	-2.80892	4.33e-51	3.19e-49	down
CRYBA2	-2.80856	6.18e-21	7.07e-20	down
LINC01013	-2.80784	1.31e-25	2.08e-24	down
RGMA	-2.80779	2.31e-43	1.13e-41	down
NUGGC	-2.80426	7.03e-34	1.95e-32	down
MYPN	-2.80309	1.21e-26	2.06e-25	down
GFI1B	-2.80087	1.48e-31	3.54e-30	down
MIR3150BHG	-2.79938	3.74e-28	7.02e-27	down
LINC00402	-2.79727	3.06e-22	3.85e-21	down
OR2W3	-2.79055	2.72e-17	2.38e-16	down
SLIT3-AS2	-2.78953	1.71e-26	2.88e-25	down
NAT8B	-2.7884	4.38e-17	3.77e-16	down
MYLK	-2.78779	1.98e-48	1.28e-46	down
CPNE4	-2.78731	6.6e-17	5.57e-16	down
SEMA6A	-2.78645	3.37e-53	2.7e-51	down
PIGR	-2.78585	6.78e-12	3.78e-11	down
KRT1	-2.78418	6.67e-19	6.58e-18	down
GPAT3	-2.7832	2.25e-78	6.37e-76	down
ADH1A	-2.7815	1.02e-24	1.54e-23	down
PCSK5	-2.78109	1.89e-75	4.64e-73	down
MZB1	-2.78077	6.92e-31	1.58e-29	down
AP001107.5	-2.78071	4.26e-29	8.59e-28	down
SPEG	-2.7807	1.98e-33	5.35e-32	down
DEFB1	-2.78033	4.73e-23	6.3e-22	down
IGHV1OR16-3	-2.77903	1.74e-18	1.66e-17	down
GRIK5	-2.77747	7.16e-39	2.73e-37	down
AL031289.2	-2.77652	7.91e-22	9.65e-21	down
CDH22	-2.77606	1.56e-14	1.09e-13	down
GRIA1	-2.77535	8.04e-24	1.14e-22	down
CNTN4	-2.77412	9.81e-64	1.31e-61	down
AC093642.6	-2.77255	1.02e-22	1.33e-21	down
AL158055.1	-2.77038	3.22e-22	4.03e-21	down
FRMD6-AS2	-2.76876	9.32e-27	1.61e-25	down
IGLV4-3	-2.76788	1.39e-15	1.05e-14	down
SLC5A11	-2.76763	3.79e-25	5.85e-24	down
DPF3	-2.766	5.18e-54	4.31e-52	down
AC110491.1	-2.76499	3.78e-28	7.09e-27	down
TSBP1-AS1	-2.76339	6.9e-29	1.37e-27	down
PROKR1	-2.76279	3.06e-26	5.09e-25	down
SEC14L5	-2.76226	1.36e-37	4.77e-36	down
IGKV2OR2-1	-2.76177	1.39e-16	1.14e-15	down
IGHV3-38	-2.75823	9.96e-17	8.29e-16	down
TMEM253	-2.7558	4.56e-43	2.22e-41	down
LINC01080	-2.75441	7.93e-23	1.03e-21	down
FOXP2	-2.75279	5.06e-31	1.17e-29	down
NIBAN1	-2.75012	9.04e-59	9.78e-57	down
LINC01354	-2.74988	6.84e-24	9.75e-23	down
BMX	-2.74987	3.05e-53	2.45e-51	down
AP002358.1	-2.7494	9.58e-24	1.35e-22	down
HAPLN1	-2.74811	2.07e-47	1.27e-45	down
IGLV3-27	-2.7476	3.69e-15	2.7e-14	down
RPL10L	-2.74745	1.49e-22	1.9e-21	down
C3orf85	-2.74675	3.07e-23	4.15e-22	down
ACTL6B	-2.7459	5.85e-25	8.93e-24	down
PNMA8C	-2.74238	4.29e-24	6.2e-23	down
CPM	-2.74221	3e-70	5.87e-68	down
XDH	-2.73991	2.46e-44	1.27e-42	down
CYP3A4	-2.73756	4.98e-23	6.62e-22	down
CDHR5	-2.73739	5.07e-50	3.53e-48	down
JPH2	-2.73724	5.72e-40	2.31e-38	down
PHF24	-2.73723	3.12e-27	5.56e-26	down
CIDEC	-2.73708	1.79e-26	3.01e-25	down
LINC02554	-2.73698	1.17e-17	1.05e-16	down
IGKV1OR10-1	-2.73679	4.3e-18	4.01e-17	down
OR2S1P	-2.73518	8.94e-31	2.04e-29	down
AC134312.1	-2.73488	3.16e-23	4.27e-22	down
MYT1L	-2.73366	6.66e-19	6.56e-18	down
AHCYL2	-2.73225	2.06e-76	5.12e-74	down
SLIT3	-2.73169	1.83e-55	1.65e-53	down
MIR145	-2.73101	3.27e-24	4.77e-23	down
KCNS2	-2.73023	3.87e-23	5.19e-22	down
SCRG1	-2.72907	1.07e-18	1.04e-17	down
ZNF385B	-2.72898	7.54e-25	1.14e-23	down
SLC38A4	-2.72866	7.31e-23	9.57e-22	down
ZNF676	-2.72813	8.84e-22	1.08e-20	down
MAOB	-2.72791	8.52e-36	2.69e-34	down
ABCC8	-2.72788	4.57e-25	7.03e-24	down
RUNDC3B	-2.72774	9.01e-53	7.02e-51	down
MEF2C-AS1	-2.7265	3.66e-34	1.05e-32	down
AC016583.2	-2.72601	1.06e-24	1.59e-23	down
LINC00930	-2.72483	1.5e-18	1.44e-17	down
NRAP	-2.72192	2.41e-17	2.12e-16	down
LINC01055	-2.72156	1.35e-22	1.73e-21	down
CRTAC1	-2.71839	1.58e-20	1.76e-19	down
TRIM58	-2.71682	1.31e-20	1.46e-19	down
HTR7	-2.71617	6.22e-35	1.88e-33	down
TMEM130	-2.71551	6.05e-31	1.39e-29	down
IGHV3OR16-12	-2.71415	6.14e-18	5.66e-17	down
KIR2DL4	-2.71109	7.82e-21	8.89e-20	down
CDHR2	-2.70733	3.73e-32	9.27e-31	down
IGHV3-60	-2.70663	4.45e-17	3.82e-16	down
TPSB2	-2.70522	1.79e-26	3.01e-25	down
SMPDL3A	-2.70176	9.45e-91	4.3e-88	down
DIRAS1	-2.70069	6.05e-32	1.49e-30	down
AC068189.1	-2.70069	4.76e-23	6.33e-22	down
IGHV1OR16-1	-2.69998	4.35e-17	3.74e-16	down
SLC28A2	-2.69707	9.23e-15	6.55e-14	down
GNG8	-2.6964	3.24e-24	4.73e-23	down
GPX3	-2.69612	6.49e-58	6.6e-56	down
CR589904.2	-2.69579	9.73e-18	8.79e-17	down
MALL	-2.695	3.74e-58	3.87e-56	down
PRKCB	-2.69463	5.39e-54	4.47e-52	down
FGFR2	-2.69312	2.05e-44	1.06e-42	down
STOX2	-2.69216	1.48e-59	1.66e-57	down
SIGLEC8	-2.69061	1.25e-29	2.63e-28	down
ZNF727	-2.69032	1.74e-26	2.92e-25	down
PLCL2	-2.69022	4.25e-62	5.32e-60	down
HSD11B2	-2.68862	3.79e-55	3.34e-53	down
UNC80	-2.68592	5.67e-22	6.98e-21	down
ENTPD3	-2.68525	9.62e-33	2.47e-31	down
CLU	-2.68498	7.6e-42	3.44e-40	down
HMCN2	-2.68393	2.11e-44	1.1e-42	down
HOXD1	-2.68232	6.07e-24	8.67e-23	down
TRIM9	-2.6822	3.22e-35	9.88e-34	down
MPZ	-2.68216	1.75e-58	1.87e-56	down
IGKV1D-43	-2.68184	8.21e-14	5.38e-13	down
JAM2	-2.6786	4.96e-71	9.89e-69	down
CES3	-2.67781	1.62e-34	4.77e-33	down
LRRTM1	-2.67559	1.67e-14	1.16e-13	down
KCNA3	-2.67269	2.56e-30	5.64e-29	down
MFAP4	-2.67083	1.94e-41	8.59e-40	down
HEPACAM	-2.67054	5.89e-18	5.44e-17	down
POU2AF1	-2.67038	3.56e-28	6.69e-27	down
KRT222	-2.66988	1.37e-27	2.5e-26	down
AL161717.1	-2.66902	5.2e-62	6.49e-60	down
ROS1	-2.669	7.48e-18	6.84e-17	down
PLAC9	-2.66806	5.05e-92	2.36e-89	down
SLC23A1	-2.66729	1.02e-44	5.42e-43	down
IGKC	-2.66563	4.65e-17	3.99e-16	down
SLC9A2	-2.66478	7.12e-38	2.55e-36	down
METTL7A	-2.66438	1.8e-72	3.92e-70	down
GRIA3	-2.66182	3.34e-28	6.29e-27	down
KLF4	-2.66175	9.12e-72	1.89e-69	down
LGI3	-2.66169	1.83e-17	1.62e-16	down
AICDA	-2.66127	5.54e-17	4.72e-16	down
IGLV9-49	-2.66121	3.97e-13	2.46e-12	down
RBFOX1	-2.65958	3.13e-16	2.5e-15	down
TTLL6	-2.65717	3.52e-39	1.36e-37	down
MS4A2	-2.65706	9.2e-30	1.96e-28	down
PIANP	-2.65701	1.51e-44	7.94e-43	down
LINC01505	-2.65417	6.41e-22	7.86e-21	down
HSPB7	-2.65395	3.1e-27	5.53e-26	down
NGFR	-2.65353	1.01e-32	2.6e-31	down
IRAG2	-2.65346	3.94e-53	3.12e-51	down
APOBEC3A	-2.65316	1.88e-29	3.89e-28	down
CXCR5	-2.65312	1.34e-17	1.19e-16	down
HHIP	-2.65259	7.59e-35	2.29e-33	down
CAPN9	-2.65151	1.68e-22	2.14e-21	down
TP53INP2	-2.6511	1.85e-81	5.69e-79	down
EMILIN3	-2.65089	1.23e-37	4.31e-36	down
KIF5A	-2.65074	2.29e-38	8.54e-37	down
CD22	-2.64943	1.02e-30	2.32e-29	down
ACKR2	-2.64818	7.85e-54	6.42e-52	down
SSTR3	-2.6457	1.55e-23	2.15e-22	down
LINC01781	-2.64476	3.72e-19	3.74e-18	down
C6	-2.6443	1.2e-20	1.35e-19	down
RASD2	-2.64405	1.66e-39	6.49e-38	down
KBTBD12	-2.64301	5.21e-13	3.19e-12	down
ZNF492	-2.64192	1.68e-15	1.26e-14	down
ATP2B2	-2.64174	7.32e-22	8.95e-21	down
LGI4	-2.64116	7.35e-48	4.64e-46	down
TMEM171	-2.63962	5.43e-45	2.93e-43	down
SIGLEC6	-2.63875	5.57e-30	1.21e-28	down
GGTA1	-2.63814	9.85e-57	9.53e-55	down
CCL28	-2.63705	2.64e-40	1.09e-38	down
DPEP3	-2.63634	2.08e-20	2.3e-19	down
P2RX1	-2.63629	1.71e-59	1.91e-57	down
LINC00595	-2.63554	1.62e-21	1.94e-20	down
LINC00092	-2.62835	6.14e-39	2.35e-37	down
PDE2A	-2.62693	8.31e-73	1.86e-70	down
CRABP1	-2.6267	1.05e-15	8.01e-15	down
HS6ST3	-2.62619	1.11e-14	7.87e-14	down
IGKV1OR22-5	-2.62316	3.15e-16	2.51e-15	down
AC022893.2	-2.62147	3.46e-21	4.04e-20	down
EDN2	-2.62145	3.47e-25	5.37e-24	down
C8orf88	-2.62122	1.26e-28	2.45e-27	down
SOSTDC1	-2.62116	8.02e-18	7.31e-17	down
ARHGAP36	-2.62036	2.6e-17	2.28e-16	down
TBX10	-2.61895	1.28e-17	1.15e-16	down
LINC01475	-2.61662	2.32e-23	3.16e-22	down
PNLIPRP2	-2.61643	2.07e-13	1.31e-12	down
AC068733.3	-2.61442	2.61e-23	3.55e-22	down
CORO2B	-2.61216	1.1e-38	4.16e-37	down
SLITRK6	-2.61095	1.64e-14	1.14e-13	down
IGLC2	-2.60751	4.34e-18	4.04e-17	down
ENTPD5	-2.60737	2.62e-78	7.35e-76	down
FAR2P2	-2.60731	1.91e-15	1.43e-14	down
SCTR	-2.60446	2.3e-24	3.4e-23	down
AC036108.3	-2.60442	4e-31	9.31e-30	down
AC021491.4	-2.6027	3.41e-31	7.95e-30	down
GHR	-2.60147	9.76e-41	4.14e-39	down
SFRP2	-2.60141	1.79e-13	1.14e-12	down
SDCBP2	-2.60132	1.02e-47	6.39e-46	down
CCDC69	-2.59949	1.28e-68	2.24e-66	down
GPER1	-2.59882	6.22e-42	2.85e-40	down
MAB21L2	-2.59706	8.85e-32	2.15e-30	down
NPY5R	-2.5955	1.66e-15	1.25e-14	down
IGHD	-2.59489	6.21e-13	3.78e-12	down
PTGS1	-2.59187	2.83e-67	4.51e-65	down
TRPC7-AS1	-2.58836	8.7e-23	1.13e-21	down
NR5A2	-2.58779	2.87e-64	3.96e-62	down
VPREB3	-2.58654	7.56e-26	1.23e-24	down
PGR	-2.58609	1.34e-34	3.96e-33	down
CNR2	-2.5845	1.68e-23	2.31e-22	down
AC104024.1	-2.58439	3.91e-19	3.93e-18	down
IGKV2-18	-2.58411	3.07e-15	2.26e-14	down
NLRP7	-2.58293	2.71e-19	2.75e-18	down
IGLV2-33	-2.58209	1.11e-14	7.87e-14	down
AP002800.1	-2.58078	3.61e-26	5.96e-25	down
AP001994.3	-2.5806	1.29e-14	9.08e-14	down
STAP1	-2.58042	5.43e-28	1.01e-26	down
CCR2	-2.5795	7.21e-35	2.17e-33	down
GPR88	-2.57842	4.62e-22	5.72e-21	down
SLC52A1	-2.57804	3.37e-27	5.98e-26	down
GALNT13	-2.578	8.27e-15	5.89e-14	down
AC040168.1	-2.57795	5.35e-22	6.6e-21	down
PLIN1	-2.5776	1.78e-25	2.81e-24	down
FAM189A2	-2.5753	2.91e-39	1.12e-37	down
STXBP5L	-2.57354	7.18e-18	6.57e-17	down
IGHV3-75	-2.57347	2.38e-14	1.63e-13	down
GPR27	-2.57185	9.3e-24	1.31e-22	down
CPA3	-2.56735	6.31e-28	1.17e-26	down
CHST8	-2.56503	3.58e-18	3.35e-17	down
TMEM255A	-2.5643	4.99e-36	1.6e-34	down
ADHFE1	-2.56395	3.58e-38	1.31e-36	down
CLDN5	-2.56355	2.72e-36	8.84e-35	down
IGHV7-27	-2.56335	1.24e-15	9.42e-15	down
CHRNA3	-2.56276	8.26e-33	2.14e-31	down
ALKAL2	-2.56264	2.21e-34	6.44e-33	down
CA12	-2.56222	3.24e-38	1.19e-36	down
LYNX1	-2.56192	4.11e-41	1.79e-39	down
UNC5C	-2.56108	1.71e-68	2.93e-66	down
AP002498.1	-2.56097	1.35e-15	1.02e-14	down
AL365475.1	-2.56011	1.6e-16	1.31e-15	down
KCNG1	-2.55788	8.42e-22	1.03e-20	down
FAM218A	-2.55674	2.32e-20	2.56e-19	down
SLC16A9	-2.55334	9.92e-31	2.25e-29	down
TM6SF2	-2.5523	1.56e-26	2.64e-25	down
LINC00842	-2.55207	5.38e-19	5.34e-18	down
SELENBP1	-2.55136	1.32e-34	3.91e-33	down
IGLV2-34	-2.55058	1.22e-14	8.59e-14	down
ADAM33	-2.55028	1.17e-36	3.88e-35	down
NOL4	-2.54928	7.1e-14	4.67e-13	down
IGKV2-29	-2.54872	6.17e-10	2.88e-09	down
DHRS11	-2.54789	3.38e-69	6.18e-67	down
MRGPRE	-2.54689	8.53e-17	7.13e-16	down
CNKSR2	-2.54675	3.67e-25	5.68e-24	down
C15orf48	-2.5461	5.39e-38	1.95e-36	down
DRD5	-2.54398	1.73e-09	7.74e-09	down
IGHV1OR21-1	-2.54367	1.59e-15	1.2e-14	down
TACR1	-2.54227	1.87e-21	2.23e-20	down
LINC01537	-2.54188	2.47e-23	3.37e-22	down
SCUBE1	-2.53842	8.09e-42	3.66e-40	down
DCHS2	-2.5373	5.85e-15	4.23e-14	down
UCHL1	-2.53694	3.39e-33	8.99e-32	down
AC105749.1	-2.5365	1.93e-48	1.25e-46	down
IL1R2	-2.53614	5.66e-33	1.48e-31	down
SLC17A1	-2.53522	3.74e-17	3.23e-16	down
KCNJ16	-2.53205	9.85e-16	7.54e-15	down
ATP1B2	-2.53164	1.38e-39	5.42e-38	down
XPNPEP2	-2.53086	3.28e-15	2.41e-14	down
MUC2	-2.52994	2.08e-09	9.22e-09	down
NEUROG3	-2.52753	2.73e-11	1.44e-10	down
MT1DP	-2.5243	4.17e-24	6.03e-23	down
PKD1L2	-2.52333	7.1e-25	1.08e-23	down
DISP2	-2.51769	1.11e-47	6.92e-46	down
IGLC6	-2.51456	1.03e-17	9.31e-17	down
TRDV1	-2.51393	3.83e-14	2.58e-13	down
ADGRG7	-2.51324	2.25e-18	2.14e-17	down
ITM2A	-2.51122	8.1e-56	7.46e-54	down
GAS1RR	-2.50966	9.07e-19	8.86e-18	down
MT2A	-2.50885	4.13e-38	1.5e-36	down
KLRF1	-2.50813	1.9e-24	2.81e-23	down
PNCK	-2.50811	7.15e-19	7.03e-18	down
PLAAT5	-2.50782	8.72e-18	7.92e-17	down
NEURL1	-2.50757	6.12e-26	9.98e-25	down
IGKV2OR22-3	-2.50555	1.13e-12	6.74e-12	down
TPSAB1	-2.50496	3.44e-26	5.71e-25	down
TMEM220-AS1	-2.50491	1.54e-37	5.35e-36	down
TSPAN1	-2.50438	6.46e-47	3.8e-45	down
IL6R-AS1	-2.50404	6.38e-23	8.39e-22	down
LTK	-2.50207	1.95e-22	2.47e-21	down
IGHV1-14	-2.50202	9.69e-14	6.3e-13	down
DCAF12L2	-2.5012	3.89e-16	3.09e-15	down
IGHV1-24	-2.50008	2.04e-12	1.2e-11	down
C1orf115	-2.49878	2.18e-59	2.43e-57	down
IGHV3-41	-2.49782	6.29e-15	4.53e-14	down
RBM20	-2.49672	5.8e-30	1.25e-28	down
ERVFRD-1	-2.49614	3.06e-14	2.08e-13	down
ZNF728	-2.49244	3.61e-23	4.86e-22	down
CACNA1B	-2.49058	3.4e-15	2.49e-14	down
AOC3	-2.48649	1.09e-40	4.61e-39	down
CLC	-2.48428	5.83e-10	2.73e-09	down
SLC8A3	-2.48274	1.43e-24	2.13e-23	down
PAX5	-2.48249	2.63e-15	1.94e-14	down
SULT1A1	-2.4809	3.69e-52	2.81e-50	down
CLEC17A	-2.48057	1.34e-20	1.5e-19	down
IGLV3-16	-2.47879	1.01e-13	6.54e-13	down
IGLV3-21	-2.47876	1.89e-12	1.11e-11	down
TMEM132D	-2.47808	7.86e-17	6.59e-16	down
AL512306.3	-2.47784	2.57e-21	3.02e-20	down
AC243562.2	-2.47468	4.24e-20	4.58e-19	down
ADGRG4	-2.46975	1.88e-23	2.58e-22	down
NKX2-2	-2.46937	7.61e-13	4.6e-12	down
AC105101.2	-2.46884	3.58e-20	3.89e-19	down
CASC18	-2.46788	2.07e-19	2.12e-18	down
AF064860.2	-2.46735	1.2e-15	9.12e-15	down
SCN3A	-2.46735	7.28e-30	1.56e-28	down
AC082651.2	-2.46622	1.09e-40	4.6e-39	down
ARHGAP44	-2.46588	1.27e-47	7.92e-46	down
EEF1A2	-2.46388	1.46e-19	1.51e-18	down
GDPD3	-2.46325	1.71e-37	5.92e-36	down
AC021683.2	-2.4632	5.43e-14	3.61e-13	down
KCNV1	-2.46116	4.86e-11	2.52e-10	down
AF165147.1	-2.46083	1.59e-27	2.88e-26	down
MYO3A	-2.4588	1.93e-16	1.57e-15	down
IGF1	-2.4566	1.2e-24	1.79e-23	down
IGHV3-76	-2.45645	8.73e-13	5.25e-12	down
CYP4F29P	-2.45515	7.9e-15	5.63e-14	down
TCF21	-2.45189	1.25e-44	6.64e-43	down
PDE3A	-2.45139	1.75e-37	6.04e-36	down
GPIHBP1	-2.45041	2.32e-25	3.64e-24	down
ADAMTSL1	-2.449	1.94e-53	1.57e-51	down
IL5RA	-2.44751	6.11e-21	7e-20	down
AC095031.1	-2.44573	3.85e-28	7.22e-27	down
AL161658.1	-2.44248	3.16e-14	2.14e-13	down
LINC02397	-2.44155	2.35e-17	2.07e-16	down
PTPRT	-2.44119	1.33e-19	1.38e-18	down
CSMD1	-2.44118	8.25e-16	6.36e-15	down
PHGR1	-2.4395	2.21e-23	3.01e-22	down
PHLPP2	-2.43833	1.78e-100	1.2e-97	down
LPAR1	-2.43795	5.69e-58	5.86e-56	down
CLDN11	-2.43787	4.5e-34	1.27e-32	down
IGHV3-6	-2.43728	3.96e-14	2.67e-13	down
PCAT18	-2.43719	3.76e-17	3.24e-16	down
AC096751.1	-2.43557	1.23e-19	1.28e-18	down
NLRP2	-2.43427	2.2e-12	1.28e-11	down
AARD	-2.43149	1.69e-21	2.01e-20	down
NBEA	-2.42861	2.09e-27	3.76e-26	down
PTH1R	-2.42855	3.85e-33	1.02e-31	down
MS4A8	-2.42791	3.23e-20	3.52e-19	down
LY9	-2.42778	3.34e-33	8.89e-32	down
AL157931.1	-2.42738	8.97e-24	1.27e-22	down
BEND5	-2.42651	1.73e-33	4.7e-32	down
AC025580.1	-2.42582	1.75e-24	2.59e-23	down
SIGLEC11	-2.42138	2.61e-24	3.83e-23	down
IGHJ5	-2.41831	1.92e-13	1.22e-12	down
KCNB2	-2.41825	2.2e-17	1.94e-16	down
SYNGR1	-2.41754	5.49e-40	2.22e-38	down
PPP1R14A	-2.41634	9.35e-33	2.41e-31	down
TLR10	-2.41556	4.58e-26	7.53e-25	down
AC009163.6	-2.41459	7.23e-13	4.38e-12	down
CNTNAP3B	-2.41292	3.65e-18	3.41e-17	down
AC135068.9	-2.41236	2.22e-16	1.8e-15	down
CASP5	-2.41192	2.08e-31	4.93e-30	down
LINC02292	-2.41183	1.94e-22	2.46e-21	down
PNOC	-2.41154	6.96e-20	7.39e-19	down
LINC01634	-2.40985	3.11e-21	3.64e-20	down
ARL14	-2.40932	3.71e-46	2.13e-44	down
KLK15	-2.40659	1.37e-19	1.42e-18	down
CACNG5	-2.40636	8.68e-16	6.68e-15	down
AL353709.1	-2.40557	4.04e-13	2.5e-12	down
FMO2	-2.40495	3.51e-17	3.04e-16	down
IGKV1OR1-1	-2.40487	1.09e-20	1.23e-19	down
MYOT	-2.40451	2.94e-17	2.56e-16	down
IGFBP6	-2.40359	1.13e-35	3.57e-34	down
ANKRD36BP2	-2.40269	4.22e-19	4.23e-18	down
SHOX	-2.40084	1.53e-16	1.25e-15	down
CKB	-2.39906	2.83e-19	2.86e-18	down
IGHV3-47	-2.39707	2.46e-13	1.55e-12	down
SLC6A2	-2.39552	8.77e-12	4.85e-11	down
AL392172.1	-2.39406	1.67e-13	1.07e-12	down
SCN4B	-2.3928	1.26e-55	1.15e-53	down
AC084879.1	-2.39209	1.77e-16	1.45e-15	down
TMCC3	-2.39138	1.22e-72	2.72e-70	down
CTNNA2	-2.38982	5.2e-11	2.68e-10	down
UTS2B	-2.38932	3.31e-18	3.11e-17	down
PBLD	-2.38924	1.21e-57	1.21e-55	down
IGKV1D-13	-2.38886	2.52e-10	1.22e-09	down
NPAS4	-2.38868	1.67e-17	1.48e-16	down
ERBB4	-2.38858	3.09e-14	2.09e-13	down
CYP11A1	-2.38704	4.01e-21	4.65e-20	down
MEIS3P1	-2.38702	2.38e-28	4.54e-27	down
AL357054.4	-2.38591	1.02e-40	4.34e-39	down
COLEC12	-2.38564	9.66e-35	2.88e-33	down
FRMD3	-2.3855	6.51e-45	3.5e-43	down
CELA3B	-2.38533	6.42e-16	5e-15	down
SLCO2A1	-2.38528	4.13e-55	3.63e-53	down
SV2B	-2.38513	3.92e-23	5.25e-22	down
IGLV3-12	-2.38503	3.41e-12	1.95e-11	down
RNF112	-2.38278	3.23e-36	1.04e-34	down
KCNK10	-2.382	2.14e-25	3.38e-24	down
PLA2G2D	-2.3816	6.65e-14	4.39e-13	down
TAS1R1	-2.38122	5.08e-16	3.98e-15	down
CHRM4	-2.37983	3.85e-19	3.86e-18	down
ITM2C	-2.37824	3.79e-52	2.88e-50	down
LINC00461	-2.37807	2.34e-15	1.74e-14	down
SSTR2	-2.37628	2.38e-54	2.02e-52	down
FCRL5	-2.37607	3.3e-17	2.86e-16	down
FUT9	-2.37604	4.09e-18	3.82e-17	down
TMEM229A	-2.37518	3.29e-09	1.44e-08	down
AL513542.1	-2.37482	5.36e-18	4.97e-17	down
AC002511.1	-2.37391	6.77e-18	6.21e-17	down
CPNE8	-2.37266	1.24e-54	1.06e-52	down
GLYATL3	-2.37219	1.83e-17	1.62e-16	down
IGKV2-40	-2.36928	4.46e-19	4.45e-18	down
NUS1P2	-2.36924	5.92e-17	5.03e-16	down
NECAB1	-2.36864	2.41e-25	3.78e-24	down
KCNIP1	-2.36808	4.53e-17	3.89e-16	down
PLCD1	-2.3676	3.06e-74	7.01e-72	down
OLFM1	-2.36697	1.13e-39	4.5e-38	down
GPC5	-2.36303	2.83e-13	1.77e-12	down
IGHV3OR16-16	-2.36277	6.84e-15	4.91e-14	down
LRRC4C	-2.35955	5.63e-17	4.79e-16	down
MPEG1	-2.35945	2.58e-39	1e-37	down
HIF3A	-2.35938	4.33e-29	8.72e-28	down
NXPE2	-2.35723	4.26e-20	4.6e-19	down
CACNG7	-2.35646	5.42e-14	3.6e-13	down
MPPED1	-2.35507	2.19e-21	2.58e-20	down
AC002460.2	-2.35485	4.96e-16	3.89e-15	down
AL513217.1	-2.35383	4.19e-20	4.53e-19	down
FLNC	-2.35199	3.54e-26	5.86e-25	down
AF186192.1	-2.35197	7.68e-15	5.48e-14	down
IGHV1-67	-2.34954	1.13e-11	6.19e-11	down
EDIL3-DT	-2.34877	4.43e-35	1.35e-33	down
ACADS	-2.34864	3.22e-43	1.57e-41	down
SLC22A18AS	-2.34659	3.06e-43	1.49e-41	down
AC018697.1	-2.34577	4.85e-17	4.15e-16	down
CAPN13	-2.34481	9.14e-20	9.6e-19	down
KLK13	-2.3445	3.23e-12	1.86e-11	down
HBA2	-2.34162	7.72e-22	9.42e-21	down
IGHJ6	-2.34065	4.12e-10	1.96e-09	down
AC007920.2	-2.3398	4.88e-17	4.18e-16	down
SLC9A9	-2.33958	2.07e-61	2.47e-59	down
PRKAR2B	-2.33954	2.78e-43	1.36e-41	down
TMEM196	-2.33905	1.13e-27	2.06e-26	down
SPDEF	-2.33888	7.09e-15	5.08e-14	down
AC004870.2	-2.33881	5.24e-12	2.95e-11	down
AC093627.6	-2.33753	1.85e-15	1.38e-14	down
SCN3B	-2.33681	2.87e-28	5.44e-27	down
ADORA3	-2.33644	1.98e-39	7.73e-38	down
RGS22	-2.3363	3.82e-16	3.04e-15	down
S100B	-2.33346	2.84e-37	9.7e-36	down
SRP14P4	-2.33286	1.34e-21	1.6e-20	down
CCDC68	-2.33275	2.05e-50	1.45e-48	down
DIRC3	-2.33212	1.45e-18	1.4e-17	down
FOXF2	-2.33185	2.76e-39	1.07e-37	down
ADRA2A	-2.33033	1.96e-26	3.29e-25	down
TTR	-2.3281	4.32e-11	2.24e-10	down
AP3B2	-2.32742	1.07e-17	9.65e-17	down
AL512328.1	-2.32477	4.82e-15	3.5e-14	down
LINC01550	-2.32414	2.49e-19	2.53e-18	down
SLC5A8	-2.32214	1.96e-07	7.04e-07	down
LINC02840	-2.3215	6.87e-18	6.3e-17	down
IGHV3-22	-2.32	2.96e-12	1.71e-11	down
AOX1	-2.3194	1.17e-31	2.82e-30	down
AL353660.1	-2.31897	9.85e-17	8.2e-16	down
LINC01752	-2.31526	9.35e-21	1.06e-19	down
LINC02408	-2.31335	1.11e-17	9.99e-17	down
NAT2	-2.31264	2.02e-25	3.18e-24	down
NCAM1-AS1	-2.31171	4.32e-17	3.71e-16	down
AL034346.1	-2.31115	7.37e-20	7.8e-19	down
AC004554.1	-2.30964	2.07e-20	2.29e-19	down
MRGPRF-AS1	-2.30893	1.63e-16	1.33e-15	down
BMP6	-2.30855	1.25e-39	4.91e-38	down
MAPT	-2.30822	4.88e-25	7.48e-24	down
PTPN20	-2.30712	5.13e-09	2.19e-08	down
SGK1	-2.30688	2.4e-54	2.03e-52	down
VAT1L	-2.30684	1.03e-43	5.13e-42	down
AC020549.1	-2.30594	1.59e-13	1.02e-12	down
GGT6	-2.30587	3.98e-21	4.61e-20	down
DACT2	-2.30559	1.65e-13	1.06e-12	down
AQP4	-2.30429	5.46e-16	4.26e-15	down
PCARE	-2.30365	3.77e-31	8.78e-30	down
CES2	-2.30298	3.13e-47	1.89e-45	down
SIGLEC17P	-2.29911	7e-21	7.98e-20	down
BAALC	-2.29855	1.56e-28	3.01e-27	down
GALNT15	-2.29804	2.58e-30	5.69e-29	down
AL512283.3	-2.29804	3.34e-17	2.89e-16	down
CLEC4F	-2.29783	3.32e-17	2.88e-16	down
GCNT4	-2.29606	1.02e-33	2.83e-32	down
NLGN4X	-2.29391	3.39e-32	8.47e-31	down
CRACD	-2.29336	9.72e-50	6.7e-48	down
PCDH9	-2.29268	2.64e-19	2.68e-18	down
DTNB-AS1	-2.29132	6.05e-15	4.37e-14	down
LEP	-2.28971	4.68e-11	2.42e-10	down
SUGCT	-2.2864	3.43e-50	2.41e-48	down
AC024337.2	-2.28577	7.25e-18	6.64e-17	down
AC022613.1	-2.28546	2.31e-14	1.59e-13	down
BX571818.1	-2.28516	1.2e-16	9.92e-16	down
AC022034.1	-2.28481	1.13e-35	3.57e-34	down
HMGB1P49	-2.28479	1.4e-13	9.03e-13	down
MCHR2	-2.28473	2.2e-27	3.94e-26	down
LINC00683	-2.28467	4.3e-20	4.65e-19	down
CCDC169	-2.28335	4.18e-11	2.17e-10	down
AC133644.1	-2.28291	7.59e-18	6.94e-17	down
DLGAP2	-2.28274	3.84e-16	3.05e-15	down
AC069549.1	-2.28168	3.52e-14	2.38e-13	down
GPM6B	-2.28098	1.93e-44	1.01e-42	down
CYS1	-2.28093	1.11e-36	3.7e-35	down
FGF14-AS2	-2.28019	1.81e-23	2.49e-22	down
AC034139.1	-2.27802	2.14e-31	5.07e-30	down
LRRTM4	-2.27673	2.14e-13	1.35e-12	down
AC136443.1	-2.27539	2.21e-12	1.29e-11	down
SLIT2	-2.2737	1.36e-25	2.16e-24	down
FAM163A	-2.27321	6.62e-24	9.44e-23	down
CLCNKB	-2.27303	1.34e-14	9.41e-14	down
PRKACB	-2.27112	1.85e-44	9.66e-43	down
SIGLEC1	-2.26993	3.26e-30	7.16e-29	down
LILRA4	-2.26876	1.48e-17	1.32e-16	down
SLC8A2	-2.26819	7.88e-14	5.17e-13	down
LINC02668	-2.2681	3.43e-13	2.14e-12	down
FRMD1	-2.2678	4.81e-16	3.78e-15	down
PAUPAR	-2.26759	6.55e-26	1.07e-24	down
KLB	-2.26654	8.87e-41	3.77e-39	down
GABRG1	-2.2645	7.25e-30	1.56e-28	down
ASCL1	-2.26438	6.18e-13	3.76e-12	down
IRX6	-2.2632	4.38e-14	2.94e-13	down
MRGPRF	-2.26165	1.07e-30	2.41e-29	down
CRYAB	-2.26041	1.45e-39	5.7e-38	down
CEACAM1	-2.25999	4.79e-48	3.05e-46	down
KIT	-2.25752	9.9e-38	3.5e-36	down
AL512283.2	-2.25613	4.92e-18	4.57e-17	down
GPR12	-2.25605	2.77e-17	2.42e-16	down
SYT5	-2.25593	3.05e-20	3.33e-19	down
BX284613.2	-2.25556	2.2e-22	2.78e-21	down
NAP1L6P	-2.25527	2.5e-16	2.01e-15	down
DNAI4	-2.25489	2.08e-49	1.42e-47	down
AC130371.2	-2.25378	7.66e-27	1.33e-25	down
IGHV7-56	-2.25244	1.04e-09	4.74e-09	down
MUC12	-2.25166	4.82e-13	2.97e-12	down
GPR142	-2.25117	3.48e-15	2.55e-14	down
CDK15	-2.25029	2e-19	2.05e-18	down
SLITRK5	-2.24984	5.45e-12	3.06e-11	down
AC024651.3	-2.24627	2.11e-33	5.7e-32	down
SNCG	-2.24606	7.27e-29	1.44e-27	down
RPS6KA6	-2.24511	2.33e-15	1.73e-14	down
AC002511.2	-2.24438	1.26e-16	1.04e-15	down
C14orf132	-2.24332	1.62e-40	6.77e-39	down
SEC14L6	-2.24262	7.25e-20	7.68e-19	down
TRDC	-2.24262	4.92e-17	4.2e-16	down
AL512363.1	-2.24258	6.24e-19	6.16e-18	down
MYL9	-2.24158	1.26e-30	2.84e-29	down
MIXL1	-2.2414	1.58e-19	1.63e-18	down
KNG1	-2.24132	7.21e-13	4.36e-12	down
SEMA3G	-2.24026	5.52e-44	2.82e-42	down
SYNC	-2.23991	1.01e-33	2.79e-32	down
TPO	-2.23804	4.45e-18	4.14e-17	down
MFSD4A	-2.23785	7.83e-37	2.62e-35	down
CDO1	-2.23737	1.59e-18	1.52e-17	down
NRG3	-2.23637	1.75e-15	1.31e-14	down
ACADL	-2.23285	2.81e-12	1.62e-11	down
FLT3	-2.23256	4.91e-24	7.07e-23	down
SERPINA6	-2.23221	3.06e-10	1.47e-09	down
MUC4	-2.23204	4.19e-15	3.06e-14	down
ADRB2	-2.23096	2.76e-34	8.01e-33	down
PALM	-2.22996	1.64e-32	4.15e-31	down
AP005018.2	-2.22993	5.55e-08	2.12e-07	down
TINAG	-2.22909	1.52e-16	1.24e-15	down
EDIL3	-2.22852	6.05e-50	4.2e-48	down
ABCB1	-2.22789	5.09e-20	5.47e-19	down
TBC1D27P	-2.22781	5.4e-15	3.91e-14	down
TRDN	-2.2273	1.2e-14	8.42e-14	down
NTRK2	-2.22709	1.76e-14	1.22e-13	down
PPARGC1A	-2.22666	5.11e-30	1.11e-28	down
AC116345.4	-2.22602	5.55e-22	6.84e-21	down
PDE7B	-2.22599	8.24e-51	6.02e-49	down
AQP7	-2.22318	9.86e-33	2.53e-31	down
CCDC158	-2.22139	9.71e-26	1.56e-24	down
IGHV5-78	-2.22104	5.53e-19	5.49e-18	down
LINC01798	-2.22083	4.82e-16	3.79e-15	down
PAK3	-2.22078	2.48e-23	3.37e-22	down
ZNF229	-2.22047	1.34e-29	2.8e-28	down
FMO5	-2.21968	4.48e-50	3.13e-48	down
ABCD2	-2.21828	5.87e-23	7.76e-22	down
TMEM63C	-2.21768	3.11e-18	2.93e-17	down
MEGF10	-2.21725	5.06e-18	4.69e-17	down
CPA2	-2.21581	1.01e-10	5.06e-10	down
AC022239.1	-2.21465	4.29e-13	2.65e-12	down
IQCN	-2.21446	4.27e-40	1.74e-38	down
LGALS12	-2.21351	2.57e-14	1.75e-13	down
LINC00621	-2.21315	3.14e-15	2.31e-14	down
AC015922.2	-2.21259	3.08e-26	5.12e-25	down
LINC00494	-2.21196	2.52e-13	1.58e-12	down
AC093849.2	-2.20991	3.98e-19	3.99e-18	down
BEX4	-2.20911	7.97e-45	4.26e-43	down
TLR3	-2.2091	8.16e-52	6.16e-50	down
SALL2	-2.20852	1.63e-34	4.78e-33	down
LINC01230	-2.20672	8.72e-11	4.41e-10	down
CLECL1	-2.20606	1.2e-21	1.45e-20	down
CPED1	-2.20459	1.08e-40	4.59e-39	down
GABRB2	-2.20456	4.52e-10	2.14e-09	down
IGHJ3	-2.20381	5.59e-09	2.38e-08	down
AC016027.1	-2.20322	8.28e-61	9.7e-59	down
PTPRH	-2.19998	1.61e-53	1.3e-51	down
TNS1	-2.19984	2.94e-29	5.99e-28	down
LINC00702	-2.19949	2.36e-24	3.47e-23	down
SLITRK4	-2.19692	2.51e-14	1.72e-13	down
NIBAN3	-2.19668	8.77e-19	8.58e-18	down
CPXM2	-2.19596	7.8e-27	1.35e-25	down
AC011455.8	-2.19501	2.4e-17	2.11e-16	down
AC087612.1	-2.19467	5.64e-11	2.9e-10	down
ASB11	-2.18977	2.47e-19	2.52e-18	down
FGF9	-2.18852	3.23e-18	3.04e-17	down
AC079313.2	-2.18793	1.31e-13	8.42e-13	down
ART4	-2.18759	3.9e-14	2.63e-13	down
SLAMF7	-2.18607	6.46e-25	9.85e-24	down
IL1RAPL1	-2.18206	8.01e-16	6.19e-15	down
CYP2C18	-2.18162	1.06e-16	8.78e-16	down
MYO1A	-2.18084	8.03e-33	2.08e-31	down
AC083900.1	-2.18025	6.21e-18	5.71e-17	down
GRIK1	-2.17963	3.34e-20	3.64e-19	down
PID1	-2.17896	1.09e-30	2.47e-29	down
CLIC5	-2.17741	4.96e-49	3.34e-47	down
AC110619.1	-2.17728	5.83e-14	3.86e-13	down
MST1L	-2.17698	5.68e-21	6.53e-20	down
AC087277.2	-2.17611	1.24e-15	9.45e-15	down
PLA2G12B	-2.17583	4.16e-07	1.45e-06	down
UBE2QL1	-2.17538	4.57e-25	7.03e-24	down
POU3F4	-2.17499	1.46e-21	1.75e-20	down
MAOA	-2.17488	3.39e-40	1.39e-38	down
LIFR-AS1	-2.17464	4.42e-18	4.12e-17	down
DACH2	-2.1735	1.42e-13	9.16e-13	down
TRGC2	-2.16959	2.59e-19	2.64e-18	down
ITGA8	-2.16857	8.82e-57	8.57e-55	down
TMEM155	-2.16825	4.15e-17	3.57e-16	down
MBNL1-AS1	-2.16792	1.7e-42	8.04e-41	down
APOBR	-2.16591	1.56e-32	3.96e-31	down
CCDC152	-2.16562	2.75e-24	4.03e-23	down
DACT3	-2.16524	2.77e-37	9.47e-36	down
FAM43B	-2.16504	7e-15	5.02e-14	down
LRRC55	-2.16404	1.37e-23	1.9e-22	down
GRIA2	-2.16359	1.15e-13	7.45e-13	down
CPNE5	-2.16266	1.36e-48	8.94e-47	down
NUDT10	-2.16243	5.37e-18	4.97e-17	down
CEND1	-2.16169	7.2e-24	1.03e-22	down
REEP2	-2.16137	1.64e-28	3.16e-27	down
AC244100.2	-2.16029	1.44e-19	1.49e-18	down
AC005699.1	-2.15988	1.18e-16	9.73e-16	down
KCTD8	-2.15734	2.53e-11	1.34e-10	down
SPARCL1	-2.15564	2.56e-34	7.45e-33	down
FAM177B	-2.15559	1.44e-14	1e-13	down
IGHV3-25	-2.15506	1.67e-10	8.27e-10	down
AL133370.1	-2.15443	1.79e-11	9.63e-11	down
PDGFRL2P	-2.15423	4.38e-16	3.46e-15	down
SETBP1	-2.15413	1.57e-43	7.76e-42	down
LINC02293	-2.15367	1.82e-08	7.32e-08	down
TENT5C	-2.15267	2.83e-40	1.17e-38	down
SLC10A4	-2.1526	2.34e-20	2.58e-19	down
AL035670.1	-2.15162	3.23e-17	2.8e-16	down
PLA2G2C	-2.14971	9.9e-19	9.64e-18	down
RORB	-2.1483	9.56e-15	6.78e-14	down
LRFN5	-2.14812	7.29e-20	7.72e-19	down
TRDV3	-2.14776	3.15e-14	2.14e-13	down
FCRL3	-2.1476	3.82e-16	3.03e-15	down
CDK5R2	-2.14523	1.08e-12	6.46e-12	down
RBM24	-2.14501	1.78e-20	1.98e-19	down
AC023794.3	-2.14323	4.24e-15	3.1e-14	down
RIMS2	-2.14264	3.32e-10	1.6e-09	down
ZNF835	-2.14142	8.42e-23	1.1e-21	down
KLHL14	-2.14123	1.08e-12	6.47e-12	down
AKR1C2	-2.14081	5.66e-31	1.31e-29	down
SLC14A2	-2.1404	4.26e-09	1.84e-08	down
LINC02798	-2.13945	3.55e-15	2.6e-14	down
SLC2A4	-2.13943	9.37e-35	2.8e-33	down
LCN10	-2.13879	1.44e-15	1.09e-14	down
AL139020.1	-2.13827	2.7e-13	1.69e-12	down
STAC2	-2.13706	3.27e-13	2.04e-12	down
SERTM1	-2.137	4.97e-16	3.89e-15	down
MIR7-3HG	-2.13474	4.61e-13	2.84e-12	down
IGKV2-26	-2.13382	2.46e-09	1.08e-08	down
AC144831.1	-2.13294	1.64e-32	4.15e-31	down
GPA33	-2.12733	3.49e-32	8.69e-31	down
JPH3	-2.12718	1.95e-20	2.16e-19	down
PPP2R3A	-2.12631	1.32e-59	1.49e-57	down
RERG	-2.12611	5.04e-28	9.39e-27	down
LINC01082	-2.12561	6.4e-17	5.42e-16	down
AL596223.1	-2.12547	5.91e-19	5.85e-18	down
AC106881.1	-2.1254	1.67e-22	2.13e-21	down
CYP8B1	-2.12467	6.69e-15	4.81e-14	down
AC124852.1	-2.12401	4.69e-12	2.66e-11	down
TOX	-2.12355	2.5e-28	4.76e-27	down
JAZF1-AS1	-2.12346	6.16e-18	5.67e-17	down
AC019330.1	-2.12334	7.93e-09	3.32e-08	down
AC103740.1	-2.12214	7.29e-25	1.11e-23	down
CD79B	-2.11905	3.08e-24	4.5e-23	down
CCDC80	-2.11883	3.79e-23	5.09e-22	down
SPX	-2.11765	2.55e-14	1.74e-13	down
THBS4	-2.1172	3.84e-13	2.38e-12	down
IGHV1-69-2	-2.11705	4.69e-06	1.44e-05	down
FBLN1	-2.11669	9.41e-26	1.52e-24	down
SPON1	-2.11635	5.37e-21	6.18e-20	down
RCAN2	-2.11603	1.02e-61	1.25e-59	down
BRINP2	-2.11441	2.57e-10	1.25e-09	down
PAX4	-2.11434	2.77e-07	9.82e-07	down
FGF10	-2.11284	2.65e-20	2.91e-19	down
KIF19	-2.111	7.41e-14	4.86e-13	down
KIAA0513	-2.11098	1.26e-57	1.26e-55	down
LIX1	-2.11091	9.59e-11	4.83e-10	down
CES1	-2.11016	1.51e-13	9.69e-13	down
KIRREL3	-2.10795	1.3e-18	1.26e-17	down
NAP1L3	-2.10794	2.07e-25	3.26e-24	down
ENPP3	-2.10702	5.56e-11	2.86e-10	down
ZNF257	-2.10692	4.11e-15	3e-14	down
PROM2	-2.10668	5.32e-17	4.54e-16	down
AC135012.3	-2.1064	2.48e-17	2.18e-16	down
IGHJ2	-2.10524	6.01e-09	2.55e-08	down
ZDHHC15	-2.10373	8.48e-23	1.1e-21	down
LILRP2	-2.10346	7.51e-14	4.93e-13	down
AL121949.1	-2.10241	3.26e-09	1.42e-08	down
AMN	-2.10186	5.35e-21	6.16e-20	down
AC004990.1	-2.10135	1.12e-15	8.56e-15	down
TCF23	-2.10123	4.01e-10	1.91e-09	down
TENM1	-2.09827	1.53e-14	1.07e-13	down
AC120036.4	-2.09812	2.6e-14	1.78e-13	down
FENDRR	-2.09797	4.37e-29	8.79e-28	down
FOXL3	-2.09795	5.77e-19	5.71e-18	down
AC009093.3	-2.09778	8.79e-14	5.73e-13	down
FOXI2	-2.09668	3.05e-13	1.91e-12	down
HDAC9	-2.09579	4.06e-35	1.24e-33	down
RHBDL2	-2.0954	1.19e-24	1.78e-23	down
KRT14	-2.09511	2.08e-07	7.46e-07	down
BVES	-2.09489	1.73e-33	4.71e-32	down
AL121821.2	-2.09473	5.44e-14	3.62e-13	down
CD160	-2.09451	1.23e-32	3.15e-31	down
DPYD	-2.09258	5.17e-31	1.2e-29	down
AOC1	-2.09215	1.24e-33	3.42e-32	down
GDNF	-2.0919	1.09e-23	1.53e-22	down
PEG10	-2.09136	5.09e-13	3.12e-12	down
KLK3	-2.09113	1.61e-10	7.96e-10	down
NAAA	-2.09081	5.58e-77	1.44e-74	down
HTR3B	-2.09009	4.22e-21	4.88e-20	down
KIF5C	-2.09004	2.38e-37	8.18e-36	down
CD27	-2.08972	2.98e-26	4.96e-25	down
PLCE1	-2.08953	2.14e-71	4.33e-69	down
PTENP1-AS	-2.08929	4.5e-20	4.85e-19	down
KCNJ12	-2.08916	2.75e-12	1.59e-11	down
GAPT	-2.08909	8.71e-21	9.87e-20	down
TLR7	-2.08867	1.52e-26	2.57e-25	down
AC076968.2	-2.08762	2.25e-17	1.99e-16	down
AC016705.2	-2.08694	4.57e-12	2.59e-11	down
SMIM33	-2.08689	2.65e-13	1.66e-12	down
AC091544.2	-2.0868	2.37e-10	1.15e-09	down
STAB2	-2.08524	2.15e-33	5.78e-32	down
AGR3	-2.08491	2.54e-14	1.73e-13	down
PAQR5	-2.08413	1.24e-38	4.66e-37	down
LIMS2	-2.08386	7.79e-32	1.9e-30	down
PIGZ	-2.08285	2.36e-31	5.58e-30	down
AL157895.1	-2.08213	3.14e-16	2.51e-15	down
CARTPT	-2.08199	1.24e-07	4.56e-07	down
SCN4A	-2.08188	1.73e-15	1.3e-14	down
KCNT2	-2.08132	3.02e-19	3.05e-18	down
AC093627.7	-2.08116	4.41e-13	2.72e-12	down
PAPSS2	-2.08112	9.99e-46	5.67e-44	down
BHMT2	-2.08044	8.61e-27	1.49e-25	down
SYP	-2.0802	6.61e-42	3.02e-40	down
DGKB	-2.0801	4.34e-11	2.25e-10	down
PCDH8	-2.07988	3.9e-09	1.69e-08	down
IGHV1-45	-2.07984	4.55e-09	1.95e-08	down
XCR1	-2.07865	5.09e-15	3.7e-14	down
PTPRN	-2.07639	1.56e-15	1.17e-14	down
ADH6	-2.07579	2.12e-19	2.17e-18	down
ATP6V0D2	-2.07181	3.85e-23	5.17e-22	down
NCF1B	-2.0714	5.61e-20	6.01e-19	down
TMEM238L	-2.07016	1.4e-20	1.57e-19	down
C16orf54	-2.06996	4.35e-27	7.69e-26	down
ADAMTS19	-2.06987	1.42e-08	5.77e-08	down
CYBRD1	-2.06971	1.32e-33	3.62e-32	down
EFCAB1	-2.06929	2.37e-17	2.09e-16	down
PPP2R2B	-2.06901	2.53e-25	3.96e-24	down
IGHE	-2.06835	4.65e-10	2.2e-09	down
AC103923.1	-2.0682	3.98e-20	4.31e-19	down
CR1	-2.06817	1.98e-16	1.61e-15	down
ATP6V1G2	-2.06804	5.22e-29	1.05e-27	down
LRP1B	-2.06795	1.04e-11	5.71e-11	down
HLF	-2.06641	3.56e-34	1.02e-32	down
ZSCAN23	-2.06621	1.76e-11	9.46e-11	down
TMEM231P1	-2.06394	3.21e-17	2.79e-16	down
BMP2	-2.06278	3.86e-42	1.78e-40	down
PTPRR	-2.06224	8.56e-23	1.11e-21	down
MATN2	-2.06224	3.4e-31	7.95e-30	down
MGAM	-2.06204	1.6e-19	1.66e-18	down
KLRB1	-2.06144	5.35e-29	1.07e-27	down
PPP1R12B	-2.0614	1.67e-37	5.81e-36	down
TRANK1	-2.06128	6.96e-63	9.08e-61	down
XCL2	-2.06075	7.96e-15	5.67e-14	down
AMER2	-2.06022	1.22e-14	8.59e-14	down
SFTPD	-2.05988	8.11e-14	5.32e-13	down
TENT5B	-2.05703	1.93e-22	2.45e-21	down
CAMK2B	-2.05677	3.07e-14	2.08e-13	down
RDH5	-2.05433	4.07e-46	2.33e-44	down
ASAP3	-2.05406	1.12e-63	1.49e-61	down
PTGIS	-2.05388	1.83e-18	1.75e-17	down
RND2	-2.05284	7.6e-24	1.08e-22	down
KCNN3	-2.05276	2.02e-49	1.37e-47	down
ECI2-DT	-2.05216	6.26e-19	6.18e-18	down
ALDH1L1	-2.05192	3.34e-09	1.45e-08	down
CCR9	-2.04998	1.85e-15	1.38e-14	down
PCDH11X	-2.04817	4.64e-19	4.63e-18	down
SLC35F1	-2.04808	7.51e-29	1.49e-27	down
TAC1	-2.04795	2.83e-08	1.12e-07	down
AL592429.2	-2.04717	5.09e-14	3.4e-13	down
MEIS3P2	-2.04624	1.17e-17	1.05e-16	down
NPY4R2	-2.04614	3.72e-13	2.31e-12	down
LRRC66	-2.04586	2.79e-34	8.08e-33	down
CXCL13	-2.0452	3.24e-11	1.7e-10	down
EFNA5	-2.04513	9.09e-20	9.56e-19	down
FAM216B	-2.04434	3.71e-10	1.77e-09	down
LINC00488	-2.04291	2.38e-10	1.16e-09	down
AC010776.2	-2.0425	7.28e-21	8.29e-20	down
PLA2G5	-2.04011	8.48e-20	8.94e-19	down
LINC01697	-2.03932	7.37e-13	4.46e-12	down
GCSIR	-2.03854	5.29e-15	3.84e-14	down
P3H2	-2.03707	2.87e-29	5.86e-28	down
AC010247.2	-2.0356	7.76e-16	6e-15	down
SYN2	-2.0354	4.79e-22	5.92e-21	down
MS4A4E	-2.03538	1.08e-19	1.13e-18	down
MOCS1	-2.03233	1.72e-50	1.22e-48	down
MEOX2	-2.03232	3.11e-13	1.94e-12	down
CLIP4	-2.03125	2.1e-30	4.65e-29	down
CASQ1	-2.02887	2.14e-16	1.74e-15	down
MT3	-2.0262	2.42e-09	1.07e-08	down
RPL7AP28	-2.02326	1.1e-12	6.59e-12	down
ITIH5	-2.02205	7.1e-34	1.97e-32	down
TRGV8	-2.02135	1.38e-12	8.19e-12	down
KL	-2.02129	2.88e-24	4.22e-23	down
LINC01133	-2.02011	7.64e-35	2.29e-33	down
SSBP2	-2.01925	3.15e-46	1.81e-44	down
AP000866.2	-2.01921	1.38e-37	4.83e-36	down
NDN	-2.01764	1.13e-43	5.66e-42	down
ADRA1B	-2.01748	1.15e-17	1.04e-16	down
VSIG4	-2.01679	2.34e-22	2.95e-21	down
TRIM55	-2.0165	1.44e-13	9.25e-13	down
ZNF471	-2.01646	1.61e-23	2.23e-22	down
NXPH3	-2.01591	1.01e-16	8.39e-16	down
ADD2	-2.01563	1.59e-14	1.1e-13	down
SH2D1B	-2.01513	1.8e-19	1.85e-18	down
CAND2	-2.01076	5.71e-46	3.25e-44	down
HSPA2	-2.01053	8.6e-33	2.22e-31	down
TRDN-AS1	-2.00998	7.3e-24	1.04e-22	down
RADIL	-2.00945	6.63e-18	6.09e-17	down
NTS	-2.00848	3.56e-06	1.11e-05	down
NKAIN3	-2.00842	1.35e-15	1.02e-14	down
POPDC2	-2.00729	6.97e-29	1.38e-27	down
AC025265.3	-2.00703	1.52e-10	7.54e-10	down
DAAM2	-2.00624	3.41e-53	2.72e-51	down
ANKRD33B	-2.00473	1.44e-36	4.77e-35	down
AC003991.1	-2.00371	7.04e-15	5.05e-14	down
AL110292.1	-2.00316	1.01e-18	9.84e-18	down
AKR1B10P1	-2.00305	1.74e-08	7.02e-08	down
EXTL1	-2.00303	8.95e-15	6.36e-14	down
AP003071.4	-2.00278	2.87e-16	2.3e-15	down
KCNA5	-2.00248	1.01e-21	1.23e-20	down
SUSD5	-2.00243	3.42e-19	3.45e-18	down
PLCG2	-2.00203	1.25e-43	6.23e-42	down
AL161785.1	-2.00145	9.33e-16	7.15e-15	down
TCEAL7	-2.00117	1.9e-26	3.18e-25	down
TUB	-2.00116	1.41e-27	2.55e-26	down
NACAD	-2.00001	5.91e-29	1.18e-27	down
EML5	-1.99994	7.18e-14	4.72e-13	down
SYT15	-1.99699	7.47e-14	4.9e-13	down
CPLX2	-1.99687	6.69e-11	3.41e-10	down
AC024651.1	-1.99343	8.09e-19	7.93e-18	down
TDRD10	-1.99341	1.04e-24	1.56e-23	down
NRG1	-1.9933	3.25e-19	3.28e-18	down
CMBL	-1.9929	2.02e-25	3.18e-24	down
PANTR1	-1.99224	1.59e-13	1.02e-12	down
GSTM1	-1.9922	0.000144333	0.000359826	down
AC005550.2	-1.99073	1.36e-13	8.74e-13	down
IL16	-1.99063	4.75e-42	2.18e-40	down
CD19	-1.98956	1.58e-19	1.63e-18	down
IGKV2-4	-1.98956	2.29e-08	9.1e-08	down
PI15	-1.98954	6.56e-13	3.98e-12	down
GNG2	-1.9885	2.93e-55	2.61e-53	down
ATP2A3	-1.98829	2.99e-29	6.09e-28	down
PPP1R3C	-1.98775	6.78e-23	8.89e-22	down
AC104260.2	-1.98726	5.1e-14	3.4e-13	down
SNCB	-1.98703	5.52e-11	2.84e-10	down
MGP	-1.98639	3.87e-23	5.19e-22	down
C5orf66-AS1	-1.9852	3.22e-15	2.37e-14	down
PTX3	-1.98488	2.78e-21	3.26e-20	down
PCDHA3	-1.98418	2.59e-12	1.5e-11	down
MIR4537	-1.98398	1.04e-10	5.21e-10	down
AL133467.1	-1.98001	3.58e-13	2.23e-12	down
AC091305.1	-1.97979	1.88e-11	1.01e-10	down
GLIPR2	-1.97926	7.28e-54	5.97e-52	down
SLC1A1	-1.97887	1.22e-30	2.75e-29	down
DCN	-1.97887	3.54e-23	4.77e-22	down
GRIK2	-1.97864	9.34e-17	7.79e-16	down
MSRB3	-1.97858	4.29e-27	7.59e-26	down
AL158837.1	-1.97685	1.96e-16	1.59e-15	down
ST6GALNAC1	-1.97662	5.98e-18	5.51e-17	down
MTNR1A	-1.97585	2.22e-11	1.19e-10	down
AC092803.4	-1.97564	1.36e-16	1.12e-15	down
DDX25	-1.97466	5.43e-12	3.05e-11	down
AC023510.2	-1.97449	1.94e-13	1.23e-12	down
AC103563.3	-1.97409	1.69e-08	6.83e-08	down
RMDN2	-1.97251	3.13e-55	2.77e-53	down
MSTN	-1.97171	3.41e-13	2.12e-12	down
PPP1R16B	-1.97096	2.86e-37	9.78e-36	down
KIAA0408	-1.97031	1.66e-20	1.84e-19	down
MAFA	-1.96766	6.41e-12	3.59e-11	down
C1QTNF12	-1.96692	5.23e-17	4.47e-16	down
MAPK10	-1.96555	2.23e-36	7.28e-35	down
TRPA1	-1.96501	3.99e-17	3.44e-16	down
LRRN4CL	-1.96493	4.03e-34	1.15e-32	down
LINC02289	-1.96353	1.41e-15	1.06e-14	down
CCDC178	-1.96342	1.13e-12	6.72e-12	down
LINC00689	-1.96289	3.33e-11	1.75e-10	down
AL391117.1	-1.9624	5.71e-14	3.78e-13	down
DYNC1I1	-1.96203	1.74e-16	1.42e-15	down
TAFA4	-1.96126	1.03e-11	5.68e-11	down
TMEM61	-1.96057	9.15e-13	5.49e-12	down
LINC01644	-1.95902	1.16e-09	5.26e-09	down
FTH1P2	-1.95793	1.43e-13	9.23e-13	down
UGP2	-1.95779	9.26e-104	6.81e-101	down
ARHGEF26-AS1	-1.95738	4.94e-11	2.55e-10	down
APOB	-1.95714	8.45e-06	2.5e-05	down
AC092691.1	-1.95713	4.86e-22	6e-21	down
LRRC26	-1.95667	1.93e-06	6.2e-06	down
AL158211.5	-1.95636	3.94e-15	2.88e-14	down
PWRN1	-1.95441	1.56e-09	6.99e-09	down
MAP1LC3C	-1.95354	1.94e-13	1.23e-12	down
AC120498.10	-1.95255	1.75e-13	1.12e-12	down
SGK2	-1.95214	8.14e-21	9.23e-20	down
BTLA	-1.95155	2.47e-21	2.91e-20	down
AC015922.3	-1.95132	2.66e-23	3.61e-22	down
SLC22A17	-1.95131	3.03e-34	8.73e-33	down
AC133065.2	-1.95049	6.98e-13	4.23e-12	down
IGLVI-70	-1.95012	1e-06	3.34e-06	down
LINC02691	-1.94947	1.04e-09	4.77e-09	down
AC023421.1	-1.94934	2.36e-06	7.52e-06	down
PPP1R14D	-1.94921	5.17e-18	4.8e-17	down
NCKAP5-AS2	-1.94897	7.26e-14	4.77e-13	down
RIMS1	-1.94864	1.7e-09	7.61e-09	down
AP005899.2	-1.94729	4.78e-19	4.76e-18	down
FILIP1	-1.94725	6.62e-27	1.16e-25	down
AC068722.2	-1.94589	1.11e-14	7.87e-14	down
GIMAP7	-1.94565	9.79e-40	3.89e-38	down
AC011523.1	-1.94558	3.35e-10	1.61e-09	down
AC025280.2	-1.94493	2.27e-13	1.43e-12	down
SMPD1	-1.94413	1.48e-50	1.06e-48	down
TIFAB	-1.94407	5.12e-16	4.01e-15	down
PLPP1	-1.94373	1.95e-82	6.35e-80	down
AC246817.2	-1.94371	5.42e-09	2.31e-08	down
APCDD1L	-1.9433	1.4e-11	7.57e-11	down
SHE	-1.94307	8.44e-45	4.5e-43	down
SLCO1C1	-1.94281	9.25e-18	8.38e-17	down
IGHV3-37	-1.94262	7.54e-09	3.17e-08	down
IGSF9	-1.9408	1.43e-33	3.91e-32	down
SLC39A5	-1.94033	4.67e-13	2.88e-12	down
IGHV3-42	-1.94009	2.3e-09	1.02e-08	down
CCL11	-1.93976	2.45e-16	1.98e-15	down
LINC02038	-1.93974	7.42e-29	1.47e-27	down
BX284668.2	-1.93963	1.77e-11	9.53e-11	down
IFNG-AS1	-1.93952	1.59e-10	7.86e-10	down
DDR2	-1.93928	1.73e-24	2.56e-23	down
PACSIN1	-1.93901	3.23e-20	3.52e-19	down
RAB39B	-1.93881	1.03e-19	1.08e-18	down
IGLL1	-1.93772	2.13e-09	9.44e-09	down
KCNA2	-1.93682	5.62e-13	3.43e-12	down
NMRK2	-1.93604	7.36e-11	3.74e-10	down
FLVCR2	-1.93464	1.22e-41	5.47e-40	down
ITPKA	-1.93326	2.81e-18	2.65e-17	down
DTNA	-1.93195	8.88e-18	8.06e-17	down
ZNF415	-1.93118	1.35e-23	1.88e-22	down
TRGV4	-1.93092	1.85e-11	9.95e-11	down
RSPO3	-1.93044	2.82e-16	2.26e-15	down
CHRNA7	-1.92975	6.06e-10	2.83e-09	down
AC119396.1	-1.92802	1.07e-18	1.04e-17	down
CCR10	-1.92621	1.22e-21	1.47e-20	down
TRGC1	-1.92497	1.4e-15	1.06e-14	down
LRRK2-DT	-1.9248	1.33e-12	7.86e-12	down
AL355102.4	-1.92417	7.44e-11	3.78e-10	down
GSN	-1.92406	2.82e-47	1.71e-45	down
SSTR1	-1.92389	1.87e-19	1.92e-18	down
AL161457.1	-1.92344	1.61e-19	1.66e-18	down
AC005682.1	-1.92308	2.81e-16	2.25e-15	down
NCF1C	-1.92209	1.12e-18	1.08e-17	down
EIF4E3	-1.92179	1.38e-46	8.02e-45	down
FBLN2	-1.92177	1.8e-18	1.72e-17	down
OGDHL	-1.92138	5.24e-09	2.23e-08	down
NR3C1	-1.92004	2.82e-38	1.04e-36	down
AL133383.1	-1.91962	2.27e-12	1.33e-11	down
IGKV2D-18	-1.91916	3.12e-11	1.64e-10	down
ANKRD40CL	-1.91908	6.56e-23	8.62e-22	down
IGHV1-17	-1.91868	9.08e-08	3.39e-07	down
ZIC1	-1.91672	3.25e-06	1.02e-05	down
RTN1	-1.91667	6.32e-28	1.17e-26	down
HCN4	-1.91647	1.37e-10	6.79e-10	down
PIK3CG	-1.91376	4.13e-33	1.09e-31	down
AC069133.1	-1.91351	6.11e-23	8.07e-22	down
ZNF793-AS1	-1.91341	2.74e-12	1.59e-11	down
TARID	-1.91285	1.69e-10	8.33e-10	down
IGKV7-3	-1.91248	8.36e-08	3.13e-07	down
PCDH15	-1.91099	9.92e-11	4.99e-10	down
PDCD4	-1.90948	2.6e-86	1.01e-83	down
CCDC85A	-1.90857	6.33e-13	3.85e-12	down
MRC1	-1.90795	2.53e-18	2.4e-17	down
MAP6	-1.90744	2.61e-27	4.68e-26	down
NECAB2	-1.90714	8.38e-12	4.64e-11	down
KY	-1.90639	2.62e-15	1.94e-14	down
TAGLN	-1.90565	3.61e-20	3.92e-19	down
NRG4	-1.90452	1.54e-18	1.49e-17	down
TIMD4	-1.90413	9.65e-11	4.86e-10	down
DMD	-1.90331	1.66e-23	2.29e-22	down
CETN4P	-1.90325	1.28e-15	9.71e-15	down
AC080100.1	-1.90314	3.54e-12	2.03e-11	down
LINC02427	-1.90298	4.81e-14	3.22e-13	down
EPB41L4A	-1.90292	1.66e-25	2.63e-24	down
CCNJL	-1.90291	3.06e-31	7.17e-30	down
TEX43	-1.90206	3.43e-10	1.64e-09	down
AF287957.1	-1.90144	2.02e-13	1.28e-12	down
XKR7	-1.90138	3.46e-07	1.21e-06	down
C7orf31	-1.90097	3.95e-46	2.26e-44	down
MANCR	-1.90002	1.78e-12	1.04e-11	down
AC130466.1	-1.9	8.86e-14	5.78e-13	down
CLMP	-1.89725	1.63e-25	2.58e-24	down
AC127540.2	-1.89677	3.27e-12	1.88e-11	down
PRRT4	-1.89568	7.15e-10	3.32e-09	down
MT1X	-1.89547	9.52e-26	1.53e-24	down
NMRAL2P	-1.89484	5.24e-19	5.2e-18	down
AC008453.2	-1.89442	1.77e-16	1.45e-15	down
GDNF-AS1	-1.89427	3.55e-12	2.03e-11	down
DCX	-1.89356	7.32e-10	3.4e-09	down
NKAPL	-1.89355	3.63e-14	2.45e-13	down
ACACB	-1.89288	9.55e-52	7.16e-50	down
KLF9	-1.8924	2.28e-41	1.01e-39	down
NEFH	-1.89182	4.27e-22	5.3e-21	down
FXYD6	-1.89174	3.08e-26	5.12e-25	down
BCYRN1	-1.88995	1.08e-08	4.47e-08	down
CFAP91	-1.88933	2.59e-09	1.14e-08	down
AC117489.1	-1.88895	1.81e-13	1.16e-12	down
PLA2G10	-1.88895	2.3e-20	2.53e-19	down
NCAN	-1.88875	3.45e-10	1.65e-09	down
XCL1	-1.88655	4.11e-11	2.14e-10	down
CYSLTR1	-1.88586	5.56e-31	1.28e-29	down
RAB44	-1.88369	6.5e-17	5.5e-16	down
AC005274.1	-1.88286	1.4e-11	7.61e-11	down
AC004947.2	-1.8827	1.04e-10	5.22e-10	down
GDF6	-1.88126	2.7e-10	1.31e-09	down
COPDA1	-1.88071	1.68e-10	8.32e-10	down
GYPC	-1.88058	4.4e-40	1.79e-38	down
ADRB1	-1.88032	1.61e-14	1.12e-13	down
IGLV3-17	-1.88003	2.04e-10	9.99e-10	down
VWDE	-1.87979	5.03e-07	1.73e-06	down
SLC5A12	-1.87935	1.87e-09	8.34e-09	down
ZNF582-AS1	-1.87932	1.58e-18	1.52e-17	down
ARL4D	-1.87855	7.02e-27	1.22e-25	down
AC096733.2	-1.87752	2.39e-17	2.1e-16	down
SMIM2	-1.87681	1.54e-13	9.88e-13	down
DRGX	-1.87552	6.47e-06	1.94e-05	down
TRGV10	-1.87495	2.77e-11	1.47e-10	down
ABHD3	-1.87415	1.08e-62	1.39e-60	down
BFSP2	-1.87363	1.21e-12	7.2e-12	down
PRRG3	-1.87356	3.69e-18	3.46e-17	down
ZNF804A	-1.87298	1.06e-13	6.84e-13	down
AC112206.3	-1.8723	5.65e-08	2.16e-07	down
RFPL1S	-1.87227	1.27e-14	8.89e-14	down
FGF14	-1.87058	9e-11	4.54e-10	down
GPR17	-1.87044	2.06e-15	1.54e-14	down
KCNMB2	-1.86997	4.69e-11	2.43e-10	down
KIR3DL2	-1.86972	1.06e-08	4.38e-08	down
FAM133A	-1.8687	3.94e-10	1.88e-09	down
CAV3	-1.86823	4.46e-13	2.75e-12	down
NPAS3	-1.86814	8.13e-15	5.79e-14	down
ZNF726	-1.8677	5.21e-15	3.78e-14	down
GLDN	-1.86766	1.21e-21	1.46e-20	down
CXCR2P1	-1.86744	6.13e-11	3.14e-10	down
SMIM6	-1.86694	1.12e-28	2.18e-27	down
MS4A4A	-1.86572	9.42e-24	1.33e-22	down
H1-2	-1.86544	1.1e-23	1.54e-22	down
LINC02731	-1.86464	6.8e-14	4.48e-13	down
ETFDH	-1.86438	6.21e-94	3.19e-91	down
TRIM50	-1.86358	1.45e-10	7.21e-10	down
CD180	-1.86278	6.21e-26	1.01e-24	down
STYK1	-1.86275	8.6e-45	4.58e-43	down
WFIKKN2	-1.86264	3.99e-09	1.72e-08	down
NCCRP1	-1.86259	1.62e-10	8.01e-10	down
AC092868.1	-1.86227	1.01e-17	9.08e-17	down
IQGAP2	-1.86211	8.88e-29	1.75e-27	down
TMEM74	-1.86174	8.91e-16	6.84e-15	down
VIPR1	-1.8615	7.29e-31	1.66e-29	down
PAMR1	-1.86117	1.7e-38	6.34e-37	down
CDKL2	-1.86088	1.99e-18	1.9e-17	down
FTH1P5	-1.86059	1.41e-12	8.36e-12	down
NPR1	-1.86013	1.5e-34	4.42e-33	down
LRCH2	-1.86011	3.51e-22	4.38e-21	down
AC188617.1	-1.85962	3.32e-10	1.6e-09	down
LINC00390	-1.85947	1.47e-16	1.2e-15	down
PCDH19	-1.85917	1.33e-11	7.2e-11	down
CHRNA1	-1.85861	1.83e-18	1.75e-17	down
MLIP	-1.85637	6.26e-11	3.2e-10	down
CFL2	-1.85636	1.24e-38	4.69e-37	down
AC113143.2	-1.85585	3.04e-16	2.43e-15	down
[truncated: 6,004 more rows]

## Sheet: S5
Table S5 List of 980 LLPS-related DEGs
DrLLPS ID	UniProt ID	Gene name	Ensembl Gene ID	Condensate	Type	logFC	P.Value	adj.P.Val	change
LLPS-Hos-0289	P01023	A2M	ENSG00000175899.14	PML nuclear body	Client	-1.44406	2.72e-22	3.43e-21	down
LLPS-Hos-a013	Q09428	ABCC8	ENSG00000006071.13	Postsynaptic density	Client	-2.72788	4.57e-25	7.03e-24	down
LLPS-Hos-a958	Q9UBJ2	ABCD2	ENSG00000173208.3	Postsynaptic density	Client	-2.21828	5.87e-23	7.76e-22	down
LLPS-Hos-a379	P28288	ABCD3	ENSG00000117528.12	Postsynaptic density	Client	-1.01997	4.97e-36	1.59e-34	down
LLPS-Hos-a830	Q9BV23	ABHD6	ENSG00000163686.14	Postsynaptic density	Client	-1.0193	1.68e-29	3.49e-28	down
LLPS-Hos-a959	O94929	ABLIM3	ENSG00000173210.19	Postsynaptic density	Client	-1.01342	4.08e-09	1.76e-08	down
LLPS-Hos-4446	O00763	ACACB	ENSG00000076555.15	P-body, Stress granule, Others	Regulator	-1.89288	9.55e-52	7.16e-50	down
LLPS-Hos-a1143	Q16570	ACKR1	ENSG00000213088.10	Postsynaptic density	Client	-3.32557	2.42e-38	8.98e-37	down
LLPS-Hos-a191	Q99798	ACO2	ENSG00000100412.15	Postsynaptic density	Client	-1.06572	5e-35	1.52e-33	down
LLPS-Hos-0200	Q8WXI4	ACOT11	ENSG00000162390.17	P-body	Regulator	-1.07462	4.18e-18	3.89e-17	down
LLPS-Hos-4409	Q15067	ACOX1	ENSG00000161533.11	Nucleolus	Client	-1.3872	4.77e-50	3.33e-48	down
LLPS-Hos-3089	Q9UKU0	ACSL6	ENSG00000164398.12	Postsynaptic density	Client	2.83454	1.39e-06	4.54e-06	UP
LLPS-Hos-0923	Q562R1	ACTBL2	ENSG00000169067.3	P-body, Stress granule	Client	1.02609	3.02e-05	8.29e-05	UP
LLPS-Hos-2010	P63267	ACTG2	ENSG00000163017.13	Cajal body	Client	-3.25306	3.17e-38	1.17e-36	down
LLPS-Hos-2401	O94805	ACTL6B	ENSG00000077080.9	Nucleolus	Client	-2.7459	5.85e-25	8.93e-24	down
LLPS-Hos-a118	P35609	ACTN2	ENSG00000077522.12	Postsynaptic density	Client	-1.32769	1.44e-06	4.69e-06	down
LLPS-Hos-3816	Q9P1U1	ACTR3B	ENSG00000133627.17	Stress granule	Client	1.35613	3.65e-30	7.98e-29	UP
LLPS-Hos-4598	P00813	ADA	ENSG00000196839.12	Others	Client	1.01551	2.44e-07	8.7e-07	UP
LLPS-Hos-a343	O75077	ADAM23	ENSG00000114948.12	Postsynaptic density	Client	-1.09641	2.09e-09	9.26e-09	down
LLPS-Hos-a957	O95622	ADCY5	ENSG00000173175.14	Postsynaptic density	Client	-3.40338	1.26e-74	3.01e-72	down
LLPS-Hos-a107	P35612	ADD2	ENSG00000075340.22	Postsynaptic density	Client	-2.01563	1.59e-14	1.1e-13	down
LLPS-Hos-a1096	Q86SQ6	ADGRA1	ENSG00000197177.15	Postsynaptic density	Client	-1.16018	2.25e-05	6.29e-05	down
LLPS-Hos-a1019	O14514	ADGRB1	ENSG00000181790.11	Postsynaptic density	Client	-1.39609	1.99e-10	9.75e-10	down
LLPS-Hos-a544	O60242	ADGRB3	ENSG00000135298.13	Postsynaptic density	Client	-4.11407	2.95e-56	2.78e-54	down
LLPS-Hos-a373	O95490	ADGRL2	ENSG00000117114.19	Postsynaptic density	Client	-1.07513	2.34e-13	1.47e-12	down
LLPS-Hos-a704	Q9HAR2	ADGRL3	ENSG00000150471.16	Postsynaptic density	Client	-2.9954	9.61e-48	6.05e-46	down
LLPS-Hos-a836	Q8WXG9	ADGRV1	ENSG00000164199.17	Postsynaptic density	Client	-1.66405	5.08e-12	2.87e-11	down
LLPS-Hos-1653	P07550	ADRB2	ENSG00000169252.5	Stress granule	Regulator	-2.23096	2.76e-34	8.01e-33	down
LLPS-Hos-4169	P30566	ADSL	ENSG00000239900.12	P-body, Stress granule	Regulator	1.19662	3.72e-19	3.74e-18	UP
LLPS-Hos-2879	Q8WTP8	AEN	ENSG00000181026.14	Nucleolus	Client	1.35581	8.5e-33	2.19e-31	UP
LLPS-Hos-a524	Q96P47	AGAP3	ENSG00000133612.18	Postsynaptic density	Client	1.00967	1.01e-22	1.31e-21	UP
LLPS-Hos-4894	P21549	AGXT	ENSG00000172482.4	Nucleolus	Client	-1.22575	5.09e-05	0.000135248	down
LLPS-Hos-a208	P23526	AHCY	ENSG00000101444.12	Postsynaptic density	Client	1.47491	3.21e-22	4.02e-21	UP
LLPS-Hos-4103	Q96HN2	AHCYL2	ENSG00000158467.16	Nucleolus	Client	-2.73225	2.06e-76	5.12e-74	down
LLPS-Hos-a444	Q09666	AHNAK	ENSG00000124942.13	Postsynaptic density	Client	-1.35994	5.28e-19	5.25e-18	down
LLPS-Hos-1517	P55008	AIF1	ENSG00000204472.12	Stress granule	Regulator	-1.28114	7.91e-18	7.21e-17	down
LLPS-Hos-4668	Q96NN9	AIFM3	ENSG00000183773.15	Postsynaptic density	Client	-1.43798	2.94e-09	1.29e-08	down
LLPS-Hos-2226	Q96IF1	AJUBA	ENSG00000129474.15	Centrosome/Spindle pole body	Client	3.23141	1.7e-74	3.95e-72	UP
LLPS-Hos-a738	Q9Y6K8	AK5	ENSG00000154027.18	Postsynaptic density	Client	-1.72853	1.41e-17	1.26e-16	down
LLPS-Hos-2147	Q02952	AKAP12	ENSG00000131016.16	Stress granule, Postsynaptic density	Client	-1.78649	7.94e-18	7.24e-17	down
LLPS-Hos-4956	Q5JQC9	AKAP4	ENSG00000147081.14	Chromatoid body	Client	1.64679	1.23e-11	6.73e-11	UP
LLPS-Hos-a1006	P24588	AKAP5	ENSG00000179841.8	Postsynaptic density	Client	-1.70924	2.58e-28	4.91e-27	down
LLPS-Hos-2050	Q99996	AKAP9	ENSG00000127914.16	Centrosome/Spindle pole body, Stress granule	Client	-1.12913	5e-21	5.76e-20	down
LLPS-Hos-2876	O60218	AKR1B10	ENSG00000198074.9	Nucleolus	Client	-4.3141	1.14e-53	9.3e-52	down
LLPS-Hos-0683	C9JRZ8	AKR1B15	ENSG00000227471.8	Nucleolus	Client	-1.56062	8.81e-06	2.6e-05	down
LLPS-Hos-2882	Q04828	AKR1C1	ENSG00000187134.13	Nucleolus, Postsynaptic density	Client	-1.05224	8.28e-09	3.46e-08	down
LLPS-Hos-2913	P52895	AKR1C2	ENSG00000151632.17	Nucleolus, Postsynaptic density	Client	-2.14081	5.66e-31	1.31e-29	down
LLPS-Hos-2481	P42330	AKR1C3	ENSG00000196139.13	Nucleolus	Client	-1.47926	1.68e-14	1.17e-13	down
LLPS-Hos-2070	P17516	AKR1C4	ENSG00000198610.10	Nucleolus	Client	3.62581	5.66e-35	1.72e-33	UP
LLPS-Hos-2075	Q96JD6	AKR1E2	ENSG00000165568.17	Nucleolus	Client	1.18485	5.93e-05	0.000156202	UP
LLPS-Hos-2056	P00352	ALDH1A1	ENSG00000165092.12	Nucleolus	Client	-1.75782	2.22e-14	1.53e-13	down
LLPS-Hos-a653	O75891	ALDH1L1	ENSG00000144908.13	Postsynaptic density	Client	-2.05192	3.34e-09	1.45e-08	down
LLPS-Hos-a791	P30038	ALDH4A1	ENSG00000159423.16	Postsynaptic density	Client	1.44828	1.93e-09	8.59e-09	UP
LLPS-Hos-4485	Q9UM73	ALK	ENSG00000171094.17	Others	Client	-3.05834	3.38e-22	4.22e-21	down
LLPS-Hos-a858	Q8N7J2	AMER2	ENSG00000165566.12	Postsynaptic density	Client	-2.06022	1.22e-14	8.59e-14	down
LLPS-Hos-4425	Q01433	AMPD2	ENSG00000116337.15	Postsynaptic density	Client	1.06982	4.01e-31	9.32e-30	UP
LLPS-Hos-a120	P49418	AMPH	ENSG00000078053.16	Postsynaptic density	Client	-1.15732	1.62e-10	8e-10	down
LLPS-Hos-a657	Q01484	ANK2	ENSG00000145362.17	Postsynaptic density	Client	-3.24521	8.63e-72	1.8e-69	down
LLPS-Hos-a713	Q12955	ANK3	ENSG00000151150.21	Postsynaptic density	Client	-1.6102	4.32e-52	3.28e-50	down
LLPS-Hos-a1053	Q7Z6G8	ANKS1B	ENSG00000185046.18	Postsynaptic density	Client	-3.09416	7.16e-36	2.28e-34	down
LLPS-Hos-2632	Q9NQW6	ANLN	ENSG00000011426.10	Nucleolus	Client	2.21032	1.43e-45	8.06e-44	UP
LLPS-Hos-a229	Q13367	AP3B2	ENSG00000103723.13	Postsynaptic density	Client	-2.32742	1.07e-17	9.65e-17	down
LLPS-Hos-a092	P53677	AP3M2	ENSG00000070718.11	Postsynaptic density	Client	1.06573	2.71e-25	4.23e-24	UP
LLPS-Hos-a773	P59780	AP3S2	ENSG00000157823.16	Postsynaptic density	Client	-1.15902	2.14e-50	1.51e-48	down
LLPS-Hos-3443	P05090	APOD	ENSG00000189058.8	Postsynaptic density	Client	-1.59737	1.52e-10	7.53e-10	down
LLPS-Hos-a557	Q8NEU8	APPL2	ENSG00000136044.11	Postsynaptic density	Client	-1.70431	8.5e-99	5.19e-96	down
LLPS-Hos-a943	P55087	AQP4	ENSG00000171885.14	Postsynaptic density	Client	-2.30429	5.46e-16	4.26e-15	down
LLPS-Hos-3106	Q7LC44	ARC	ENSG00000198576.3	Postsynaptic density	Client	-1.26864	2.38e-05	6.63e-05	down
LLPS-Hos-a007	O14559	ARHGAP33	ENSG00000004777.18	Postsynaptic density	Client	1.06125	7.02e-09	2.96e-08	UP
LLPS-Hos-a018	Q17R89	ARHGAP44	ENSG00000006740.16	Postsynaptic density	Client	-2.46588	1.27e-47	7.92e-46	down
LLPS-Hos-0321	O15013	ARHGEF10	ENSG00000104728.15	Centrosome/Spindle pole body	Client	1.36186	3.41e-06	1.06e-05	UP
LLPS-Hos-a1205	Q8N2F6	ARMC10	ENSG00000170632.13	Postsynaptic density	Client	1.04987	1.1e-32	2.81e-31	UP
LLPS-Hos-1581	O15143	ARPC1B	ENSG00000130429.14	Nucleolus, Centrosome/Spindle pole body, Stress granule	Client	1.00769	1.4e-08	5.69e-08	UP
LLPS-Hos-a579	P49407	ARRB1	ENSG00000137486.16	Postsynaptic density	Client	-1.19872	7.18e-40	2.88e-38	down
LLPS-Hos-0977	Q9NVP2	ASF1B	ENSG00000105011.8	PML nuclear body	Regulator	1.03558	8.11e-16	6.26e-15	UP
LLPS-Hos-a313	P78348	ASIC1	ENSG00000110881.11	Postsynaptic density	Client	2.05538	9.5e-21	1.07e-19	UP
LLPS-Hos-0114	Q8IZT6	ASPM	ENSG00000066279.17	Centrosome/Spindle pole body	Client	1.48152	4.82e-20	5.19e-19	UP
LLPS-Hos-a721	O14525	ASTN1	ENSG00000152092.15	Postsynaptic density	Client	-4.39032	1.55e-48	1.02e-46	down
LLPS-Hos-1935	Q6PL18	ATAD2	ENSG00000156802.12	Stress granule	Client	1.61914	1.61e-29	3.35e-28	UP
LLPS-Hos-2808	Q5T9A4	ATAD3B	ENSG00000160072.19	Nucleolus	Client	1.24564	7.23e-16	5.6e-15	UP
LLPS-Hos-2733	Q5T2N8	ATAD3C	ENSG00000215915.9	Nucleolus	Client	1.29031	2.71e-05	7.48e-05	UP
LLPS-Hos-a577	Q5SQI0	ATAT1	ENSG00000137343.17	Postsynaptic density	Client	1.05557	2.49e-17	2.19e-16	UP
LLPS-Hos-3980	P31939	ATIC	ENSG00000138363.14	Postsynaptic density	Client	1.0034	8.39e-24	1.19e-22	UP
LLPS-Hos-a1112	Q8WXF7	ATL1	ENSG00000198513.11	Postsynaptic density	Client	-1.23671	2.4e-32	6.06e-31	down
LLPS-Hos-a036	P50993	ATP1A2	ENSG00000018625.14	Postsynaptic density	Client	-5.51479	1.23e-93	6.22e-91	down
LLPS-Hos-a511	Q13733	ATP1A4	ENSG00000132681.16	Postsynaptic density	Client	-1.01188	0.000160723	0.000398044	down
LLPS-Hos-a472	P14415	ATP1B2	ENSG00000129244.8	Postsynaptic density	Client	-2.53164	1.38e-39	5.42e-38	down
LLPS-Hos-2153	O14983	ATP2A1	ENSG00000196296.13	Stress granule, Postsynaptic density	Regulator	1.12197	1.27e-08	5.21e-08	UP
LLPS-Hos-0468	Q01814	ATP2B2	ENSG00000157087.18	Nucleolus, Postsynaptic density	Client	-2.64174	7.32e-22	8.95e-21	down
LLPS-Hos-1639	Q16720	ATP2B3	ENSG00000067842.17	Nucleolus, Postsynaptic density	Client	-3.22932	1.28e-26	2.19e-25	down
LLPS-Hos-2168	P23634	ATP2B4	ENSG00000058668.14	Nucleolus, Postsynaptic density	Client	-1.39304	1.31e-22	1.68e-21	down
LLPS-Hos-a1220	Q96A05	ATP6V1E2	ENSG00000250565.6	Postsynaptic density	Client	1.44971	4.12e-26	6.78e-25	UP
LLPS-Hos-a1148	O95670	ATP6V1G2	ENSG00000213760.10	Nucleolus, Postsynaptic density	Client	-2.06804	5.22e-29	1.05e-27	down
LLPS-Hos-a441	Q9Y2Q0	ATP8A1	ENSG00000124406.16	Postsynaptic density	Client	-1.49674	1.82e-23	2.5e-22	down
LLPS-Hos-a517	Q9NTI2	ATP8A2	ENSG00000132932.16	Postsynaptic density	Client	-1.80119	6.43e-26	1.05e-24	down
LLPS-Hos-0651	O14965	AURKA	ENSG00000087586.17	Droplet, Centrosome/Spindle pole body, Others	Client	1.5202	2.79e-28	5.3e-27	UP
LLPS-Hos-2866	Q96GD4	AURKB	ENSG00000178999.12	Droplet, Nucleolus	Client	1.10653	5.06e-10	2.38e-09	UP
LLPS-Hos-2327	Q9Y2T1	AXIN2	ENSG00000168646.12	Centrosome/Spindle pole body	Client	1.96915	9.62e-12	5.3e-11	UP
LLPS-Hos-2463	P25311	AZGP1	ENSG00000160862.12	P-body	Client	2.65201	3.13e-13	1.96e-12	UP
LLPS-Hos-3962	Q8WXS3	BAALC	ENSG00000164929.16	Postsynaptic density	Client	-2.29855	1.56e-28	3.01e-27	down
LLPS-Hos-1211	Q8NFJ9	BBS1	ENSG00000174483.19	Centrosome/Spindle pole body	Client	1.0197	1.92e-14	1.33e-13	UP
LLPS-Hos-3447	O75363	BCAS1	ENSG00000064787.13	Postsynaptic density	Client	-3.05592	3.08e-48	1.99e-46	down
LLPS-Hos-0083	P10415	BCL2	ENSG00000171791.12	PML nuclear body	Client	-1.716	5.13e-33	1.35e-31	down
LLPS-Hos-4155	P21810	BGN	ENSG00000182492.15	Centrosome/Spindle pole body	Client	2.23911	3.92e-14	2.64e-13	UP
LLPS-Hos-4406	Q96G01	BICD1	ENSG00000151746.13	P-body, Stress granule	Regulator	1.58618	1.26e-24	1.88e-23	UP
LLPS-Hos-2232	O15392	BIRC5	ENSG00000089685.14	Centrosome/Spindle pole body	Client	1.4948	1.48e-25	2.35e-24	UP
LLPS-Hos-1544	P54132	BLM	ENSG00000197299.11	Nucleolus, PML nuclear body	Regulator	1.31937	1.18e-21	1.43e-20	UP
LLPS-Hos-3584	Q6ZN30	BNC2	ENSG00000173068.17	Centrosome/Spindle pole body	Client	-1.53759	2.46e-14	1.68e-13	down
LLPS-Hos-0069	Q14137	BOP1	ENSG00000261236.7	Nucleolus	Client	1.60243	1.49e-16	1.22e-15	UP
LLPS-Hos-2552	P38398	BRCA1	ENSG00000012048.21	PML nuclear body, Centrosome/Spindle pole body	Regulator	1.34744	9.7e-26	1.56e-24	UP
LLPS-Hos-1320	P51587	BRCA2	ENSG00000139618.14	Centrosome/Spindle pole body	Client	2.11596	5.21e-28	9.72e-27	UP
LLPS-Hos-0556	Q8TDN6	BRIX1	ENSG00000113460.12	Nucleolus, P-body	Client	1.27129	6.42e-23	8.45e-22	UP
LLPS-Hos-4329	Q8IWQ3	BRSK2	ENSG00000174672.15	Postsynaptic density	Client	1.90205	1.31e-06	4.28e-06	UP
LLPS-Hos-1649	Q13895	BYSL	ENSG00000112578.9	Nucleolus	Client	1.46754	5.41e-27	9.51e-26	UP
LLPS-Hos-a364	Q9H246	C1orf21	ENSG00000116667.13	Postsynaptic density	Client	-1.22554	4.62e-20	4.97e-19	down
LLPS-Hos-0762	P02745	C1QA	ENSG00000173372.16	Stress granule	Regulator	-1.7048	6.49e-20	6.9e-19	down
LLPS-Hos-a786	P02747	C1QC	ENSG00000159189.11	Postsynaptic density	Client	-1.5958	2.55e-17	2.24e-16	down
LLPS-Hos-a1129	A6NCS6	C2orf72	ENSG00000204128.5	Postsynaptic density	Client	-1.46512	2.19e-16	1.78e-15	down
LLPS-Hos-a450	P01024	C3	ENSG00000125730.16	Postsynaptic density	Client	-1.04588	3.39e-05	9.24e-05	down
LLPS-Hos-a525	P00915	CA1	ENSG00000133742.13	Postsynaptic density	Client	-9.54831	2.72e-144	1.26e-140	down
LLPS-Hos-a233	P00918	CA2	ENSG00000104267.9	Postsynaptic density	Client	-5.4734	2.68e-110	2.55e-107	down
LLPS-Hos-a887	P22748	CA4	ENSG00000167434.9	Postsynaptic density	Client	-7.73375	6.55e-109	5.72e-106	down
LLPS-Hos-a619	O00555	CACNA1A	ENSG00000141837.19	Postsynaptic density	Client	-1.14164	1.25e-11	6.83e-11	down
LLPS-Hos-a686	Q00975	CACNA1B	ENSG00000148408.12	Postsynaptic density	Client	-2.49058	3.4e-15	2.49e-14	down
LLPS-Hos-a736	P54289	CACNA2D1	ENSG00000153956.15	Postsynaptic density	Client	-1.57925	2.52e-17	2.21e-16	down
LLPS-Hos-a768	Q8IZS8	CACNA2D3	ENSG00000157445.14	Postsynaptic density	Client	-1.22389	1.38e-10	6.84e-10	down
LLPS-Hos-a080	Q02641	CACNB1	ENSG00000067191.15	Postsynaptic density	Client	-1.18395	5.35e-26	8.77e-25	down
LLPS-Hos-a622	Q8WXS5	CACNG8	ENSG00000142408.4	Postsynaptic density	Client	2.55659	2.13e-14	1.47e-13	UP
LLPS-Hos-0707	P27708	CAD	ENSG00000084774.13	Nucleolus, Postsynaptic density	Client	1.36943	1.19e-34	3.53e-33	UP
LLPS-Hos-a828	Q9ULU8	CADPS	ENSG00000163618.17	Postsynaptic density	Client	1.50984	4.21e-05	0.000113313	UP
LLPS-Hos-3621	Q8IU85	CAMK1D	ENSG00000183049.12	P-body, Stress granule	Regulator	-1.30027	2.1e-15	1.57e-14	down
LLPS-Hos-a093	Q9UQM7	CAMK2A	ENSG00000070808.15	Postsynaptic density	Client	-1.83388	3.56e-18	3.34e-17	down
LLPS-Hos-1621	Q13554	CAMK2B	ENSG00000058404.19	Centrosome/Spindle pole body, Postsynaptic density	Client	-2.05677	3.07e-14	2.08e-13	down
LLPS-Hos-a833	Q8NCB2	CAMKV	ENSG00000164076.16	Postsynaptic density	Client	2.27657	4.09e-08	1.59e-07	UP
LLPS-Hos-2393	P49913	CAMP	ENSG00000164047.4	Receptor cluster	Regulator	-1.78835	6.15e-10	2.87e-09	down
LLPS-Hos-1229	O75155	CAND2	ENSG00000144712.12	Nucleolus, Postsynaptic density	Client	-2.01076	5.71e-46	3.25e-44	down
LLPS-Hos-a326	P40123	CAP2	ENSG00000112186.11	Postsynaptic density	Client	-1.42697	3.77e-21	4.38e-20	down
LLPS-Hos-1038	O15484	CAPN5	ENSG00000149260.16	PML nuclear body, Postsynaptic density	Client	-1.49576	1.16e-36	3.86e-35	down
LLPS-Hos-1614	Q13951	CBFB	ENSG00000067955.13	Stress granule	Client	1.37278	2.45e-42	1.14e-40	UP
LLPS-Hos-2579	Q14781	CBX2	ENSG00000173894.10	Droplet, PcG body	Scaffold	3.51161	1.78e-31	4.25e-30	UP
LLPS-Hos-2262	Q13185	CBX3	ENSG00000122565.18	Nucleolus, Stress granule	Client	1.21646	6.37e-25	9.72e-24	UP
LLPS-Hos-2270	O00257	CBX4	ENSG00000141582.14	PcG body	Client	1.46213	1.12e-31	2.69e-30	UP
LLPS-Hos-4570	O95503	CBX6	ENSG00000183741.11	PcG body	Client	-1.24769	2e-16	1.62e-15	down
LLPS-Hos-3285	Q6ZP82	CCDC141	ENSG00000163492.15	Centrosome/Spindle pole body	Client	-1.45327	1.94e-08	7.78e-08	down
LLPS-Hos-0846	Q15834	CCDC85B	ENSG00000175602.3	Centrosome/Spindle pole body	Client	1.18395	0.000104015	0.000264598	UP
LLPS-Hos-0001	Q9H6F5	CCDC86	ENSG00000110104.12	Nucleolus	Client	1.3113	9.7e-16	7.43e-15	UP
LLPS-Hos-2594	O00585	CCL21	ENSG00000137077.7	Stress granule	Regulator	-3.14815	3.08e-29	6.26e-28	down
LLPS-Hos-0966	P78396	CCNA1	ENSG00000133101.9	Centrosome/Spindle pole body	Client	-1.79765	1.46e-10	7.24e-10	down
LLPS-Hos-2187	P20248	CCNA2	ENSG00000145386.9	Centrosome/Spindle pole body	Client	1.22541	1.22e-20	1.38e-19	UP
LLPS-Hos-1233	P14635	CCNB1	ENSG00000134057.14	Nucleolus, Centrosome/Spindle pole body	Client	1.5083	1.37e-26	2.34e-25	UP
LLPS-Hos-2870	P41002	CCNF	ENSG00000162063.12	Centrosome/Spindle pole body	Client	1.55174	2.68e-32	6.74e-31	UP
LLPS-Hos-0787	Q6IQ19	CCSAP	ENSG00000154429.10	Centrosome/Spindle pole body	Client	1.18191	1.26e-21	1.52e-20	UP
LLPS-Hos-0058	P78371	CCT2	ENSG00000166226.12	Nucleolus, Postsynaptic density	Client	1.05874	2.44e-31	5.75e-30	UP
LLPS-Hos-1640	P49368	CCT3	ENSG00000163468.14	Cajal body, Postsynaptic density	Client	1.00073	3.74e-28	7.02e-27	UP
LLPS-Hos-0534	P40227	CCT6A	ENSG00000146731.10	Nucleolus, Stress granule, Postsynaptic density	Client	1.19506	4.34e-39	1.66e-37	UP
LLPS-Hos-0187	Q9UNH5	CDC14A	ENSG00000079335.19	Centrosome/Spindle pole body	Client	-1.7882	3.15e-58	3.3e-56	down
LLPS-Hos-0405	Q12834	CDC20	ENSG00000117399.13	Centrosome/Spindle pole body	Client	1.0624	7.89e-10	3.66e-09	UP
LLPS-Hos-3314	P30304	CDC25A	ENSG00000164045.11	Centrosome/Spindle pole body, P-body, Others	Regulator	1.30562	2.89e-18	2.72e-17	UP
LLPS-Hos-2606	P30305	CDC25B	ENSG00000101224.17	Centrosome/Spindle pole body	Client	2.09003	7.6e-39	2.89e-37	UP
LLPS-Hos-1370	P30307	CDC25C	ENSG00000158402.19	Centrosome/Spindle pole body	Client	1.33518	3.47e-19	3.5e-18	UP
LLPS-Hos-4426	Q99741	CDC6	ENSG00000094804.10	Spindle apparatus	Regulator	1.71055	2.44e-29	4.99e-28	UP
LLPS-Hos-2346	Q9BXL8	CDCA4	ENSG00000170779.10	Centrosome/Spindle pole body	Client	1.41274	3.48e-25	5.39e-24	UP
LLPS-Hos-0602	Q53HL2	CDCA8	ENSG00000134690.10	Nucleolus	Client	1.03364	1.12e-17	1.01e-16	UP
LLPS-Hos-a051	Q9Y6N8	CDH10	ENSG00000040731.10	Postsynaptic density	Client	-3.57174	4.37e-48	2.78e-46	down
LLPS-Hos-a610	P55287	CDH11	ENSG00000140937.13	Postsynaptic density	Client	1.26267	1.42e-08	5.76e-08	UP
LLPS-Hos-0453	P06493	CDK1	ENSG00000170312.15	Cajal body, Nuclear speckle, Nucleolus, Centrosome/Spindle pole body, Stress granule	Client	1.61919	1.84e-27	3.32e-26	UP
LLPS-Hos-1800	P24941	CDK2	ENSG00000123374.10	Nucleolus, Centrosome/Spindle pole body, Stress granule	Client	1.18602	6.04e-45	3.25e-43	UP
LLPS-Hos-0183	Q96JB5	CDK5RAP3	ENSG00000108465.14	Centrosome/Spindle pole body, Postsynaptic density	Client	1.99513	8.39e-18	7.63e-17	UP
LLPS-Hos-0514	P38936	CDKN1A	ENSG00000124762.13	Centrosome/Spindle pole body	Client	-1.25468	4.37e-20	4.72e-19	down
LLPS-Hos-0421	P42771	CDKN2A	ENSG00000147889.17	Nucleolus	Client	2.20542	2.47e-11	1.31e-10	UP
LLPS-Hos-0410	Q16667	CDKN3	ENSG00000100526.19	Centrosome/Spindle pole body	Client	1.37993	1.99e-20	2.2e-19	UP
LLPS-Hos-a1042	Q8N111	CEND1	ENSG00000184524.5	Postsynaptic density	Client	-2.16169	7.2e-24	1.03e-22	down
LLPS-Hos-1539	P49450	CENPA	ENSG00000115163.14	Nucleolus	Client	1.67356	8.28e-29	1.63e-27	UP
LLPS-Hos-0204	P49454	CENPF	ENSG00000117724.12	Centrosome/Spindle pole body	Client	1.55966	1.52e-23	2.1e-22	UP
LLPS-Hos-2132	Q9HC77	CENPJ	ENSG00000151849.14	Centrosome/Spindle pole body	Client	1.1003	1.02e-16	8.48e-16	UP
LLPS-Hos-0299	Q71F23	CENPU	ENSG00000151725.11	P-body	Regulator	1.00409	1.35e-10	6.71e-10	UP
LLPS-Hos-2663	Q53EZ4	CEP55	ENSG00000138180.15	Centrosome/Spindle pole body	Client	1.75021	1.2e-34	3.57e-33	UP
LLPS-Hos-2109	Q9P209	CEP72	ENSG00000112877.7	Centrosome/Spindle pole body	Client	2.09255	1.95e-34	5.71e-33	UP
LLPS-Hos-2134	Q9Y592	CEP83	ENSG00000173588.14	Centrosome/Spindle pole body	Client	1.08572	1.57e-18	1.52e-17	UP
LLPS-Hos-2807	P00746	CFD	ENSG00000197766.7	Nucleolus	Client	-3.42484	3.8e-51	2.81e-49	down
LLPS-Hos-4302	Q9Y281	CFL2	ENSG00000165410.14	Postsynaptic density	Client	-1.85636	1.24e-38	4.69e-37	down
LLPS-Hos-5017	Q8N884	CGAS	ENSG00000164430.15	Droplet	Scaffold	1.15027	1.03e-08	4.28e-08	UP
LLPS-Hos-0131	Q13112	CHAF1B	ENSG00000159259.7	P-body, Stress granule	Regulator	1.4379	1.24e-25	1.98e-24	UP
LLPS-Hos-a792	Q9BRQ6	CHCHD6	ENSG00000159685.10	Postsynaptic density	Client	1.1991	6.37e-15	4.59e-14	UP
LLPS-Hos-1609	Q8TDI0	CHD5	ENSG00000116254.17	Nucleolus	Client	-1.16043	2.49e-07	8.87e-07	down
LLPS-Hos-2061	Q9P2D1	CHD7	ENSG00000171316.11	Nucleolus	Client	1.05874	1.17e-17	1.06e-16	UP
LLPS-Hos-2316	O14757	CHEK1	ENSG00000149554.12	Centrosome/Spindle pole body	Client	1.33915	4.18e-30	9.11e-29	UP
LLPS-Hos-4649	Q9Y259	CHKB	ENSG00000100288.19	Stress granule	Client	1.4429	4.66e-12	2.64e-11	UP
LLPS-Hos-a532	O00533	CHL1	ENSG00000134121.9	Postsynaptic density	Client	-3.07364	1.01e-50	7.32e-49	down
LLPS-Hos-1140	Q99653	CHP1	ENSG00000187446.11	Stress granule	Client	-1.33366	1.76e-50	1.25e-48	down
LLPS-Hos-a902	P11229	CHRM1	ENSG00000168539.3	Postsynaptic density	Client	-1.51169	9.67e-07	3.22e-06	down
LLPS-Hos-2644	Q8TCG1	CIP2A	ENSG00000163507.13	Stress granule	Client	1.51642	9.86e-25	1.49e-23	UP
LLPS-Hos-0795	O14578	CIT	ENSG00000122966.15	Stress granule, Postsynaptic density	Client	1.09498	4.62e-21	5.34e-20	UP
LLPS-Hos-0371	Q8WWK9	CKAP2	ENSG00000136108.14	Centrosome/Spindle pole body, Spindle apparatus	Client	1.49961	4.23e-31	9.81e-30	UP
LLPS-Hos-a867	P12277	CKB	ENSG00000166165.12	Postsynaptic density	Client	-2.39906	2.83e-19	2.86e-18	down
LLPS-Hos-a1159	P12532	CKMT1B	ENSG00000223572.9	Postsynaptic density	Client	-1.34717	3.54e-18	3.32e-17	down
LLPS-Hos-1801	O15247	CLIC2	ENSG00000155962.12	Nucleolus	Client	-1.53149	1.47e-26	2.5e-25	down
LLPS-Hos-0398	O95833	CLIC3	ENSG00000169583.12	Nucleolus	Client	1.24365	0.00020167	0.000493181	UP
LLPS-Hos-0346	Q9NZA1	CLIC5	ENSG00000112782.16	Nucleolus	Client	-2.17741	4.96e-49	3.34e-47	down
LLPS-Hos-0831	Q96DZ5	CLIP3	ENSG00000105270.14	Stress granule, Postsynaptic density	Client	-1.59686	2.77e-28	5.26e-27	down
LLPS-Hos-a865	Q96JQ2	CLMN	ENSG00000165959.11	Postsynaptic density	Client	-1.29523	1.29e-37	4.52e-36	down
LLPS-Hos-a411	P10909	CLU	ENSG00000120885.21	Postsynaptic density	Client	-2.68498	7.6e-42	3.44e-40	down
LLPS-Hos-1102	Q9BQ75	CMSS1	ENSG00000184220.11	Nucleolus	Client	1.52202	1.1e-39	4.35e-38	UP
LLPS-Hos-a702	Q8WXI2	CNKSR2	ENSG00000149970.15	Postsynaptic density	Client	-2.54675	3.67e-25	5.68e-24	down
LLPS-Hos-2473	Q99439	CNN2	ENSG00000064666.14	Stress granule	Client	1.23022	2.13e-33	5.75e-32	UP
LLPS-Hos-a035	Q12860	CNTN1	ENSG00000018236.14	Postsynaptic density	Client	-3.79294	3.16e-47	1.9e-45	down
LLPS-Hos-a1038	Q02246	CNTN2	ENSG00000184144.11	Postsynaptic density	Client	-4.33403	3.16e-58	3.3e-56	down
LLPS-Hos-a336	Q9P232	CNTN3	ENSG00000113805.8	Postsynaptic density	Client	-3.88493	5.63e-49	3.78e-47	down
LLPS-Hos-a531	Q9UQ52	CNTN6	ENSG00000134115.12	Postsynaptic density	Client	-1.29663	3.4e-06	1.06e-05	down
LLPS-Hos-1373	P02452	COL1A1	ENSG00000108821.13	Stress granule	Regulator	2.33101	9.81e-14	6.37e-13	UP
LLPS-Hos-3132	Q14031	COL4A6	ENSG00000197565.15	P-body, Others	Regulator	-2.98158	1.97e-30	4.38e-29	down
LLPS-Hos-a273	Q92828	CORO2A	ENSG00000106789.12	Postsynaptic density	Client	-1.07959	1.95e-24	2.89e-23	down
LLPS-Hos-a228	Q9UQ03	CORO2B	ENSG00000103647.12	Postsynaptic density	Client	-2.61216	1.1e-38	4.16e-37	down
LLPS-Hos-1495	P00450	CP	ENSG00000047457.13	Nucleolus	Client	-3.44224	1.95e-47	1.2e-45	down
LLPS-Hos-1567	Q9BZB8	CPEB1	ENSG00000214575.9	P-body, Stress granule	Client	-3.17462	4.12e-41	1.79e-39	down
LLPS-Hos-2549	Q8NE35	CPEB3	ENSG00000107864.14	Stress granule	Client	-1.3481	4.22e-41	1.83e-39	down
LLPS-Hos-a442	Q9HCH3	CPNE5	ENSG00000124772.11	Postsynaptic density	Client	-2.16266	1.36e-48	8.94e-47	down
LLPS-Hos-a197	O95741	CPNE6	ENSG00000100884.9	Postsynaptic density	Client	-1.23908	0.000128708	0.000323089	down
LLPS-Hos-a303	P50416	CPT1A	ENSG00000110090.12	Postsynaptic density	Client	-1.20251	4.27e-41	1.85e-39	down
LLPS-Hos-1379	Q9H3G5	CPVL	ENSG00000106066.14	P-body, Stress granule	Client	-1.29775	1.44e-13	9.25e-13	down
LLPS-Hos-1970	P29762	CRABP1	ENSG00000166426.7	Centrosome/Spindle pole body	Client	-2.6267	1.05e-15	8.01e-15	down
LLPS-Hos-a170	P43155	CRAT	ENSG00000095321.16	Postsynaptic density	Client	-1.3793	1.87e-16	1.52e-15	down
LLPS-Hos-a171	Q9NQ79	CRTAC1	ENSG00000095713.13	Postsynaptic density	Client	-2.71839	1.58e-20	1.76e-19	down
LLPS-Hos-1059	P02511	CRYAB	ENSG00000109846.7	Centrosome/Spindle pole body, Postsynaptic density	Client	-2.26041	1.45e-39	5.7e-38	down
LLPS-Hos-2116	P55060	CSE1L	ENSG00000124207.16	Nucleolus, Stress granule, Postsynaptic density	Client	1.56378	9.23e-39	3.51e-37	UP
LLPS-Hos-0107	P07333	CSF1R	ENSG00000182578.13	Nucleolus	Client	-1.58138	1.15e-20	1.29e-19	down
LLPS-Hos-0979	P49674	CSNK1E	ENSG00000213923.11	Centrosome/Spindle pole body, Postsynaptic density	Client	1.05267	6.09e-34	1.71e-32	UP
LLPS-Hos-4199	P21291	CSRP1	ENSG00000159176.13	Postsynaptic density	Client	-1.35842	2.77e-37	9.47e-36	down
LLPS-Hos-a921	P01037	CST1	ENSG00000170373.8	Postsynaptic density	Client	7.01036	1.11e-23	1.56e-22	UP
LLPS-Hos-2403	P26232	CTNNA2	ENSG00000066032.18	Stress granule, Postsynaptic density	Client	-2.38982	5.2e-11	2.68e-10	down
LLPS-Hos-a916	Q9UQB3	CTNND2	ENSG00000169862.18	Postsynaptic density	Client	-4.13427	2.61e-55	2.33e-53	down
LLPS-Hos-1793	P17812	CTPS1	ENSG00000171793.14	Nucleolus	Client	1.36904	1.8e-42	8.49e-41	UP
LLPS-Hos-a096	Q53TN4	CYBRD1	ENSG00000071967.11	Postsynaptic density	Client	-2.06971	1.32e-33	3.62e-32	down
LLPS-Hos-a048	Q9Y6A2	CYP46A1	ENSG00000036530.8	Postsynaptic density	Client	-1.17218	9.39e-08	3.5e-07	down
LLPS-Hos-a665	Q86T65	DAAM2	ENSG00000146122.16	Postsynaptic density	Client	-2.00624	3.41e-53	2.72e-51	down
LLPS-Hos-a1097	Q96B18	DACT3	ENSG00000197380.10	Postsynaptic density	Client	-2.16524	2.77e-37	9.47e-36	down
LLPS-Hos-a1092	P53355	DAPK1	ENSG00000196730.12	Postsynaptic density	Client	-1.16498	1.1e-09	5.04e-09	down
LLPS-Hos-0225	Q9NV06	DCAF13	ENSG00000164934.13	Nucleolus	Client	1.2684	5.64e-29	1.13e-27	UP
LLPS-Hos-a519	O15075	DCLK1	ENSG00000133083.14	Postsynaptic density	Client	-3.25387	5.17e-58	5.34e-56	down
LLPS-Hos-2580	Q8N568	DCLK2	ENSG00000170390.15	Nucleolus, Postsynaptic density	Client	-1.17677	1.03e-16	8.6e-16	down
LLPS-Hos-0391	O43602	DCX	ENSG00000077279.18	Centrosome/Spindle pole body, Postsynaptic density	Client	-1.89356	7.32e-10	3.4e-09	down
LLPS-Hos-1218	Q9NX09	DDIT4	ENSG00000168209.4	PML nuclear body	Client	1.40923	2.2e-11	1.17e-10	UP
LLPS-Hos-a1016	O94850	DDN	ENSG00000181418.7	Postsynaptic density	Client	4.33198	1.66e-34	4.87e-33	UP
LLPS-Hos-1026	Q13206	DDX10	ENSG00000178105.10	Nucleolus, P-body	Client	1.09849	2.82e-31	6.6e-30	UP
LLPS-Hos-0369	Q96FC9	DDX11	ENSG00000013573.16	Centrosome/Spindle pole body	Client	1.20716	7e-20	7.43e-19	UP
LLPS-Hos-2379	Q9NR30	DDX21	ENSG00000165732.12	Nucleolus, P-body, Stress granule	Client	1.29045	1.91e-29	3.95e-28	UP
LLPS-Hos-3262	Q9UHL0	DDX25	ENSG00000109832.13	Chromatoid body	Client	-1.97466	5.43e-12	3.05e-11	down
LLPS-Hos-0480	Q9H8H2	DDX31	ENSG00000125485.17	Nucleolus	Client	1.20478	2.37e-56	2.25e-54	UP
LLPS-Hos-2018	O00148	DDX39A	ENSG00000123136.14	Nucleolus, Stress granule	Client	1.00367	3.44e-14	2.33e-13	UP
LLPS-Hos-0388	Q9NXZ2	DDX43	ENSG00000080007.7	Nucleolus	Client	-1.11543	0.00236228	0.00487136	down
LLPS-Hos-2182	Q8NHQ9	DDX55	ENSG00000111364.15	Nucleolus	Client	1.18069	7.26e-41	3.1e-39	UP
LLPS-Hos-0275	Q9NY93	DDX56	ENSG00000136271.10	Nucleolus	Client	1.02434	1.91e-31	4.54e-30	UP
LLPS-Hos-1979	P17661	DES	ENSG00000175084.11	Nucleolus, Postsynaptic density	Client	-4.38011	3.65e-42	1.69e-40	down
LLPS-Hos-a564	Q9Y6T7	DGKB	ENSG00000136267.13	Postsynaptic density	Client	-2.0801	4.34e-11	2.25e-10	down
LLPS-Hos-3189	Q6UWP2	DHRS11	ENSG00000275397.2	Stress granule	Client	-2.54789	3.38e-69	6.18e-67	down
LLPS-Hos-4244	Q14147	DHX34	ENSG00000134815.18	P-body	Client	1.18643	1.68e-22	2.14e-21	UP
LLPS-Hos-4946	Q9NSV4	DIAPH3	ENSG00000139734.18	Centrosome/Spindle pole body	Client	1.85547	5.22e-35	1.59e-33	UP
LLPS-Hos-a852	Q96HU8	DIRAS2	ENSG00000165023.6	Postsynaptic density	Client	-3.07085	9.52e-27	1.64e-25	down
LLPS-Hos-2433	Q155Q3	DIXDC1	ENSG00000150764.13	Centrosome/Spindle pole body	Client	-1.20295	1.31e-26	2.23e-25	down
LLPS-Hos-0558	O60832	DKC1	ENSG00000130826.17	Nucleolus, Stress granule, Others	Regulator	1.49338	1.47e-42	6.96e-41	UP
LLPS-Hos-a706	Q15700	DLG2	ENSG00000150672.17	Postsynaptic density	Client	-1.52065	3.6e-18	3.38e-17	down
LLPS-Hos-4987	O14490	DLGAP1	ENSG00000170579.16	Postsynaptic density	Client	-1.54676	6.56e-10	3.06e-09	down
LLPS-Hos-a1104	Q9P1A6	DLGAP2	ENSG00000198010.12	Postsynaptic density	Client	-2.28274	3.84e-16	3.05e-15	down
LLPS-Hos-0587	Q15398	DLGAP5	ENSG00000126787.12	Centrosome/Spindle pole body, Spindle apparatus	Client	1.30659	4.74e-20	5.1e-19	UP
LLPS-Hos-a1125	P11532	DMD	ENSG00000198947.15	Postsynaptic density	Client	-1.90331	1.66e-23	2.29e-22	down
LLPS-Hos-2804	Q6E0U4	DMKN	ENSG00000161249.20	P-body	Client	1.02708	0.00286071	0.00581571	UP
LLPS-Hos-2357	Q8WXU2	DNAAF4	ENSG00000256061.7	Centrosome/Spindle pole body	Client	1.15311	5.02e-06	1.53e-05	UP
LLPS-Hos-0028	Q9UDY4	DNAJB4	ENSG00000162616.8	Nucleolus, Postsynaptic density	Client	-1.09755	3.3e-21	3.86e-20	down
LLPS-Hos-1707	O75953	DNAJB5	ENSG00000137094.14	Nucleolus	Client	-1.73744	3.56e-32	8.85e-31	down
LLPS-Hos-4006	Q99543	DNAJC2	ENSG00000105821.14	Nucleolus, Stress granule, Others	Client	1.16093	1.18e-24	1.76e-23	UP
LLPS-Hos-a551	Q96BY6	DOCK10	ENSG00000135905.19	Postsynaptic density	Client	-1.41494	6.7e-21	7.64e-20	down
LLPS-Hos-a540	Q92608	DOCK2	ENSG00000134516.16	Postsynaptic density	Client	-1.50954	2.38e-18	2.26e-17	down
LLPS-Hos-1076	Q9NYP3	DONSON	ENSG00000159147.17	Centrosome/Spindle pole body	Client	1.18248	1.55e-29	3.23e-28	UP
LLPS-Hos-2958	Q8N608	DPP10	ENSG00000175497.16	Postsynaptic density, Others	Regulator	-4.32457	9.13e-38	3.24e-36	down
LLPS-Hos-a480	P42658	DPP6	ENSG00000130226.16	Postsynaptic density	Client	-4.81083	2.35e-68	3.96e-66	down
LLPS-Hos-4848	Q12882	DPYD	ENSG00000188641.13	Nucleolus, Stress granule	Client	-2.09258	5.17e-31	1.2e-29	down
LLPS-Hos-0130	Q02413	DSG1	ENSG00000134760.5	P-body	Client	1.79937	2.32e-10	1.13e-09	UP
LLPS-Hos-1116	Q9NZJ0	DTL	ENSG00000143476.17	Centrosome/Spindle pole body, Others	Client	1.3938	4.83e-27	8.51e-26	UP
LLPS-Hos-4098	Q9Y4J8	DTNA	ENSG00000134769.21	Postsynaptic density	Client	-1.93195	8.88e-18	8.06e-17	down
LLPS-Hos-4095	O77932	DXO	ENSG00000236765.6	Nucleolus	Client	1.01878	1.07e-12	6.39e-12	UP
LLPS-Hos-2284	O14576	DYNC1I1	ENSG00000158560.14	Centrosome/Spindle pole body, Postsynaptic density	Client	-1.96203	1.74e-16	1.42e-15	down
LLPS-Hos-2002	O43781	DYRK3	ENSG00000143479.16	Nuclear speckle, Spindle apparatus, Stress granule	Regulator	1.07408	9.07e-13	5.45e-12	UP
LLPS-Hos-0610	Q86YF9	DZIP1	ENSG00000134874.17	Stress granule	Client	-1.06357	7.21e-15	5.16e-14	down
LLPS-Hos-a1116	O75521	ECI2	ENSG00000198721.12	Postsynaptic density	Client	-1.36586	8.86e-25	1.34e-23	down
LLPS-Hos-2069	Q05639	EEF1A2	ENSG00000101210.11	Nucleolus, Postsynaptic density	Client	-2.46388	1.46e-19	1.51e-18	down
LLPS-Hos-4257	Q8WVE0	EEF1AKMT1	ENSG00000150456.10	Stress granule, Others	Client	1.09848	2.86e-13	1.79e-12	UP
LLPS-Hos-1494	O43324	EEF1E1	ENSG00000124802.11	Nucleolus	Client	1.45968	1.55e-24	2.3e-23	UP
LLPS-Hos-0483	P01133	EGF	ENSG00000138798.11	Nuclear speckle	Regulator	-1.33323	0.000413774	0.000963544	down
LLPS-Hos-2822	Q9NZN4	EHD2	ENSG00000024422.11	Nucleolus	Client	-1.19519	1.16e-12	6.93e-12	down
LLPS-Hos-0510	P20042	EIF2S2	ENSG00000125977.6	Nucleolus, Stress granule	Client	1.12339	7.12e-28	1.31e-26	UP
LLPS-Hos-1067	P41091	EIF2S3	ENSG00000130741.10	Nucleolus, Stress granule	Client	1.0246	3.51e-22	4.38e-21	UP
LLPS-Hos-0700	P55884	EIF3B	ENSG00000106263.17	P-body, Stress granule	Regulator	1.132	1.28e-28	2.49e-27	UP
LLPS-Hos-2247	P60842	EIF4A1	ENSG00000161960.14	Nucleolus, Stress granule	Regulator	1.33151	4.88e-14	3.26e-13	UP
LLPS-Hos-0691	Q13541	EIF4EBP1	ENSG00000187840.4	Centrosome/Spindle pole body, Stress granule	Regulator	1.26907	1.8e-13	1.15e-12	UP
LLPS-Hos-0096	Q9GZV4	EIF5A2	ENSG00000163577.7	Nucleolus, Stress granule	Client	1.70055	4.36e-32	1.08e-30	UP
LLPS-Hos-1583	Q12926	ELAVL2	ENSG00000107105.14	P-body, Stress granule	Client	-1.2079	0.00146398	0.00312335	down
LLPS-Hos-1852	Q14576	ELAVL3	ENSG00000196361.9	Stress granule	Client	-3.53407	1.2e-35	3.78e-34	down
LLPS-Hos-0052	P26378	ELAVL4	ENSG00000162374.16	Stress granule	Client	-3.51195	6.49e-54	5.35e-52	down
LLPS-Hos-a1217	P0C7U0	ELFN1	ENSG00000225968.7	Postsynaptic density	Client	1.30733	1.38e-09	6.23e-09	UP
LLPS-Hos-a754	Q92556	ELMO1	ENSG00000155849.15	Postsynaptic density	Client	-1.0545	1.25e-15	9.47e-15	down
LLPS-Hos-a838	Q6UWR7	ENPP6	ENSG00000164303.10	Postsynaptic density	Client	-3.77072	6.35e-69	1.13e-66	down
LLPS-Hos-a137	Q9Y2J2	EPB41L3	ENSG00000082397.17	Postsynaptic density	Client	-3.18404	2.39e-65	3.52e-63	down
LLPS-Hos-a355	P54764	EPHA4	ENSG00000116106.11	Postsynaptic density	Client	-1.55037	3.36e-13	2.09e-12	down
LLPS-Hos-2651	Q2NKX8	ERCC6L	ENSG00000186871.6	Nucleolus	Client	1.95663	6.19e-26	1.01e-24	UP
LLPS-Hos-1632	Q14674	ESPL1	ENSG00000135476.11	Centrosome/Spindle pole body	Client	1.14888	2.6e-18	2.46e-17	UP
LLPS-Hos-4058	P03372	ESR1	ENSG00000091831.23	Droplet	Regulator	-1.46352	3.34e-12	1.92e-11	down
LLPS-Hos-0582	Q13868	EXOSC2	ENSG00000130713.15	Nucleolus	Client	1.12472	9.64e-39	3.65e-37	UP
LLPS-Hos-0545	Q9NQT5	EXOSC3	ENSG00000107371.12	Nucleolus	Client	1.06578	3.64e-28	6.84e-27	UP
LLPS-Hos-0430	Q9NPD3	EXOSC4	ENSG00000178896.8	Nucleolus	Client	1.13595	1.4e-07	5.14e-07	UP
LLPS-Hos-1431	Q9NQT4	EXOSC5	ENSG00000077348.8	Nucleolus	Client	1.13027	9.83e-08	3.65e-07	UP
LLPS-Hos-0927	Q15024	EXOSC7	ENSG00000075914.12	Nucleolus	Client	1.05578	4.74e-27	8.35e-26	UP
LLPS-Hos-0433	Q96B26	EXOSC8	ENSG00000120699.12	Nucleolus	Client	1.13051	5.83e-26	9.53e-25	UP
LLPS-Hos-0121	Q15910	EZH2	ENSG00000106462.10	PcG body	Client	1.35363	3.6e-38	1.31e-36	UP
LLPS-Hos-2744	P12259	F5	ENSG00000198734.10	Nucleolus	Client	1.07997	0.00143316	0.00306245	UP
LLPS-Hos-4323	O95990	FAM107A	ENSG00000168309.17	Postsynaptic density	Client	-3.84614	4.23e-112	4.56e-109	down
LLPS-Hos-2728	Q8TC76	FAM110B	ENSG00000169122.11	Centrosome/Spindle pole body	Client	-1.19228	3.49e-13	2.17e-12	down
LLPS-Hos-2115	Q3B820	FAM161A	ENSG00000170264.12	Centrosome/Spindle pole body	Client	1.05466	1.27e-11	6.93e-11	UP
LLPS-Hos-a930	Q96D05	FAM241B	ENSG00000171224.8	Postsynaptic density	Client	1.47955	4.5e-13	2.78e-12	UP
LLPS-Hos-2601	Q6NSI3	FAM53A	ENSG00000174137.12	Paraspeckle	Client	1.30906	8.3e-09	3.47e-08	UP
LLPS-Hos-0208	O15360	FANCA	ENSG00000187741.14	Centrosome/Spindle pole body	Client	1.53342	1.51e-32	3.83e-31	UP
LLPS-Hos-1404	Q9BXW9	FANCD2	ENSG00000144554.10	Nuclear speckle, PML nuclear body	Regulator	1.29959	6.13e-30	1.32e-28	UP
LLPS-Hos-1673	Q9NVI1	FANCI	ENSG00000140525.17	Nuclear speckle, Nucleolus	Regulator	1.42827	2.11e-34	6.16e-33	UP
LLPS-Hos-a913	P49327	FASN	ENSG00000169710.8	Postsynaptic density	Client	1.41871	1.64e-18	1.57e-17	UP
LLPS-Hos-4432	A6NHQ2	FBLL1	ENSG00000188573.7	Nucleolus	Client	-1.41929	4.52e-06	1.39e-05	down
LLPS-Hos-a362	Q9UK22	FBXO2	ENSG00000116661.10	Postsynaptic density	Client	1.02637	0.00736715	0.0138789	UP
LLPS-Hos-a819	Q8TF61	FBXO41	ENSG00000163013.11	Postsynaptic density	Client	2.01133	2.39e-25	3.76e-24	UP
LLPS-Hos-4681	Q96AC1	FERMT2	ENSG00000073712.14	Others	Regulator	-1.31093	1.42e-15	1.07e-14	down
LLPS-Hos-2551	Q99689	FEZ1	ENSG00000149557.13	Centrosome/Spindle pole body	Client	-1.42233	2.67e-29	5.45e-28	down
LLPS-Hos-a938	P02675	FGB	ENSG00000171564.11	Postsynaptic density	Client	3.02959	1.8e-16	1.47e-15	UP
LLPS-Hos-0996	O15520	FGF10	ENSG00000070193.4	Stress granule	Regulator	-2.11284	2.65e-20	2.91e-19	down
LLPS-Hos-1452	P09038	FGF2	ENSG00000138685.15	Postsynaptic density	Client	-1.56217	2.47e-16	2e-15	down
LLPS-Hos-2506	P11362	FGFR1	ENSG00000077782.20	Nuclear speckle, Nucleolus, Centrosome/Spindle pole body	Client	-1.13481	1.29e-13	8.31e-13	down
LLPS-Hos-0305	P21802	FGFR2	ENSG00000066468.22	Nucleolus	Client	-2.69312	2.05e-44	1.06e-42	down
LLPS-Hos-a936	P02679	FGG	ENSG00000171557.16	Postsynaptic density	Client	1.48826	3.17e-06	9.91e-06	UP
LLPS-Hos-0000	Q13642	FHL1	ENSG00000022267.16	Stress granule	Client	-3.15512	3.35e-72	7.22e-70	down
LLPS-Hos-0478	Q5HY92	FIGN	ENSG00000182263.13	Centrosome/Spindle pole body	Client	-1.79882	1.56e-20	1.74e-19	down
LLPS-Hos-4231	Q6PIW4	FIGNL1	ENSG00000132436.11	Centrosome/Spindle pole body	Client	1.25573	4.7e-24	6.77e-23	UP
LLPS-Hos-3438	P68106	FKBP1B	ENSG00000119782.13	Postsynaptic density	Client	-1.46741	1.27e-11	6.9e-11	down
LLPS-Hos-1376	Q01543	FLI1	ENSG00000151702.16	P-body, Stress granule	Regulator	-1.41964	4.52e-29	9.07e-28	down
LLPS-Hos-1289	P21333	FLNA	ENSG00000196924.15	Droplet, Postsynaptic density	Regulator	-1.20004	8.05e-11	4.08e-10	down
LLPS-Hos-2685	Q14315	FLNC	ENSG00000128591.15	Nucleolus	Client	-2.35199	3.54e-26	5.86e-25	down
LLPS-Hos-a753	Q9NZ56	FMN2	ENSG00000155816.19	Postsynaptic density	Client	-4.19979	8.22e-44	4.14e-42	down
LLPS-Hos-a774	Q96PY5	FMNL2	ENSG00000157827.19	Postsynaptic density	Client	1.037	3.89e-21	4.51e-20	UP
LLPS-Hos-0281	P14207	FOLR2	ENSG00000165457.13	P-body	Regulator	-2.92929	5.64e-47	3.33e-45	down
LLPS-Hos-2802	P15407	FOSL1	ENSG00000175592.8	Others	Client	3.3749	1.02e-20	1.15e-19	UP
LLPS-Hos-1523	O75593	FOXH1	ENSG00000160973.7	P-body, Stress granule	Client	-1.36373	9.78e-08	3.64e-07	down
LLPS-Hos-a1212	Q9P0K9	FRRS1L	ENSG00000260230.3	Postsynaptic density	Client	-3.80434	3.06e-45	1.68e-43	down
LLPS-Hos-3549	Q9UET6	FTSJ1	ENSG00000068438.14	P-body	Regulator	1.12069	8.2e-35	2.46e-33	UP
LLPS-Hos-a040	P14867	GABRA1	ENSG00000022355.16	Postsynaptic density	Client	-1.02271	7.65e-09	3.22e-08	down
LLPS-Hos-a719	P47869	GABRA2	ENSG00000151834.15	Postsynaptic density	Client	-1.56348	9.47e-07	3.16e-06	down
LLPS-Hos-a028	P34903	GABRA3	ENSG00000011677.12	Postsynaptic density	Client	-1.08066	0.0169893	0.0298131	down
LLPS-Hos-a663	P47870	GABRB2	ENSG00000145864.12	Postsynaptic density	Client	-2.20456	4.52e-10	2.14e-09	down
LLPS-Hos-a869	P28472	GABRB3	ENSG00000166206.14	Postsynaptic density	Client	-3.16618	2.28e-24	3.37e-23	down
LLPS-Hos-a470	Q99259	GAD1	ENSG00000128683.13	Postsynaptic density	Client	4.52941	1.67e-23	2.3e-22	UP
LLPS-Hos-a1054	Q6IS24	GALNT17	ENSG00000185274.11	Postsynaptic density	Client	-1.82876	5.4e-18	5e-17	down
LLPS-Hos-a946	P17677	GAP43	ENSG00000172020.12	Postsynaptic density	Client	-3.92284	1.3e-50	9.36e-49	down
LLPS-Hos-4325	O60861	GAS7	ENSG00000007237.18	Postsynaptic density	Client	-1.71254	2.87e-28	5.44e-27	down
LLPS-Hos-1687	P15976	GATA1	ENSG00000102145.13	Paraspeckle	Client	-1.53452	3.31e-08	1.3e-07	down
LLPS-Hos-a903	O00451	GFRA2	ENSG00000168546.10	Postsynaptic density	Client	-4.15913	1.15e-95	6.41e-93	down
LLPS-Hos-1433	Q96F15	GIMAP5	ENSG00000196329.11	Centrosome/Spindle pole body	Client	-1.61728	2.43e-12	1.41e-11	down
LLPS-Hos-3666	P10071	GLI3	ENSG00000106571.13	Nuclear speckle	Client	-1.57709	1.66e-15	1.25e-14	down
LLPS-Hos-a420	Q9H4G4	GLIPR2	ENSG00000122694.15	Postsynaptic density	Client	-1.97926	7.28e-54	5.97e-52	down
LLPS-Hos-a146	P29992	GNA11	ENSG00000088256.8	Postsynaptic density	Client	-1.60717	1.54e-58	1.66e-56	down
LLPS-Hos-0578	P63096	GNAI1	ENSG00000127955.16	Centrosome/Spindle pole body, Postsynaptic density	Client	-1.56211	1.1e-29	2.31e-28	down
LLPS-Hos-a617	P38405	GNAL	ENSG00000141404.15	Postsynaptic density	Client	-1.35776	5.74e-24	8.23e-23	down
LLPS-Hos-a144	P09471	GNAO1	ENSG00000087258.14	Postsynaptic density	Client	-3.43989	5.09e-70	9.86e-68	down
LLPS-Hos-2183	Q9UBI6	GNG12	ENSG00000172380.5	Stress granule, Postsynaptic density	Regulator	-1.02187	7.57e-26	1.23e-24	down
LLPS-Hos-a1066	P59768	GNG2	ENSG00000186469.8	Postsynaptic density	Client	-1.9885	2.93e-55	2.61e-53	down
LLPS-Hos-a1216	O60262	GNG7	ENSG00000176533.12	Postsynaptic density	Client	-3.01666	7.19e-77	1.83e-74	down
LLPS-Hos-0628	Q9BVP2	GNL3	ENSG00000163938.16	Nucleolus	Client	1.17429	3.44e-32	8.56e-31	UP
LLPS-Hos-a749	Q2TAP0	GOLGA7B	ENSG00000155265.10	Postsynaptic density	Client	2.10249	2.48e-12	1.44e-11	UP
LLPS-Hos-2381	Q99527	GPER1	ENSG00000164850.14	Stress granule	Regulator	-2.59882	6.22e-42	2.85e-40	down
LLPS-Hos-a705	P51674	GPM6A	ENSG00000150625.16	Postsynaptic density	Client	-5.21099	2.33e-64	3.23e-62	down
LLPS-Hos-a056	Q13491	GPM6B	ENSG00000046653.14	Postsynaptic density	Client	-2.28098	1.93e-44	1.01e-42	down
LLPS-Hos-2660	O60269	GPRIN2	ENSG00000204175.5	PML nuclear body	Client	-1.76568	2.01e-23	2.76e-22	down
LLPS-Hos-1351	P81274	GPSM2	ENSG00000121957.13	Centrosome/Spindle pole body, Spindle apparatus	Client	1.28274	2.3e-17	2.03e-16	UP
LLPS-Hos-4319	P24298	GPT	ENSG00000167701.13	Nucleolus	Client	-3.74695	2.19e-64	3.05e-62	down
LLPS-Hos-0988	Q14451	GRB7	ENSG00000141738.13	Stress granule	Client	1.35777	2.06e-14	1.42e-13	UP
LLPS-Hos-a751	P42261	GRIA1	ENSG00000155511.17	Postsynaptic density	Client	-2.77535	8.04e-24	1.14e-22	down
LLPS-Hos-a407	P42262	GRIA2	ENSG00000120251.19	Postsynaptic density	Client	-2.16359	1.15e-13	7.45e-13	down
LLPS-Hos-a449	P42263	GRIA3	ENSG00000125675.17	Postsynaptic density	Client	-2.66182	3.34e-28	6.29e-27	down
LLPS-Hos-a726	P48058	GRIA4	ENSG00000152578.12	Postsynaptic density	Client	-2.92623	1.71e-31	4.07e-30	down
LLPS-Hos-a991	Q05586	GRIN1	ENSG00000176884.14	Postsynaptic density	Client	-1.02564	0.000173398	0.000427406	down
LLPS-Hos-a1031	Q12879	GRIN2A	ENSG00000183454.16	Postsynaptic density	Client	-3.43685	1.4e-34	4.14e-33	down
LLPS-Hos-a1195	Q13224	GRIN2B	ENSG00000273079.5	Postsynaptic density	Client	3.28502	1.35e-19	1.41e-18	UP
LLPS-Hos-a256	O15399	GRIN2D	ENSG00000105464.3	Postsynaptic density	Client	4.77227	9.43e-33	2.43e-31	UP
LLPS-Hos-a834	Q14416	GRM2	ENSG00000164082.14	Postsynaptic density	Client	1.19193	8.11e-08	3.04e-07	UP
LLPS-Hos-2861	Q8TAA5	GRPEL2	ENSG00000164284.14	Nucleolus	Client	1.12754	3.18e-27	5.65e-26	UP
LLPS-Hos-2422	Q96QA5	GSDMA	ENSG00000167914.11	P-body	Client	2.19055	1.31e-11	7.11e-11	UP
LLPS-Hos-2522	P06396	GSN	ENSG00000148180.19	Nucleolus, Postsynaptic density	Client	-1.92406	2.82e-47	1.71e-45	down
LLPS-Hos-2857	P08263	GSTA1	ENSG00000243955.5	Nucleolus	Client	-3.56185	1.05e-32	2.7e-31	down
LLPS-Hos-2886	P09210	GSTA2	ENSG00000244067.2	Nucleolus	Client	-1.72573	3.45e-08	1.35e-07	down
LLPS-Hos-a1145	P28161	GSTM2	ENSG00000213366.12	Postsynaptic density	Client	-1.30129	1.94e-18	1.86e-17	down
LLPS-Hos-a533	P21266	GSTM3	ENSG00000134202.10	Postsynaptic density	Client	-1.03772	8.33e-07	2.8e-06	down
LLPS-Hos-1597	P13984	GTF2F2	ENSG00000188342.11	Nucleolus	Client	1.03227	5.99e-18	5.52e-17	UP
LLPS-Hos-0965	Q9BZE4	GTPBP4	ENSG00000107937.18	Nucleolus, P-body	Client	1.17309	1.16e-49	7.93e-48	UP
LLPS-Hos-a104	Q9P035	HACD3	ENSG00000074696.12	Postsynaptic density	Client	1.07261	4.3e-29	8.66e-28	UP
LLPS-Hos-a659	P10915	HAPLN1	ENSG00000145681.10	Postsynaptic density	Client	-2.74811	2.07e-47	1.27e-45	down
LLPS-Hos-a607	Q96S86	HAPLN3	ENSG00000140511.11	Postsynaptic density	Client	1.67378	5.05e-13	3.1e-12	UP
LLPS-Hos-3737	Q7Z4H7	HAUS6	ENSG00000147874.10	Spindle apparatus	Client	1.07266	1.52e-19	1.58e-18	UP
LLPS-Hos-a203	P08631	HCK	ENSG00000101336.13	Postsynaptic density	Client	-1.22584	5.52e-14	3.67e-13	down
LLPS-Hos-2718	Q9BY41	HDAC8	ENSG00000147099.20	Centrosome/Spindle pole body	Client	1.12962	1.13e-14	8e-14	UP
LLPS-Hos-1173	Q9UKV0	HDAC9	ENSG00000048052.21	PML nuclear body	Regulator	-2.09579	4.06e-35	1.24e-33	down
LLPS-Hos-1336	Q9H583	HEATR1	ENSG00000119285.10	Nucleolus	Client	1.1169	2.32e-28	4.44e-27	UP
LLPS-Hos-a003	Q76N89	HECW1	ENSG00000002746.14	Postsynaptic density	Client	1.00162	5.74e-05	0.00015155	UP
LLPS-Hos-a590	Q9P2P5	HECW2	ENSG00000138411.12	Postsynaptic density	Client	1.51433	1.2e-15	9.14e-15	UP
LLPS-Hos-a857	Q14CZ8	HEPACAM	ENSG00000165478.6	Postsynaptic density	Client	-2.67054	5.89e-18	5.44e-17	down
LLPS-Hos-0251	Q6MZM0	HEPHL1	ENSG00000181333.11	Nucleolus	Client	1.41554	3.98e-05	0.000107489	UP
LLPS-Hos-3960	A2PYH4	HFM1	ENSG00000206353.11	Nucleolus	Client	-1.24892	4.72e-05	0.000126177	down
LLPS-Hos-3544	Q9BTY7	HGH1	ENSG00000235173.6	Stress granule, Others	Client	1.05242	4.85e-10	2.29e-09	UP
LLPS-Hos-1596	Q9Y2N7	HIF3A	ENSG00000124440.15	Nuclear speckle	Client	-2.35938	4.33e-29	8.72e-28	down
LLPS-Hos-a1015	Q9Y241	HIGD1A	ENSG00000181061.13	Postsynaptic density	Client	-1.6959	7.54e-62	9.26e-60	down
LLPS-Hos-2946	Q8TCT9	HM13	ENSG00000101294.17	Nucleolus	Client	1.11615	5.87e-24	8.4e-23	UP
LLPS-Hos-1992	P17096	HMGA1	ENSG00000137309.19	Nucleolus, Stress granule	Client	1.31467	6.02e-19	5.95e-18	UP
LLPS-Hos-2947	P54868	HMGCS2	ENSG00000134240.11	P-body	Regulator	-3.52364	1.21e-25	1.93e-24	down
LLPS-Hos-1449	O75330	HMMR	ENSG00000072571.19	Centrosome/Spindle pole body	Client	1.37894	9.07e-16	6.96e-15	UP
LLPS-Hos-4653	A0A2R8Y4L2	HNRNPA1P48	ENSG00000277726.4	Droplet	Scaffold	1.06019	1.11e-09	5.08e-09	UP
LLPS-Hos-a724	Q86YM7	HOMER1	ENSG00000152413.14	Postsynaptic density	Client	2.39216	7.94e-30	1.7e-28	UP
LLPS-Hos-a230	Q9NSB8	HOMER2	ENSG00000103942.12	Postsynaptic density	Client	-1.37999	1.25e-10	6.25e-10	down
LLPS-Hos-a417	P84074	HPCA	ENSG00000121905.9	Postsynaptic density	Client	-1.56677	2.11e-18	2e-17	down
LLPS-Hos-1848	O60760	HPGDS	ENSG00000163106.10	Stress granule	Regulator	-3.33899	5.92e-65	8.5e-63	down
LLPS-Hos-0844	P08238	HSP90AB1	ENSG00000096384.19	Nucleolus, P-body, Stress granule	Regulator	1.21757	1.42e-31	3.39e-30	UP
LLPS-Hos-4516	P0DMV8	HSPA1A	ENSG00000206383.8	Nuclear speckle, Stress granule	Regulator	-1.2458	6.13e-11	3.14e-10	down
LLPS-Hos-1896	P54652	HSPA2	ENSG00000126803.9	Nucleolus, Centrosome/Spindle pole body, P-body, Stress granule, Postsynaptic density	Regulator	-2.01053	8.6e-33	2.22e-31	down
LLPS-Hos-0113	O95757	HSPA4L	ENSG00000164070.11	Nucleolus, Postsynaptic density	Client	1.00932	0.000300955	0.000716044	UP
LLPS-Hos-2883	P17066	HSPA6	ENSG00000173110.7	Nuclear speckle, Nucleolus, Postsynaptic density	Client	1.05669	2.27e-05	6.34e-05	UP
LLPS-Hos-2576	Q12988	HSPB3	ENSG00000169271.2	Others	Regulator	-3.78413	2.63e-25	4.11e-24	down
LLPS-Hos-2290	Q9UJY1	HSPB8	ENSG00000152137.6	Stress granule, Postsynaptic density	Regulator	-2.95904	9.28e-51	6.73e-49	down
LLPS-Hos-0541	P10809	HSPD1	ENSG00000144381.16	Nucleolus, Stress granule, Postsynaptic density	Client	1.3875	4.11e-29	8.3e-28	UP
LLPS-Hos-0660	P61604	HSPE1	ENSG00000115541.10	Nucleolus	Client	1.21255	6.75e-15	4.85e-14	UP
LLPS-Hos-1586	Q92598	HSPH1	ENSG00000120694.19	Nuclear speckle, Nucleolus, Postsynaptic density	Client	1.44526	4.69e-16	3.69e-15	UP
LLPS-Hos-2287	Q9NZI8	IGF2BP1	ENSG00000159217.9	P-body, Stress granule, Others	Regulator	1.39648	0.00574627	0.0110305	UP
LLPS-Hos-0450	O00425	IGF2BP3	ENSG00000136231.13	P-body, Stress granule	Client	2.14354	0.000109266	0.000277127	UP
LLPS-Hos-a1140	P01876	IGHA1	ENSG00000211895.5	P-body, Postsynaptic density	Client	-3.98016	1.68e-33	4.58e-32	down
LLPS-Hos-a1141	P01871	IGHM	ENSG00000211899.10	Postsynaptic density	Client	-3.1473	4.55e-23	6.07e-22	down
LLPS-Hos-1488	B9A064	IGLL5	ENSG00000254709.7	P-body	Client	-3.2351	3.79e-29	7.67e-28	down
LLPS-Hos-a912	Q9NZN1	IL1RAPL1	ENSG00000169306.9	Postsynaptic density	Client	-2.18206	8.01e-16	6.19e-15	down
LLPS-Hos-4412	P29218	IMPA1	ENSG00000133731.9	Postsynaptic density	Client	-1.08198	8.23e-25	1.25e-23	down
LLPS-Hos-a690	Q16352	INA	ENSG00000148798.10	Postsynaptic density	Client	-3.66919	4.64e-42	2.14e-40	down
LLPS-Hos-1029	Q9C086	INO80B	ENSG00000115274.14	Nucleolus	Client	1.1589	4.18e-08	1.62e-07	UP
LLPS-Hos-3139	Q96PC2	IP6K3	ENSG00000161896.11	P-body, Stress granule	Regulator	-1.50222	2.99e-10	1.44e-09	down
LLPS-Hos-2546	Q8TEX9	IPO4	ENSG00000196497.16	Nucleolus	Client	2.32678	3.05e-15	2.25e-14	UP
LLPS-Hos-0614	O00410	IPO5	ENSG00000065150.18	Droplet, Nucleolus, Postsynaptic density	Regulator	1.06734	3.11e-25	4.84e-24	UP
LLPS-Hos-1612	Q9H0B3	IQCN	ENSG00000130518.16	Paraspeckle	Client	-2.21446	4.27e-40	1.74e-38	down
LLPS-Hos-a409	Q9UPP2	IQSEC3	ENSG00000120645.11	Postsynaptic density	Client	-1.16232	3.61e-08	1.41e-07	down
LLPS-Hos-a552	Q9NQX7	ITM2C	ENSG00000135916.15	Postsynaptic density	Client	-2.37824	3.79e-52	2.88e-50	down
LLPS-Hos-a584	P23677	ITPKA	ENSG00000137825.10	Postsynaptic density	Client	-1.93326	2.81e-18	2.65e-17	down
LLPS-Hos-a709	Q14643	ITPR1	ENSG00000150995.19	Postsynaptic density	Client	-1.2639	1.68e-19	1.73e-18	down
LLPS-Hos-a983	Q96AA8	JAKMIP2	ENSG00000176049.15	Postsynaptic density	Client	-1.0725	6.26e-07	2.13e-06	down
LLPS-Hos-a740	Q8WXH2	JPH3	ENSG00000154118.12	Postsynaptic density	Client	-2.12718	1.95e-20	2.16e-19	down
LLPS-Hos-a168	Q96JJ6	JPH4	ENSG00000092051.16	Postsynaptic density	Client	-2.86711	1.16e-40	4.88e-39	down
LLPS-Hos-0003	Q63ZY3	KANK2	ENSG00000197256.10	Stress granule, Postsynaptic density	Client	-1.4086	2.9e-33	7.73e-32	down
LLPS-Hos-0036	Q92831	KAT2B	ENSG00000114166.7	Stress granule	Regulator	-1.78411	3.55e-48	2.28e-46	down
LLPS-Hos-a988	O94819	KBTBD11	ENSG00000176595.3	Postsynaptic density	Client	-1.2568	6.15e-23	8.12e-22	down
LLPS-Hos-a318	Q09470	KCNA1	ENSG00000111262.6	Postsynaptic density	Client	-2.92485	1.88e-19	1.93e-18	down
LLPS-Hos-a996	P16389	KCNA2	ENSG00000177301.14	Postsynaptic density	Client	-1.93682	5.62e-13	3.43e-12	down
LLPS-Hos-a995	P22001	KCNA3	ENSG00000177272.8	Postsynaptic density	Client	-2.67269	2.56e-30	5.64e-29	down
LLPS-Hos-3610	Q14722	KCNAB1	ENSG00000169282.17	Nucleolus, Postsynaptic density	Client	-1.36136	3.28e-16	2.62e-15	down
LLPS-Hos-a779	Q14721	KCNB1	ENSG00000158445.9	Postsynaptic density	Client	-2.88514	1.08e-41	4.89e-40	down
LLPS-Hos-a1061	Q6PIL6	KCNIP4	ENSG00000185774.15	Postsynaptic density	Client	-2.99176	3.18e-35	9.75e-34	down
LLPS-Hos-a759	Q12791	KCNMA1	ENSG00000156113.22	Postsynaptic density	Client	-3.07295	2.7e-47	1.64e-45	down
LLPS-Hos-a105	O43526	KCNQ2	ENSG00000075043.18	Postsynaptic density	Client	-1.33681	0.000371928	0.000872068	down
LLPS-Hos-2130	Q96CX2	KCTD12	ENSG00000178695.5	Stress granule, Postsynaptic density	Client	-1.66691	8.44e-20	8.9e-19	down
LLPS-Hos-a1036	Q6ZWB6	KCTD8	ENSG00000183783.6	Postsynaptic density	Client	-2.15734	2.53e-11	1.34e-10	down
LLPS-Hos-0205	Q5VWX1	KHDRBS2	ENSG00000112232.8	Nucleolus, Sam68 nuclear body	Client	-4.30603	4.79e-56	4.44e-54	down
LLPS-Hos-3979	O60268	KIAA0513	ENSG00000135709.12	Postsynaptic density	Client	-2.11098	1.26e-57	1.26e-55	down
LLPS-Hos-a423	Q9HCM3	KIAA1549	ENSG00000122778.9	Postsynaptic density	Client	2.438	8.44e-47	4.96e-45	UP
LLPS-Hos-a308	Q6ZVL6	KIAA1549L	ENSG00000110427.15	Postsynaptic density	Client	2.03227	4.64e-07	1.61e-06	UP
LLPS-Hos-0917	P52732	KIF11	ENSG00000138160.5	Centrosome/Spindle pole body, Spindle apparatus	Client	1.04684	9.2e-18	8.33e-17	UP
LLPS-Hos-2680	Q9NQT8	KIF13B	ENSG00000197892.12	Stress granule	Client	-1.25898	2.17e-30	4.79e-29	down
LLPS-Hos-1296	Q15058	KIF14	ENSG00000118193.11	Centrosome/Spindle pole body	Client	2.0513	6.18e-29	1.23e-27	UP
LLPS-Hos-0905	Q9NS87	KIF15	ENSG00000163808.16	Centrosome/Spindle pole body	Client	1.0296	2.34e-14	1.61e-13	UP
LLPS-Hos-1633	Q8NI77	KIF18A	ENSG00000121621.6	Centrosome/Spindle pole body, Stress granule	Regulator	1.59224	2.17e-28	4.15e-27	UP
LLPS-Hos-4767	Q2TAC6	KIF19	ENSG00000196169.14	Centrosome/Spindle pole body	Client	-2.111	7.41e-14	4.86e-13	down
LLPS-Hos-1440	Q96Q89	KIF20B	ENSG00000138182.14	Postsynaptic density	Client	1.03332	1.37e-12	8.09e-12	UP
LLPS-Hos-1845	Q02241	KIF23	ENSG00000137807.15	P-body, Stress granule	Client	1.53392	1.96e-36	6.44e-35	UP
LLPS-Hos-1069	Q99661	KIF2C	ENSG00000142945.12	Nucleolus, Postsynaptic density	Client	1.52313	2.7e-28	5.14e-27	UP
LLPS-Hos-1003	Q12840	KIF5A	ENSG00000155980.11	Nucleolus, Postsynaptic density	Client	-2.65074	2.29e-38	8.54e-37	down
LLPS-Hos-1753	O60282	KIF5C	ENSG00000168280.16	Nucleolus, Postsynaptic density	Client	-2.09004	2.38e-37	8.18e-36	down
LLPS-Hos-1804	Q9BW19	KIFC1	ENSG00000204197.9	Centrosome/Spindle pole body	Client	1.19567	2.46e-18	2.33e-17	UP
LLPS-Hos-1473	P10721	KIT	ENSG00000157404.15	Nucleolus	Client	-2.25752	9.9e-38	3.5e-36	down
LLPS-Hos-2782	O43474	KLF4	ENSG00000136826.14	Paraspeckle	Client	-2.66175	9.12e-72	1.89e-69	down
LLPS-Hos-0798	P52292	KPNA2	ENSG00000182481.8	Droplet, Nucleolus, Stress granule	Scaffold	1.31286	1.84e-34	5.41e-33	UP
LLPS-Hos-2752	P04264	KRT1	ENSG00000167768.4	Nucleolus	Client	-2.78418	6.67e-19	6.58e-18	down
LLPS-Hos-0634	Q04695	KRT17	ENSG00000128422.16	Nucleolus	Client	4.52449	1.13e-15	8.6e-15	UP
LLPS-Hos-2912	P02538	KRT6A	ENSG00000205420.10	P-body, Stress granule	Regulator	4.25714	1.45e-17	1.29e-16	UP
LLPS-Hos-1949	P08729	KRT7	ENSG00000135480.15	Nucleolus	Client	2.45435	3.56e-12	2.04e-11	UP
LLPS-Hos-a1124	P32004	L1CAM	ENSG00000198910.13	Postsynaptic density	Client	-2.97895	9.26e-31	2.11e-29	down
LLPS-Hos-2706	Q5T7N2	L1TD1	ENSG00000240563.1	P-body, Stress granule	Client	-1.23508	0.00516218	0.00999859	down
LLPS-Hos-3026	P13796	LCP1	ENSG00000136167.13	Postsynaptic density	Client	-1.11396	3.98e-10	1.9e-09	down
LLPS-Hos-a323	P07195	LDHB	ENSG00000111716.12	Postsynaptic density	Client	1.21955	1.64e-06	5.32e-06	UP
LLPS-Hos-1704	P17931	LGALS3	ENSG00000131981.15	Droplet	Scaffold	-1.1399	5.61e-22	6.91e-21	down
LLPS-Hos-2333	P47929	LGALS7B	ENSG00000178934.4	P-body	Client	1.09305	4.77e-05	0.000127414	UP
LLPS-Hos-a284	O95970	LGI1	ENSG00000108231.12	Postsynaptic density	Client	-5.47223	9.96e-82	3.13e-79	down
LLPS-Hos-a899	Q8N145	LGI3	ENSG00000168481.8	Postsynaptic density	Client	-2.66169	1.83e-17	1.62e-16	down
LLPS-Hos-2762	P15018	LIF	ENSG00000128342.4	Stress granule	Regulator	1.72377	5.27e-21	6.07e-20	UP
LLPS-Hos-2253	Q9UHB6	LIMA1	ENSG00000050405.13	Postsynaptic density	Client	-1.36416	5.69e-34	1.6e-32	down
LLPS-Hos-1497	Q03252	LMNB2	ENSG00000176619.12	Paraspeckle, P-body, Postsynaptic density	Client	1.02729	3.11e-18	2.93e-17	UP
LLPS-Hos-a621	Q96Q04	LMTK3	ENSG00000142235.9	Postsynaptic density	Client	2.2748	6.93e-18	6.35e-17	UP
LLPS-Hos-a987	Q643R3	LPCAT4	ENSG00000176454.13	Postsynaptic density	Client	-1.01963	3.66e-20	3.98e-19	down
LLPS-Hos-0250	Q93052	LPP	ENSG00000145012.13	Stress granule	Client	-1.07225	1.21e-14	8.5e-14	down
LLPS-Hos-a463	Q9P244	LRFN1	ENSG00000128011.4	Postsynaptic density	Client	-1.04868	9.51e-07	3.17e-06	down
LLPS-Hos-0157	Q96NI6	LRFN5	ENSG00000165379.13	Nucleolus	Client	-2.14812	7.29e-20	7.72e-19	down
LLPS-Hos-a043	Q96NW7	LRRC7	ENSG00000033122.18	Postsynaptic density	Client	-1.56603	3.45e-21	4.02e-20	down
LLPS-Hos-a1128	Q5JTD7	LRRC73	ENSG00000204052.4	Postsynaptic density	Client	1.00276	8.73e-05	0.000224086	UP
LLPS-Hos-1044	Q5S007	LRRK2	ENSG00000188906.15	Nucleolus	Client	-1.73252	1.6e-14	1.11e-13	down
LLPS-Hos-a818	Q86UE6	LRRTM1	ENSG00000162951.10	Postsynaptic density	Client	-2.67559	1.67e-14	1.16e-13	down
LLPS-Hos-a664	O43300	LRRTM2	ENSG00000146006.7	Postsynaptic density	Client	-1.23002	9.73e-06	2.85e-05	down
LLPS-Hos-a1118	Q86VH5	LRRTM3	ENSG00000198739.10	Postsynaptic density	Client	-1.29883	8.62e-08	3.23e-07	down
LLPS-Hos-a985	Q86VH4	LRRTM4	ENSG00000176204.13	Postsynaptic density	Client	-2.27673	2.14e-13	1.35e-12	down
LLPS-Hos-a992	O94772	LY6H	ENSG00000176956.12	Postsynaptic density	Client	-1.16711	1.9e-05	5.37e-05	down
LLPS-Hos-0207	Q9NX58	LYAR	ENSG00000145220.13	Nucleolus	Client	1.41446	6.99e-30	1.5e-28	UP
LLPS-Hos-a1009	P0DP58	LYNX1	ENSG00000180155.19	Postsynaptic density	Client	-2.56192	4.11e-41	1.79e-39	down
LLPS-Hos-a065	Q9Y250	LZTS1	ENSG00000061337.15	Postsynaptic density	Client	1.70842	4.9e-19	4.87e-18	UP
LLPS-Hos-a149	O60299	LZTS3	ENSG00000088899.15	Postsynaptic density	Client	1.90949	1.22e-17	1.1e-16	UP
LLPS-Hos-0041	Q13257	MAD2L1	ENSG00000164109.13	Centrosome/Spindle pole body	Client	1.53406	1.05e-26	1.8e-25	UP
LLPS-Hos-1671	Q9UI95	MAD2L2	ENSG00000116670.14	Spindle apparatus	Client	1.18979	1.02e-12	6.12e-12	UP
LLPS-Hos-a1074	Q86UL8	MAGI2	ENSG00000187391.20	Postsynaptic density	Client	-1.10452	1.71e-16	1.4e-15	down
LLPS-Hos-a134	Q5TCQ9	MAGI3	ENSG00000081026.18	Postsynaptic density	Client	-1.1435	1.97e-36	6.45e-35	down
LLPS-Hos-0280	Q96A72	MAGOHB	ENSG00000111196.9	Stress granule	Client	1.10592	9.98e-24	1.4e-22	UP
LLPS-Hos-a1085	P21397	MAOA	ENSG00000189221.9	Postsynaptic density	Client	-2.17488	3.39e-40	1.39e-38	down
LLPS-Hos-a088	P27338	MAOB	ENSG00000069535.13	Postsynaptic density	Client	-2.72791	8.52e-36	2.69e-34	down
LLPS-Hos-1504	P78559	MAP1A	ENSG00000166963.12	Centrosome/Spindle pole body, Postsynaptic density	Client	-1.10382	6.9e-11	3.52e-10	down
LLPS-Hos-0230	P46821	MAP1B	ENSG00000131711.14	Centrosome/Spindle pole body, Stress granule, Postsynaptic density	Regulator	-1.36332	1.57e-15	1.18e-14	down
LLPS-Hos-0706	P11137	MAP2	ENSG00000078018.19	Centrosome/Spindle pole body, Postsynaptic density	Client	-1.70763	9.26e-20	9.73e-19	down
LLPS-Hos-2366	Q96JE9	MAP6	ENSG00000171533.11	Centrosome/Spindle pole body, Postsynaptic density	Client	-1.90744	2.61e-27	4.68e-26	down
LLPS-Hos-2445	P53779	MAPK10	ENSG00000109339.21	Centrosome/Spindle pole body	Client	-1.96555	2.23e-36	7.28e-35	down
LLPS-Hos-0749	P27361	MAPK3	ENSG00000102882.11	Centrosome/Spindle pole body, Postsynaptic density, Others	Regulator	-1.09384	2.34e-23	3.19e-22	down
LLPS-Hos-1740	P31152	MAPK4	ENSG00000141639.11	Nucleolus	Client	-4.09907	2.58e-44	1.33e-42	down
LLPS-Hos-2853	P10636	MAPT	ENSG00000186868.15	Droplet, Centrosome/Spindle pole body, Microtubule, Stress granule, Postsynaptic density	Scaffold	-2.30822	4.88e-25	7.48e-24	down
LLPS-Hos-2573	P29966	MARCKS	ENSG00000277443.2	Centrosome/Spindle pole body	Client	-1.06434	2.43e-24	3.58e-23	down
LLPS-Hos-2216	Q00266	MAT1A	ENSG00000151224.12	Nucleolus	Client	1.83083	3.83e-05	0.000103698	UP
LLPS-Hos-0924	P49736	MCM2	ENSG00000073111.13	Nucleolus	Client	1.08469	7.3e-12	4.06e-11	UP
LLPS-Hos-0415	P25205	MCM3	ENSG00000112118.18	Nucleolus	Client	1.09029	1.07e-30	2.41e-29	UP
LLPS-Hos-1331	P33991	MCM4	ENSG00000104738.17	Nucleolus, Stress granule	Client	1.2143	6.51e-23	8.56e-22	UP
LLPS-Hos-0647	Q14566	MCM6	ENSG00000076003.4	Nucleolus	Client	1.01111	6.71e-27	1.17e-25	UP
LLPS-Hos-1113	P33993	MCM7	ENSG00000166508.17	Nucleolus, P-body, Stress granule	Client	1.21896	1.19e-21	1.44e-20	UP
LLPS-Hos-4051	P48163	ME1	ENSG00000065833.8	Nucleolus, Stress granule, Others	Client	1.06613	1.74e-08	7.03e-08	UP
LLPS-Hos-0501	Q9UBP6	METTL1	ENSG00000037897.16	PML nuclear body	Client	1.46425	2.43e-22	3.07e-21	UP
LLPS-Hos-2898	A1L020	MEX3A	ENSG00000254726.2	P-body, Stress granule	Client	2.73323	3.32e-22	4.16e-21	UP
LLPS-Hos-1932	Q86XN8	MEX3D	ENSG00000181588.16	P-body, Stress granule	Client	1.04996	5.45e-15	3.94e-14	UP
LLPS-Hos-a103	Q99685	MGLL	ENSG00000074416.14	Postsynaptic density	Client	-1.46945	9.27e-43	4.43e-41	down
LLPS-Hos-a755	Q86XE3	MICU3	ENSG00000155970.11	Postsynaptic density	Client	-1.75833	8.76e-16	6.74e-15	down
LLPS-Hos-a269	Q4G0A6	MINDY4	ENSG00000106125.14	Postsynaptic density	Client	1.4722	3.04e-17	2.65e-16	UP
LLPS-Hos-2846	P46013	MKI67	ENSG00000148773.13	Nucleolus, Stress granule	Client	1.19816	4.91e-16	3.86e-15	UP
LLPS-Hos-a666	Q5VWP3	MLIP	ENSG00000146147.14	Postsynaptic density	Client	-1.85637	6.26e-11	3.2e-10	down
LLPS-Hos-2789	Q9H8L6	MMRN2	ENSG00000173269.13	Nucleolus	Client	-1.02236	1.07e-15	8.18e-15	down
LLPS-Hos-a293	Q14168	MPP2	ENSG00000108852.14	Postsynaptic density	Client	-1.80571	6.08e-28	1.13e-26	down
LLPS-Hos-a802	Q13368	MPP3	ENSG00000161647.18	Postsynaptic density	Client	1.69411	3.9e-23	5.21e-22	UP
LLPS-Hos-a267	Q9NZW5	MPP6	ENSG00000105926.15	Postsynaptic density	Client	1.90564	2.73e-16	2.19e-15	UP
LLPS-Hos-a703	Q5T2T1	MPP7	ENSG00000150054.18	Postsynaptic density	Client	-1.0421	3.56e-14	2.41e-13	down
LLPS-Hos-1019	Q9NRX2	MRPL17	ENSG00000158042.8	Nucleolus	Client	1.20482	2.22e-30	4.92e-29	UP
LLPS-Hos-2172	Q96DH6	MSI2	ENSG00000153944.10	Stress granule	Client	1.12365	2.5e-23	3.4e-22	UP
LLPS-Hos-4716	Q9UJ68	MSRA	ENSG00000175806.14	Others	Client	-1.02119	3.67e-22	4.58e-21	down
LLPS-Hos-3407	Q13126	MTAP	ENSG00000099810.19	Stress granule	Client	1.00696	2.56e-17	2.25e-16	UP
LLPS-Hos-2460	Q96E29	MTERF3	ENSG00000156469.8	Mitochondrial RNA granule	Client	1.1779	2.09e-24	3.08e-23	UP
LLPS-Hos-0241	Q6UB35	MTHFD1L	ENSG00000120254.15	Nucleolus, Postsynaptic density	Client	2.53659	9.29e-87	3.71e-84	UP
LLPS-Hos-2199	P13995	MTHFD2	ENSG00000065911.11	Nucleolus	Client	1.57652	1.99e-37	6.88e-36	UP
LLPS-Hos-2736	Q9ULD2	MTUS1	ENSG00000129422.14	Centrosome/Spindle pole body, Spindle apparatus	Client	-1.00162	6.28e-18	5.77e-17	down
LLPS-Hos-a523	P35749	MYH11	ENSG00000133392.17	Postsynaptic density	Client	-4.22723	6.24e-59	6.83e-57	down
LLPS-Hos-0043	O94832	MYO1D	ENSG00000176658.16	P-body, Postsynaptic density	Client	-1.03929	7.6e-23	9.93e-22	down
LLPS-Hos-1689	Q9Y4I1	MYO5A	ENSG00000197535.14	P-body, Postsynaptic density	Client	-1.12289	1.25e-14	8.78e-14	down
LLPS-Hos-4094	Q9H009	NACA2	ENSG00000253506.2	Nucleolus, P-body	Regulator	1.52798	4.94e-06	1.51e-05	UP
LLPS-Hos-0087	P55209	NAP1L1	ENSG00000187109.13	Nucleolus	Client	1.12904	7.96e-24	1.13e-22	UP
LLPS-Hos-2192	Q9H0A0	NAT10	ENSG00000135372.8	Nucleolus	Client	1.04287	6.61e-31	1.52e-29	UP
LLPS-Hos-a953	Q8NFP9	NBEA	ENSG00000172915.18	Postsynaptic density	Client	-2.42861	2.09e-27	3.76e-26	down
LLPS-Hos-a694	P13591	NCAM1	ENSG00000149294.16	Postsynaptic density	Client	-3.12862	7.03e-70	1.35e-67	down
LLPS-Hos-a745	O15394	NCAM2	ENSG00000154654.14	Postsynaptic density	Client	-1.44322	1.29e-09	5.84e-09	down
LLPS-Hos-a482	O14594	NCAN	ENSG00000130287.13	Postsynaptic density	Client	-1.88875	3.45e-10	1.65e-09	down
LLPS-Hos-1978	P42695	NCAPD3	ENSG00000151503.12	Nucleolus	Client	1.08023	1.85e-31	4.42e-30	UP
LLPS-Hos-1962	Q86XI2	NCAPG2	ENSG00000146918.19	Nucleolus	Client	1.40089	1.49e-39	5.82e-38	UP
LLPS-Hos-a429	P55160	NCKAP1L	ENSG00000123338.12	Postsynaptic density	Client	-1.45603	1.81e-19	1.86e-18	down
LLPS-Hos-2248	Q8TB73	NDNF	ENSG00000173376.13	Nucleolus	Client	-1.74895	9.14e-16	7.01e-15	down
LLPS-Hos-0423	Q92597	NDRG1	ENSG00000104419.14	Centrosome/Spindle pole body, Postsynaptic density	Client	-1.1805	1.02e-18	9.93e-18	down
LLPS-Hos-a861	Q9UN36	NDRG2	ENSG00000165795.23	Postsynaptic density	Client	-1.51367	1.11e-37	3.91e-36	down
LLPS-Hos-4240	Q9P0J0	NDUFA13	ENSG00000186010.18	Postsynaptic density	Client	1.50853	4.73e-08	1.82e-07	UP
LLPS-Hos-1405	P19404	NDUFV2	ENSG00000178127.12	Nucleolus, Postsynaptic density	Client	1.00108	1.28e-05	3.7e-05	UP
LLPS-Hos-a122	O76041	NEBL	ENSG00000078114.18	Postsynaptic density	Client	2.3908	2.96e-34	8.56e-33	UP
LLPS-Hos-a219	Q7Z6G3	NECAB2	ENSG00000103154.9	Postsynaptic density	Client	-1.90714	8.38e-12	4.64e-11	down
LLPS-Hos-3417	Q96PU5	NEDD4L	ENSG00000049759.17	Others	Client	-1.23531	8.22e-41	3.5e-39	down
LLPS-Hos-1302	Q14511	NEDD9	ENSG00000111859.16	Centrosome/Spindle pole body	Client	-1.02062	6.34e-17	5.37e-16	down
LLPS-Hos-a188	P12036	NEFH	ENSG00000100285.9	Postsynaptic density	Client	-1.89182	4.27e-22	5.3e-21	down
LLPS-Hos-2703	P07196	NEFL	ENSG00000277586.2	PML nuclear body	Client	-4.51702	1.71e-54	1.46e-52	down
LLPS-Hos-a238	P07197	NEFM	ENSG00000104722.13	Postsynaptic density	Client	-3.80567	1.53e-43	7.56e-42	down
LLPS-Hos-a950	Q7Z3B1	NEGR1	ENSG00000172260.14	Postsynaptic density	Client	-3.07854	4.02e-71	8.07e-69	down
LLPS-Hos-2285	P51955	NEK2	ENSG00000117650.12	Centrosome/Spindle pole body	Client	1.54588	1.14e-33	3.15e-32	UP
LLPS-Hos-a079	Q92859	NEO1	ENSG00000067141.16	Postsynaptic density	Client	-1.11399	3.79e-22	4.72e-21	down
LLPS-Hos-1951	Q8WWR8	NEU4	ENSG00000204099.11	Others	Client	-3.22569	6.81e-42	3.1e-40	down
LLPS-Hos-1697	O76050	NEURL1	ENSG00000107954.10	Centrosome/Spindle pole body	Client	-2.50757	6.12e-26	9.98e-25	down
LLPS-Hos-0247	Q0ZGT2	NEXN	ENSG00000162614.18	Stress granule	Client	-1.65313	1.92e-17	1.7e-16	down
LLPS-Hos-a826	O94856	NFASC	ENSG00000163531.15	Postsynaptic density	Client	-1.54796	1.95e-22	2.47e-21	down
LLPS-Hos-3181	Q9NPG2	NGB	ENSG00000165553.4	Stress granule	Client	-4.52425	4.7e-55	4.12e-53	down
LLPS-Hos-2175	Q9BYG3	NIFK	ENSG00000155438.11	Nucleolus, P-body	Client	1.0382	2.36e-32	5.96e-31	UP
LLPS-Hos-2135	Q5M9Q1	NKAPL	ENSG00000189134.3	Others	Client	-1.89355	3.63e-14	2.45e-13	down
LLPS-Hos-1702	O15226	NKRF	ENSG00000186416.14	Nucleolus, P-body, Stress granule	Client	1.52334	4.99e-40	2.02e-38	UP
LLPS-Hos-0323	Q9NVX2	NLE1	ENSG00000073536.17	Nucleolus	Client	1.16207	4.08e-19	4.09e-18	UP
LLPS-Hos-a1088	Q9NZ94	NLGN3	ENSG00000196338.12	Postsynaptic density	Client	-1.14523	2.76e-15	2.04e-14	down
LLPS-Hos-2768	P15531	NME1	ENSG00000239672.7	Nucleolus	Client	2.04021	4.93e-28	9.2e-27	UP
LLPS-Hos-0577	P22392	NME2	ENSG00000011052.21	Nucleolus	Client	2.41185	2.17e-11	1.16e-10	UP
LLPS-Hos-1179	Q9ULX3	NOB1	ENSG00000141101.12	Nucleolus	Client	1.18885	2.13e-31	5.05e-30	UP
LLPS-Hos-0424	Q8WTT2	NOC3L	ENSG00000173145.11	Nucleolus	Client	1.23266	1.5e-27	2.72e-26	UP
LLPS-Hos-1619	Q9H6R4	NOL6	ENSG00000165271.16	Nucleolus, P-body	Client	1.0356	6.74e-29	1.34e-27	UP
LLPS-Hos-1311	Q14978	NOLC1	ENSG00000166197.16	Cajal body, Nucleolus, Stress granule	Client	1.13295	5.07e-31	1.17e-29	UP
LLPS-Hos-1199	Q9Y3C1	NOP16	ENSG00000048162.20	Nucleolus	Client	1.2692	2.27e-21	2.68e-20	UP
LLPS-Hos-1661	P46087	NOP2	ENSG00000111641.11	Nucleolus	Client	1.38402	4.58e-16	3.61e-15	UP
LLPS-Hos-0604	O00567	NOP56	ENSG00000101361.16	Cajal body, Nucleolus, P-body	Client	1.3598	1.45e-28	2.81e-27	UP
LLPS-Hos-0285	Q9Y2X3	NOP58	ENSG00000055044.10	Cajal body, Nucleolus, P-body, Stress granule	Client	1.22131	1.55e-36	5.13e-35	UP
LLPS-Hos-a153	P29475	NOS1	ENSG00000089250.18	Postsynaptic density	Client	-3.10325	1.79e-22	2.27e-21	down
LLPS-Hos-2486	P06748	NPM1	ENSG00000181163.13	Droplet, Nucleolus, Centrosome/Spindle pole body, Stress granule	Scaffold	1.13614	8.45e-21	9.58e-20	UP
LLPS-Hos-0740	Q86SE8	NPM2	ENSG00000158806.13	Nucleolus	Client	1.33991	1.62e-06	5.26e-06	UP
LLPS-Hos-1267	O75607	NPM3	ENSG00000107833.10	Nucleolus	Client	1.35153	1.07e-12	6.39e-12	UP
LLPS-Hos-a931	Q15818	NPTX1	ENSG00000171246.5	Postsynaptic density	Client	-4.48385	8.34e-57	8.14e-55	down
LLPS-Hos-1357	P04150	NR3C1	ENSG00000113580.14	PML nuclear body	Client	-1.92004	2.82e-38	1.04e-36	down
LLPS-Hos-4449	Q13285	NR5A1	ENSG00000136931.9	Nuclear speckle	Client	1.02446	0.0002074	0.000506045	UP
LLPS-Hos-0339	Q02297	NRG1	ENSG00000157168.18	Nucleolus	Client	-1.9933	3.25e-19	3.28e-18	down
LLPS-Hos-2110	O14511	NRG2	ENSG00000158458.19	Stress granule	Regulator	-2.94509	2.44e-33	6.55e-32	down
LLPS-Hos-a1007	Q9ULB1	NRXN1	ENSG00000179915.22	Postsynaptic density	Client	-5.83781	6.61e-92	3.05e-89	down
LLPS-Hos-a302	Q9P2S2	NRXN2	ENSG00000110076.18	Postsynaptic density	Client	-1.34347	7.98e-10	3.7e-09	down
LLPS-Hos-1860	Q9BV86	NTMT1	ENSG00000148335.14	Stress granule	Client	1.23248	5.3e-19	5.26e-18	UP
LLPS-Hos-1794	O95631	NTN1	ENSG00000065320.8	Stress granule	Regulator	-2.96018	1.75e-68	2.96e-66	down
LLPS-Hos-2504	Q9Y2I2	NTNG1	ENSG00000162631.18	Nucleolus	Client	-2.90042	2.82e-20	3.09e-19	down
LLPS-Hos-2080	Q9BZD4	NUF2	ENSG00000143228.12	Centrosome/Spindle pole body	Client	1.87976	8.92e-29	1.75e-27	UP
LLPS-Hos-1286	O75694	NUP155	ENSG00000113569.15	Nucleolus	Client	1.01744	7.25e-26	1.18e-24	UP
LLPS-Hos-0147	Q8TEM1	NUP210	ENSG00000132182.11	Nucleolus	Client	1.20124	1.34e-10	6.66e-10	UP
LLPS-Hos-3305	Q9UKK6	NXT1	ENSG00000132661.3	P-body	Regulator	1.23109	8.11e-14	5.32e-13	UP
LLPS-Hos-a878	Q6ZVC0	NYAP1	ENSG00000166924.8	Postsynaptic density	Client	-1.44659	1.44e-10	7.16e-10	down
LLPS-Hos-3082	Q15646	OASL	ENSG00000135114.12	Stress granule	Client	-1.41011	1.82e-13	1.16e-12	down
LLPS-Hos-4561	P11926	ODC1	ENSG00000115758.12	Nucleolus, Stress granule, Others	Client	1.13521	8.38e-23	1.09e-21	UP
LLPS-Hos-1020	Q9ULD0	OGDHL	ENSG00000197444.9	Nucleolus, Postsynaptic density	Client	-1.92138	5.24e-09	2.23e-08	down
LLPS-Hos-2838	P20774	OGN	ENSG00000106809.10	Stress granule	Client	-5.58375	4.71e-82	1.51e-79	down
LLPS-Hos-a491	Q99784	OLFM1	ENSG00000130558.19	Postsynaptic density	Client	-2.36697	1.13e-39	4.5e-38	down
LLPS-Hos-a388	Q96PB7	OLFM3	ENSG00000118733.16	Postsynaptic density	Client	-3.86905	2.67e-35	8.23e-34	down
LLPS-Hos-a458	P23515	OMG	ENSG00000126861.4	Postsynaptic density	Client	-1.27174	3.38e-06	1.05e-05	down
LLPS-Hos-0565	Q13415	ORC1	ENSG00000085840.12	Centrosome/Spindle pole body	Client	1.04163	1.19e-11	6.52e-11	UP
LLPS-Hos-3175	Q8N6M0	OTUD6B	ENSG00000155100.10	Nucleolus, Stress granule	Client	1.20148	4.26e-14	2.86e-13	UP
LLPS-Hos-0503	P51575	P2RX1	ENSG00000108405.3	P-body	Regulator	-2.63629	1.71e-59	1.91e-57	down
LLPS-Hos-2611	Q9UBL9	P2RX2	ENSG00000187848.13	Stress granule	Regulator	-3.9582	2.79e-42	1.3e-40	down
LLPS-Hos-2852	Q9H244	P2RY12	ENSG00000169313.9	Cajal body, Nuclear speckle	Client	-3.26157	2.78e-38	1.03e-36	down
LLPS-Hos-0089	P11940	PABPC1	ENSG00000070756.15	Nucleolus, P-body, Stress granule, Postsynaptic density	Regulator	1.02846	1.36e-19	1.42e-18	UP
LLPS-Hos-2049	Q4VXU2	PABPC1L	ENSG00000101104.12	Nucleolus	Client	2.88206	1.83e-22	2.33e-21	UP
LLPS-Hos-2860	Q9H361	PABPC3	ENSG00000151846.8	Nucleolus, Stress granule	Client	1.3725	4.64e-08	1.79e-07	UP
LLPS-Hos-1152	Q96DU9	PABPC5	ENSG00000174740.7	Stress granule	Client	-1.52947	6.9e-13	4.18e-12	down
LLPS-Hos-3061	Q9BY11	PACSIN1	ENSG00000124507.10	Postsynaptic density	Client	-1.93901	3.23e-20	3.52e-19	down
LLPS-Hos-3480	Q9UNF0	PACSIN2	ENSG00000100266.18	Postsynaptic density	Client	-1.08107	2.69e-58	2.83e-56	down
LLPS-Hos-4298	Q9UKS6	PACSIN3	ENSG00000165912.15	Centrosome/Spindle pole body, Postsynaptic density	Client	1.30188	2.89e-06	9.1e-06	UP
LLPS-Hos-a374	Q9Y2J8	PADI2	ENSG00000117115.12	Postsynaptic density	Client	-3.88393	9.26e-69	1.63e-66	down
LLPS-Hos-a113	Q9NWQ8	PAG1	ENSG00000076641.4	Postsynaptic density	Client	-1.71721	1.58e-38	5.91e-37	down
LLPS-Hos-a464	P22234	PAICS	ENSG00000128050.8	Postsynaptic density	Client	1.3058	2.42e-31	5.7e-30	UP
LLPS-Hos-a204	Q9P286	PAK5	ENSG00000101349.16	Postsynaptic density	Client	-1.52516	4.83e-06	1.48e-05	down
LLPS-Hos-4126	Q9NQU5	PAK6	ENSG00000137843.11	Postsynaptic density	Client	1.07764	4.01e-07	1.4e-06	UP
LLPS-Hos-a178	O75781	PALM	ENSG00000099864.17	Postsynaptic density	Client	-2.22996	1.64e-32	4.15e-31	down
LLPS-Hos-a1151	Q9Y3D7	PAM16	ENSG00000217930.7	Postsynaptic density	Client	1.2394	1.34e-16	1.11e-15	UP
LLPS-Hos-4274	Q02548	PAX5	ENSG00000196092.12	PML nuclear body	Regulator	-2.48249	2.63e-15	1.94e-14	down
LLPS-Hos-a824	Q96AQ6	PBXIP1	ENSG00000163346.16	Postsynaptic density	Client	-1.02054	4.47e-22	5.54e-21	down
LLPS-Hos-a962	P11498	PC	ENSG00000173599.13	Postsynaptic density	Client	-1.22167	1.16e-18	1.13e-17	down
LLPS-Hos-a593	Q9P2E7	PCDH10	ENSG00000138650.8	Postsynaptic density	Client	-3.5153	1.22e-31	2.94e-30	down
LLPS-Hos-a915	O60245	PCDH7	ENSG00000169851.15	Postsynaptic density	Client	-1.53049	4.02e-17	3.47e-16	down
LLPS-Hos-a1170	Q9UN74	PCDHA4	ENSG00000204967.10	Postsynaptic density	Client	-1.30783	0.000425313	0.000988208	down
LLPS-Hos-a1184	Q9Y5F7	PCDHGC4	ENSG00000242419.5	Postsynaptic density	Client	-1.70045	1.68e-09	7.53e-09	down
LLPS-Hos-1230	Q5JVF3	PCID2	ENSG00000126226.21	Centrosome/Spindle pole body	Client	1.05013	6.05e-25	9.24e-24	UP
LLPS-Hos-2520	Q15004	PCLAF	ENSG00000166803.12	Centrosome/Spindle pole body, Stress granule	Client	1.10756	1.57e-10	7.77e-10	UP
LLPS-Hos-4826	Q9Y6V0	PCLO	ENSG00000186472.19	Postsynaptic density	Client	-1.10645	1.6e-05	4.56e-05	down
LLPS-Hos-1546	P12004	PCNA	ENSG00000132646.10	Nucleolus, Stress granule	Client	1.04366	1.56e-15	1.17e-14	UP
LLPS-Hos-1510	P29122	PCSK6	ENSG00000140479.16	P-body	Regulator	-1.0601	1.43e-19	1.48e-18	down
LLPS-Hos-3828	Q53EL6	PDCD4	ENSG00000150593.17	Stress granule	Regulator	-1.90948	2.6e-86	1.01e-83	down
LLPS-Hos-a345	P54750	PDE1A	ENSG00000115252.18	Postsynaptic density	Client	-1.41095	1.8e-18	1.72e-17	down
LLPS-Hos-a430	Q01064	PDE1B	ENSG00000123360.11	Postsynaptic density	Client	-1.32662	1.65e-16	1.35e-15	down
LLPS-Hos-a1068	O00408	PDE2A	ENSG00000186642.15	Postsynaptic density	Client	-2.62693	8.31e-73	1.86e-70	down
LLPS-Hos-2734	Q14432	PDE3A	ENSG00000172572.6	Receptor cluster	Regulator	-2.45139	1.75e-37	6.04e-36	down
LLPS-Hos-a100	O60658	PDE8A	ENSG00000073417.14	Postsynaptic density	Client	-1.12827	3.63e-45	1.98e-43	down
LLPS-Hos-3668	Q9HBH1	PDF	ENSG00000258429.1	Nucleolus	Client	1.35448	0.000129037	0.00032384	UP
LLPS-Hos-1235	P16234	PDGFRA	ENSG00000134853.11	Nucleolus	Client	-1.29757	7.73e-16	5.98e-15	down
LLPS-Hos-2026	Q86TG7	PEG10	ENSG00000242265.5	P-body, Stress granule	Client	-2.09136	5.09e-13	3.12e-12	down
LLPS-Hos-0824	Q9NQP4	PFDN4	ENSG00000101132.9	Stress granule	Client	1.07244	1.78e-10	8.78e-10	UP
LLPS-Hos-1360	Q99471	PFDN5	ENSG00000123349.13	Nucleolus	Client	1.2458	8.15e-18	7.42e-17	UP
LLPS-Hos-3814	Q15124	PGM5	ENSG00000154330.12	Nucleolus	Client	-3.50049	2.33e-55	2.09e-53	down
LLPS-Hos-a422	Q9UPV7	PHF24	ENSG00000122733.12	Postsynaptic density	Client	-2.73723	3.12e-27	5.56e-26	down
LLPS-Hos-2297	O43175	PHGDH	ENSG00000092621.12	Nucleolus, Postsynaptic density	Client	1.12993	0.000167391	0.000413515	UP
LLPS-Hos-0786	Q86SQ0	PHLDB2	ENSG00000144824.20	Stress granule	Client	-1.07564	2.82e-09	1.24e-08	down
LLPS-Hos-a901	Q92561	PHYHIP	ENSG00000168490.13	Postsynaptic density	Client	-1.43012	1.2e-11	6.55e-11	down
LLPS-Hos-2582	Q96J94	PIWIL1	ENSG00000125207.7	Chromatoid body	Client	4.17013	2.22e-12	1.3e-11	UP
LLPS-Hos-2352	Q13835	PKP1	ENSG00000081277.12	Stress granule	Client	2.98268	6.52e-12	3.65e-11	UP
LLPS-Hos-a1080	Q3MJ16	PLA2G4E	ENSG00000188089.13	Postsynaptic density	Client	1.2411	1.01e-05	2.95e-05	UP
LLPS-Hos-0670	P51178	PLCD1	ENSG00000187091.13	Postsynaptic density	Client	-2.3676	3.06e-74	7.01e-72	down
LLPS-Hos-0777	Q8N3E9	PLCD3	ENSG00000161714.11	Postsynaptic density	Client	-1.65245	7.1e-31	1.62e-29	down
LLPS-Hos-a746	Q9UPR0	PLCL2	ENSG00000154822.17	Postsynaptic density	Client	-2.69022	4.25e-62	5.32e-60	down
LLPS-Hos-2669	Q3KR16	PLEKHG6	ENSG00000008323.15	Centrosome/Spindle pole body	Client	-1.05668	1.96e-14	1.35e-13	down
LLPS-Hos-2315	P53350	PLK1	ENSG00000166851.14	Centrosome/Spindle pole body	Client	1.37261	5.21e-18	4.83e-17	UP
LLPS-Hos-1329	O00444	PLK4	ENSG00000142731.10	Nucleolus	Client	1.15244	2.79e-20	3.05e-19	UP
LLPS-Hos-a432	P60201	PLP1	ENSG00000123560.13	Postsynaptic density	Client	-6.44196	5.13e-119	8.29e-116	down
LLPS-Hos-a811	O14495	PLPP3	ENSG00000162407.8	Postsynaptic density	Client	-1.52433	6.06e-63	7.92e-61	down
LLPS-Hos-4271	P13797	PLS3	ENSG00000102024.17	Others	Client	1.16565	6.75e-17	5.7e-16	UP
LLPS-Hos-0865	Q9UIW2	PLXNA1	ENSG00000114554.11	Stress granule, Postsynaptic density	Regulator	1.29905	2.46e-32	6.19e-31	UP
LLPS-Hos-a112	O75051	PLXNA2	ENSG00000076356.6	Postsynaptic density	Client	-1.1686	1.58e-30	3.55e-29	down
LLPS-Hos-1850	P51805	PLXNA3	ENSG00000130827.6	P-body, Postsynaptic density	Regulator	1.03609	5.9e-14	3.91e-13	UP
LLPS-Hos-0589	Q9NRX1	PNO1	ENSG00000115946.7	Nucleolus	Client	1.18942	7.8e-33	2.02e-31	UP
LLPS-Hos-1832	Q8TCS8	PNPT1	ENSG00000138035.14	Nucleolus, Stress granule, Mitochondrial RNA granule	Client	1.08267	3.11e-30	6.83e-29	UP
LLPS-Hos-0909	Q9H9Y6	POLR1B	ENSG00000125630.15	Nucleolus	Client	1.23849	3.15e-49	2.13e-47	UP
LLPS-Hos-2159	O15160	POLR1C	ENSG00000171453.18	Nucleolus	Client	1.35534	6.49e-37	2.18e-35	UP
LLPS-Hos-0136	P0DPB6	POLR1D	ENSG00000186184.17	Nucleolus	Client	1.05372	1.76e-20	1.96e-19	UP
LLPS-Hos-1890	Q99575	POP1	ENSG00000104356.10	Nucleolus	Client	1.52008	7.39e-30	1.58e-28	UP
LLPS-Hos-2515	Q16633	POU2AF1	ENSG00000110777.11	Others	Client	-2.67038	3.56e-28	6.69e-27	down
LLPS-Hos-3916	P49335	POU3F4	ENSG00000196767.7	P-body	Regulator	-2.17499	1.46e-21	1.75e-20	down
LLPS-Hos-2891	Q01851	POU4F1	ENSG00000152192.7	Stress granule	Regulator	1.32114	0.000298187	0.000710034	UP
LLPS-Hos-0065	Q15181	PPA1	ENSG00000180817.11	Nucleolus	Client	1.21155	6.44e-32	1.58e-30	UP
LLPS-Hos-0456	Q9NQ55	PPAN	ENSG00000130810.19	Nucleolus	Client	1.04446	2.09e-11	1.12e-10	UP
LLPS-Hos-a638	O75335	PPFIA4	ENSG00000143847.15	Postsynaptic density	Client	1.21998	4.05e-08	1.58e-07	UP
LLPS-Hos-4001	Q9Y3C6	PPIL1	ENSG00000137168.7	Postsynaptic density	Client	1.17097	1.57e-32	3.99e-31	UP
LLPS-Hos-a316	Q9ULR3	PPM1H	ENSG00000111110.11	Postsynaptic density	Client	2.28117	2.6e-44	1.34e-42	UP
LLPS-Hos-2197	O60237	PPP1R12B	ENSG00000077157.21	P-body, Stress granule	Regulator	-2.0614	1.67e-37	5.81e-36	down
LLPS-Hos-2527	Q5VV67	PPRC1	ENSG00000148840.10	Stress granule	Regulator	1.04604	1.08e-29	2.27e-28	UP
LLPS-Hos-0213	O43663	PRC1	ENSG00000198901.13	PcG body	Client	1.77738	4.13e-13	2.56e-12	UP
LLPS-Hos-1635	Q13162	PRDX4	ENSG00000123131.12	Stress granule	Client	1.23105	8.88e-23	1.15e-21	UP
LLPS-Hos-0825	P30041	PRDX6	ENSG00000117592.8	Stress granule, Postsynaptic density	Client	-1.28362	2.18e-64	3.05e-62	down
LLPS-Hos-a829	Q7Z3G6	PRICKLE2	ENSG00000163637.12	Postsynaptic density	Client	-1.26908	7.65e-17	6.42e-16	down
LLPS-Hos-2950	P49642	PRIM1	ENSG00000198056.13	Stress granule, Others	Regulator	1.15339	2.02e-17	1.79e-16	UP
LLPS-Hos-1254	P54646	PRKAA2	ENSG00000162409.10	Stress granule	Regulator	-3.32724	2.11e-28	4.04e-27	down
LLPS-Hos-a627	P22694	PRKACB	ENSG00000142875.19	Postsynaptic density	Client	-2.27112	1.85e-44	9.66e-43	down
LLPS-Hos-1859	P31323	PRKAR2B	ENSG00000005249.12	Centrosome/Spindle pole body, Postsynaptic density	Client	-2.33954	2.78e-43	1.36e-41	down
LLPS-Hos-1777	P05771	PRKCB	ENSG00000166501.13	Centrosome/Spindle pole body, Postsynaptic density	Client	-2.69463	5.39e-54	4.47e-52	down
LLPS-Hos-a455	P05129	PRKCG	ENSG00000126583.10	Postsynaptic density	Client	2.07419	2.19e-06	7e-06	UP
LLPS-Hos-2471	P78527	PRKDC	ENSG00000253729.7	DNA damage foci, Nucleolus, Centrosome/Spindle pole body, Stress granule	Regulator	1.24363	5.9e-18	5.44e-17	UP
LLPS-Hos-a594	Q13237	PRKG2	ENSG00000138669.9	Postsynaptic density	Client	-4.00698	2.41e-89	1.03e-86	down
LLPS-Hos-1877	O60260	PRKN	ENSG00000185345.20	Centrosome/Spindle pole body	Client	-1.38462	5.97e-16	4.66e-15	down
LLPS-Hos-1600	Q99873	PRMT1	ENSG00000126457.21	Droplet, Stress granule	Regulator	1.06506	3.93e-15	2.87e-14	UP
LLPS-Hos-4980	P41219	PRPH	ENSG00000135406.13	Postsynaptic density	Client	-4.05278	2.54e-57	2.51e-55	down
LLPS-Hos-a1228	Q9H6K5	PRR36	ENSG00000183248.11	Postsynaptic density	Client	3.38874	1.16e-15	8.84e-15	UP
LLPS-Hos-2494	Q6MZQ0	PRR5L	ENSG00000135362.13	P-body, Stress granule	Client	-1.21082	1.83e-29	3.78e-28	down
LLPS-Hos-a501	Q8TB68	PRR7	ENSG00000131188.11	Postsynaptic density	Client	3.00566	4.13e-20	4.47e-19	UP
LLPS-Hos-a1131	Q99946	PRRT1	ENSG00000204314.11	Postsynaptic density	Client	-1.58822	7.35e-19	7.22e-18	down
LLPS-Hos-4709	Q9BXM0	PRX	ENSG00000105227.14	Nucleolus	Client	-1.12411	6.48e-14	4.28e-13	down
LLPS-Hos-a063	A5PKW4	PSD	ENSG00000059915.16	Postsynaptic density	Client	-2.87016	1.54e-41	6.86e-40	down
LLPS-Hos-4992	P25787	PSMA2	ENSG00000106588.10	Stress granule	Client	1.26704	8.01e-10	3.71e-09	UP
LLPS-Hos-0330	O14818	PSMA7	ENSG00000101182.14	Nucleolus	Client	1.1142	2.73e-17	2.39e-16	UP
LLPS-Hos-2102	Q9P2W1	PSMC3IP	ENSG00000131470.14	Nucleolus	Client	1.15415	4.2e-17	3.61e-16	UP
LLPS-Hos-2712	Q6ISU1	PTCRA	ENSG00000171611.9	Stress granule	Regulator	-1.41417	2.1e-07	7.54e-07	down
LLPS-Hos-0751	Q14289	PTK2B	ENSG00000120899.17	Centrosome/Spindle pole body, Postsynaptic density	Client	-1.29974	1e-36	3.35e-35	down
LLPS-Hos-2314	Q13308	PTK7	ENSG00000112655.15	Nucleolus	Client	1.63202	1.36e-11	7.39e-11	UP
LLPS-Hos-a266	P21246	PTN	ENSG00000105894.11	Postsynaptic density	Client	-2.89345	1.66e-69	3.1e-67	down
LLPS-Hos-a628	P10586	PTPRF	ENSG00000142949.16	Postsynaptic density	Client	-1.00467	1.72e-22	2.19e-21	down
LLPS-Hos-a254	Q13332	PTPRS	ENSG00000105426.16	Postsynaptic density	Client	-1.2418	2.85e-12	1.64e-11	down
LLPS-Hos-a1086	O14522	PTPRT	ENSG00000196090.12	Postsynaptic density	Client	-2.44119	1.33e-19	1.38e-18	down
LLPS-Hos-2635	Q92729	PTPRU	ENSG00000060656.19	Stress granule	Client	1.12929	0.000122832	0.00030894	UP
LLPS-Hos-a270	P23471	PTPRZ1	ENSG00000106278.11	Postsynaptic density	Client	-3.9579	1.51e-43	7.47e-42	down
LLPS-Hos-1660	O95997	PTTG1	ENSG00000164611.12	Centrosome/Spindle pole body	Client	1.33325	6.11e-21	7e-20	UP
LLPS-Hos-2191	Q15397	PUM3	ENSG00000080608.9	Nucleolus	Client	1.17107	2.31e-35	7.13e-34	UP
LLPS-Hos-4146	Q9UJV8	PURG	ENSG00000172733.11	Postsynaptic density	Client	-1.33885	7.41e-07	2.5e-06	down
LLPS-Hos-1706	Q9Y606	PUS1	ENSG00000177192.13	Nucleolus	Client	1.43489	2.54e-27	4.55e-26	UP
LLPS-Hos-1228	P32322	PYCR1	ENSG00000183010.16	Stress granule	Client	1.68911	9.33e-18	8.44e-17	UP
LLPS-Hos-3105	Q53H96	PYCR3	ENSG00000104524.13	Postsynaptic density	Client	1.40472	3.55e-12	2.03e-11	UP
LLPS-Hos-4966	P11217	PYGM	ENSG00000068976.13	Postsynaptic density	Client	-3.31425	2.43e-66	3.7e-64	down
LLPS-Hos-1976	Q6K0P9	PYHIN1	ENSG00000163564.14	Others	Client	-1.12242	2.28e-07	8.14e-07	down
LLPS-Hos-2957	P59190	RAB15	ENSG00000139998.15	Postsynaptic density	Client	1.08652	3.5e-14	2.37e-13	UP
LLPS-Hos-1798	O95755	RAB36	ENSG00000100228.12	P-body	Regulator	2.03647	1.87e-21	2.23e-20	UP
LLPS-Hos-a910	P20337	RAB3B	ENSG00000169213.6	Postsynaptic density	Client	-1.64489	2.43e-14	1.66e-13	down
LLPS-Hos-a728	Q96E17	RAB3C	ENSG00000152932.7	Postsynaptic density	Client	-2.88399	9.62e-31	2.19e-29	down
LLPS-Hos-0221	Q9NRW1	RAB6B	ENSG00000154917.10	Nucleolus, Postsynaptic density	Client	-1.6373	1.18e-29	2.48e-28	down
LLPS-Hos-2911	Q9H0N0	RAB6C	ENSG00000222014.5	Nucleolus, Centrosome/Spindle pole body	Client	-1.09187	3.38e-05	9.21e-05	down
LLPS-Hos-1104	Q9H0H5	RACGAP1	ENSG00000161800.12	Stress granule	Client	1.11157	1.15e-30	2.6e-29	UP
LLPS-Hos-0181	P78406	RAE1	ENSG00000101146.12	Nucleolus	Client	1.23262	8.83e-25	1.33e-23	UP
LLPS-Hos-1568	Q86SE5	RALYL	ENSG00000184672.11	Nucleolus	Client	-2.93498	4.44e-23	5.93e-22	down
LLPS-Hos-1106	P62826	RAN	ENSG00000132341.11	Nucleolus, Centrosome/Spindle pole body, Stress granule	Client	1.10929	3.39e-37	1.15e-35	UP
LLPS-Hos-1288	P43487	RANBP1	ENSG00000099901.16	Centrosome/Spindle pole body, Stress granule	Client	1.071	7e-28	1.29e-26	UP
LLPS-Hos-a359	P62834	RAP1A	ENSG00000116473.14	Postsynaptic density	Client	-1.06853	3.41e-45	1.86e-43	down
LLPS-Hos-0644	Q9NWB1	RBFOX1	ENSG00000078328.20	Droplet, Stress granule	Scaffold	-2.65958	3.13e-16	2.5e-15	down
LLPS-Hos-2469	A6NFN3	RBFOX3	ENSG00000167281.19	Stress granule	Client	-3.34782	4.45e-34	1.26e-32	down
LLPS-Hos-1167	Q9NW13	RBM28	ENSG00000106344.8	Nucleolus, P-body	Client	1.1719	2.29e-44	1.19e-42	UP
LLPS-Hos-2529	A0AV96	RBM47	ENSG00000163694.14	P-body, Stress granule	Client	-1.11503	5.9e-43	2.85e-41	down
LLPS-Hos-1156	Q6ZRY4	RBPMS2	ENSG00000166831.8	Balbiani body	Client	-3.09985	2.5e-56	2.37e-54	down
LLPS-Hos-0458	P18754	RCC1	ENSG00000180198.16	Nucleolus, Stress granule	Client	1.00905	2.81e-19	2.84e-18	UP
LLPS-Hos-0642	Q9Y2P8	RCL1	ENSG00000120158.11	Nucleolus	Client	1.14954	7.5e-40	3.01e-38	UP
LLPS-Hos-a508	Q9BRK0	REEP2	ENSG00000132563.15	Postsynaptic density	Client	-2.16137	1.64e-28	3.16e-27	down
LLPS-Hos-1765	P78509	RELN	ENSG00000189056.13	Stress granule	Regulator	-3.42625	5.54e-46	3.16e-44	down
LLPS-Hos-5003	Q96IC2	REXO5	ENSG00000005189.19	Stress granule	Regulator	1.014	5.15e-14	3.43e-13	UP
LLPS-Hos-0084	P40938	RFC3	ENSG00000133119.12	Nucleolus, Stress granule	Client	1.85339	5.01e-37	1.69e-35	UP
LLPS-Hos-1085	P35249	RFC4	ENSG00000163918.10	Nucleolus, Stress granule	Client	1.28562	1.26e-31	3.02e-30	UP
LLPS-Hos-2827	P47804	RGR	ENSG00000148604.13	P-body	Regulator	1.09694	0.00258964	0.00530634	UP
LLPS-Hos-a1067	Q6MZT1	RGS7BP	ENSG00000186479.4	Postsynaptic density	Client	-1.05937	3.22e-05	8.81e-05	down
LLPS-Hos-a285	O75916	RGS9	ENSG00000108370.16	Postsynaptic density	Client	-1.65488	1.06e-48	7.04e-47	down
LLPS-Hos-1772	Q9UFD9	RIMBP3	ENSG00000275793.1	PML nuclear body	Client	-1.09765	8e-05	0.000206559	down
LLPS-Hos-a129	Q86UR5	RIMS1	ENSG00000079841.18	Postsynaptic density	Client	-1.94864	1.7e-09	7.61e-09	down
LLPS-Hos-a986	Q9UQ26	RIMS2	ENSG00000176406.22	Postsynaptic density	Client	-2.14264	3.32e-10	1.6e-09	down
LLPS-Hos-a200	Q9H426	RIMS4	ENSG00000101098.12	Postsynaptic density	Client	-4.46114	1.39e-49	9.51e-48	down
LLPS-Hos-2236	Q05823	RNASEL	ENSG00000135828.11	Stress granule	Client	-1.30759	6.82e-44	3.47e-42	down
LLPS-Hos-2053	Q9H0A6	RNF32	ENSG00000105982.16	P-body, Stress granule	Regulator	1.45192	4.41e-22	5.47e-21	UP
LLPS-Hos-a1051	Q9HCK4	ROBO2	ENSG00000185008.17	Postsynaptic density	Client	1.40784	3.35e-05	9.13e-05	UP
LLPS-Hos-0598	Q9H7B2	RPF2	ENSG00000197498.12	Nucleolus, P-body	Client	1.01003	1.72e-25	2.72e-24	UP
LLPS-Hos-a152	Q9Y2J0	RPH3A	ENSG00000089169.14	Postsynaptic density	Client	-2.86259	2.42e-25	3.79e-24	down
LLPS-Hos-3870	Q96L21	RPL10L	ENSG00000165496.4	Nucleolus	Client	-2.74745	1.49e-22	1.9e-21	down
LLPS-Hos-4495	P83881	RPL36A	ENSG00000241343.9	Nucleolus, P-body, Stress granule	Regulator	1.87197	3.81e-25	5.89e-24	UP
LLPS-Hos-2019	P04844	RPN2	ENSG00000118705.16	Nucleolus, Postsynaptic density	Client	1.05823	1.2e-25	1.92e-24	UP
LLPS-Hos-0625	O75818	RPP40	ENSG00000124787.13	Nucleolus	Client	1.54389	6.94e-20	7.37e-19	UP
LLPS-Hos-3652	P08708	RPS17	ENSG00000182774.12	Nucleolus	Client	1.58379	3.61e-23	4.86e-22	UP
LLPS-Hos-0088	P63220	RPS21	ENSG00000171858.17	P-body, Stress granule	Regulator	1.13834	3.28e-12	1.89e-11	UP
LLPS-Hos-3390	P31350	RRM2	ENSG00000171848.14	Stress granule, Others	Regulator	1.60056	3.07e-34	8.84e-33	UP
LLPS-Hos-2547	P56182	RRP1	ENSG00000160214.12	Nucleolus	Client	1.07604	8.55e-17	7.14e-16	UP
LLPS-Hos-0766	Q5JTH9	RRP12	ENSG00000052749.13	Nucleolus	Client	1.41515	1.91e-35	5.94e-34	UP
LLPS-Hos-1115	O43818	RRP9	ENSG00000114767.6	Nucleolus	Client	1.23849	4.04e-11	2.11e-10	UP
LLPS-Hos-0590	Q15050	RRS1	ENSG00000179041.3	Nucleolus	Client	1.31226	1.53e-21	1.83e-20	UP
LLPS-Hos-a605	Q16799	RTN1	ENSG00000139970.16	Postsynaptic density	Client	-1.91667	6.32e-28	1.17e-26	down
LLPS-Hos-0445	Q86UN2	RTN4RL1	ENSG00000185924.6	Stress granule	Regulator	-1.49278	3.11e-05	8.53e-05	down
LLPS-Hos-a1070	Q86UN3	RTN4RL2	ENSG00000186907.7	Postsynaptic density	Client	1.30831	3.54e-07	1.24e-06	UP
LLPS-Hos-2389	Q01196	RUNX1	ENSG00000159216.18	PML nuclear body	Regulator	1.33973	3.32e-24	4.83e-23	UP
LLPS-Hos-1414	Q9Y265	RUVBL1	ENSG00000175792.11	Cajal body, Nucleolus, Centrosome/Spindle pole body	Client	1.33879	1.76e-42	8.33e-41	UP
LLPS-Hos-a1123	Q15413	RYR3	ENSG00000198838.13	Postsynaptic density	Client	-1.33092	3.61e-17	3.12e-16	down
LLPS-Hos-0223	P23297	S100A1	ENSG00000160678.11	Centrosome/Spindle pole body	Client	1.12354	1.37e-06	4.49e-06	UP
LLPS-Hos-1928	P31949	S100A11	ENSG00000163191.5	Nucleolus	Client	1.83233	2.15e-29	4.41e-28	UP
LLPS-Hos-a928	P21453	S1PR1	ENSG00000170989.9	Postsynaptic density	Client	-1.18193	3.38e-21	3.94e-20	down
LLPS-Hos-2855	Q9H228	S1PR5	ENSG00000180739.13	Centrosome/Spindle pole body	Client	1.03549	2.42e-08	9.6e-08	UP
LLPS-Hos-1099	Q6UWP8	SBSN	ENSG00000189001.10	P-body	Client	2.18845	1.31e-16	1.08e-15	UP
LLPS-Hos-0745	O00767	SCD	ENSG00000099194.5	Stress granule	Regulator	2.67626	1.99e-33	5.38e-32	UP
LLPS-Hos-2319	Q9Y6U3	SCIN	ENSG00000006747.14	Nucleolus, Postsynaptic density	Client	-3.16133	4.06e-59	4.47e-57	down
LLPS-Hos-a699	O60939	SCN2B	ENSG00000149575.5	Postsynaptic density	Client	-4.15155	1.11e-52	8.58e-51	down
LLPS-Hos-3835	O76054	SEC14L2	ENSG00000100003.17	Postsynaptic density	Client	2.40928	8.88e-40	3.55e-38	UP
LLPS-Hos-0843	P50454	SERPINH1	ENSG00000149257.14	Nucleolus	Client	1.07024	2.42e-18	2.3e-17	UP
LLPS-Hos-0350	Q96HF1	SFRP2	ENSG00000145423.4	P-body	Regulator	-2.60141	1.79e-13	1.14e-12	down
LLPS-Hos-a280	Q9BWM7	SFXN3	ENSG00000107819.13	Postsynaptic density	Client	1.10241	7.08e-24	1.01e-22	UP
LLPS-Hos-a386	Q9BQI5	SGIP1	ENSG00000118473.21	Postsynaptic density	Client	1.23847	3.37e-10	1.62e-09	UP
LLPS-Hos-4267	Q9HBY8	SGK2	ENSG00000101049.15	Others	Client	-1.95214	8.14e-21	9.23e-20	down
LLPS-Hos-2484	Q5FBB7	SGO1	ENSG00000129810.14	Droplet, Centrosome/Spindle pole body	Scaffold	1.59646	3.79e-24	5.51e-23	UP
LLPS-Hos-a880	Q2NKQ1	SGSM1	ENSG00000167037.18	Postsynaptic density	Client	-1.73646	1.29e-19	1.34e-18	down
LLPS-Hos-a184	Q9Y3L3	SH3BP1	ENSG00000100092.22	Postsynaptic density	Client	-1.0558	1.22e-16	1.01e-15	down
LLPS-Hos-1163	Q99962	SH3GL2	ENSG00000107295.9	Nucleolus, Postsynaptic density	Client	-3.04903	2.07e-23	2.83e-22	down
LLPS-Hos-2628	Q99963	SH3GL3	ENSG00000140600.16	Nucleolus, Postsynaptic density	Client	-1.59081	2.83e-09	1.24e-08	down
LLPS-Hos-a1083	Q6ZSJ9	SHISA6	ENSG00000188803.14	Postsynaptic density	Client	-1.77418	3.86e-06	1.2e-05	down
LLPS-Hos-a1079	A6NL88	SHISA7	ENSG00000187902.11	Postsynaptic density	Client	-1.15773	5.54e-05	0.000146598	down
LLPS-Hos-0008	P34897	SHMT2	ENSG00000182199.10	Nucleolus, Postsynaptic density	Client	1.38681	2.54e-24	3.73e-23	UP
LLPS-Hos-4803	Q99720	SIGMAR1	ENSG00000147955.16	P-body, Stress granule	Regulator	1.08205	3.68e-21	4.28e-20	UP
LLPS-Hos-3947	Q14190	SIM2	ENSG00000159263.15	PcG body	Client	7.31627	1.41e-56	1.35e-54	UP
LLPS-Hos-3904	Q12908	SLC10A2	ENSG00000125255.6	Nucleolus	Client	-4.18115	5.68e-40	2.29e-38	down
LLPS-Hos-a072	P55011	SLC12A2	ENSG00000064651.13	Postsynaptic density	Client	1.46981	3.65e-16	2.91e-15	UP
LLPS-Hos-3985	P46059	SLC15A1	ENSG00000088386.16	P-body	Regulator	-2.95105	6.46e-17	5.47e-16	down
LLPS-Hos-a241	Q9P2U7	SLC17A7	ENSG00000104888.9	Postsynaptic density	Client	-3.15788	3.51e-57	3.45e-55	down
LLPS-Hos-2624	P43004	SLC1A2	ENSG00000110436.12	PML nuclear body, Postsynaptic density	Client	-1.11772	9.97e-07	3.32e-06	down
LLPS-Hos-4310	O43772	SLC25A20	ENSG00000178537.9	Nucleolus	Client	-1.63871	5.59e-53	4.42e-51	down
LLPS-Hos-2064	P11166	SLC2A1	ENSG00000117394.21	Postsynaptic density	Client	1.44153	8.96e-14	5.84e-13	UP
LLPS-Hos-4872	P14672	SLC2A4	ENSG00000181856.14	Receptor cluster	Regulator	-2.13943	9.37e-35	2.8e-33	down
LLPS-Hos-a897	P08195	SLC3A2	ENSG00000168003.16	Postsynaptic density	Client	1.04987	1.25e-22	1.6e-21	UP
LLPS-Hos-a009	P02730	SLC4A1	ENSG00000004939.14	Postsynaptic density	Client	-1.34869	4.96e-06	1.52e-05	down
LLPS-Hos-a644	Q6U841	SLC4A10	ENSG00000144290.16	Postsynaptic density	Client	-4.30188	5.57e-62	6.9e-60	down
LLPS-Hos-0969	Q9Y6R1	SLC4A4	ENSG00000080493.16	P-body, Postsynaptic density	Regulator	-5.84551	4.51e-109	4.05e-106	down
LLPS-Hos-a1189	Q2Y0W8	SLC4A8	ENSG00000050438.16	Postsynaptic density	Client	1.28935	4.98e-10	2.35e-09	UP
LLPS-Hos-a767	P30531	SLC6A1	ENSG00000157103.11	Postsynaptic density	Client	1.06619	2.3e-08	9.13e-08	UP
LLPS-Hos-a710	Q9UPY5	SLC7A11	ENSG00000151012.13	Postsynaptic density	Client	2.78072	1.04e-24	1.56e-23	UP
LLPS-Hos-a383	Q9UPR5	SLC8A2	ENSG00000118160.13	Postsynaptic density	Client	-2.26819	7.88e-14	5.17e-13	down
LLPS-Hos-4101	A6NHR9	SMCHD1	ENSG00000101596.15	Nucleolus	Client	-1.06388	8.79e-18	7.98e-17	down
LLPS-Hos-2407	Q9NY59	SMPD3	ENSG00000103056.11	P-body	Regulator	-1.5922	3.02e-26	5.02e-25	down
LLPS-Hos-0284	Q6GMV2	SMYD5	ENSG00000135632.11	Stress granule	Client	1.02214	1.21e-25	1.93e-24	UP
LLPS-Hos-2622	O95863	SNAI1	ENSG00000124216.3	Others	Client	1.81618	6.48e-20	6.9e-19	UP
LLPS-Hos-3819	P60880	SNAP25	ENSG00000132639.12	Postsynaptic density	Client	-3.43462	2.03e-40	8.46e-39	down
LLPS-Hos-0482	O60641	SNAP91	ENSG00000065609.14	Nucleolus, Postsynaptic density	Client	-4.01284	4.75e-41	2.05e-39	down
LLPS-Hos-2697	O76070	SNCG	ENSG00000173267.13	Centrosome/Spindle pole body	Client	-2.24606	7.27e-29	1.44e-27	down
LLPS-Hos-0591	P14678	SNRPB	ENSG00000125835.18	Nucleolus	Client	1.10461	1.53e-12	9.02e-12	UP
LLPS-Hos-0635	P62306	SNRPF	ENSG00000139343.10	Stress granule	Client	1.06985	4.7e-19	4.68e-18	UP
LLPS-Hos-a947	Q13884	SNTB1	ENSG00000172164.14	Postsynaptic density	Client	2.18588	1.69e-31	4.04e-30	UP
LLPS-Hos-0406	Q9BX66	SORBS1	ENSG00000095637.22	Stress granule, Postsynaptic density	Client	-1.60871	1.22e-20	1.37e-19	down
LLPS-Hos-4489	O94875	SORBS2	ENSG00000154556.18	Postsynaptic density	Client	-1.60311	5.62e-17	4.79e-16	down
LLPS-Hos-1397	Q00796	SORD	ENSG00000140263.13	Stress granule	Client	1.41447	1.45e-26	2.46e-25	UP
LLPS-Hos-1627	O95416	SOX14	ENSG00000168875.2	Stress granule	Client	4.06053	5.93e-26	9.69e-25	UP
LLPS-Hos-1225	Q96R06	SPAG5	ENSG00000076382.16	Centrosome/Spindle pole body	Client	1.12057	4.54e-22	5.63e-21	UP
LLPS-Hos-0288	Q8N0X7	SPART	ENSG00000133104.13	Centrosome/Spindle pole body, Stress granule	Regulator	-1.52265	5.05e-23	6.7e-22	down
LLPS-Hos-0818	Q9HBM1	SPC25	ENSG00000152253.8	Centrosome/Spindle pole body	Client	1.40856	1.79e-26	3.01e-25	UP
LLPS-Hos-0529	Q96EA4	SPDL1	ENSG00000040275.16	Centrosome/Spindle pole body	Client	1.19759	1.37e-26	2.33e-25	UP
LLPS-Hos-a467	Q5M775	SPECC1	ENSG00000128487.16	Postsynaptic density	Client	-1.26936	3.99e-28	7.48e-27	down
LLPS-Hos-1093	Q69YQ0	SPECC1L	ENSG00000100014.19	Stress granule	Client	-1.01131	2.23e-53	1.8e-51	down
LLPS-Hos-4559	Q15772	SPEG	ENSG00000072195.14	Postsynaptic density	Client	-2.7807	1.98e-33	5.35e-32	down
LLPS-Hos-1911	Q9NYA1	SPHK1	ENSG00000176170.13	Centrosome/Spindle pole body	Client	1.45515	5.19e-08	1.99e-07	UP
LLPS-Hos-a733	Q2M3C7	SPHKAP	ENSG00000153820.12	Postsynaptic density	Client	-3.12332	2.17e-37	7.5e-36	down
LLPS-Hos-0601	Q8N0Z3	SPICE1	ENSG00000163611.11	Centrosome/Spindle pole body	Client	1.11147	8.84e-10	4.07e-09	UP
LLPS-Hos-1731	Q5T280	SPOUT1	ENSG00000198917.12	Nucleolus	Client	1.69927	5.92e-15	4.27e-14	UP
LLPS-Hos-a967	O15020	SPTBN2	ENSG00000173898.12	Postsynaptic density	Client	3.21425	3.68e-44	1.89e-42	UP
LLPS-Hos-3625	Q9H254	SPTBN4	ENSG00000160460.15	Postsynaptic density	Client	-1.64386	5.09e-14	3.4e-13	down
LLPS-Hos-a1204	Q9C0H9	SRCIN1	ENSG00000273608.4	Postsynaptic density	Client	1.70393	1.51e-11	8.16e-11	UP
LLPS-Hos-1486	P30626	SRI	ENSG00000075142.13	Stress granule, Postsynaptic density	Client	-1.42429	9.05e-43	4.33e-41	down
LLPS-Hos-3617	P19623	SRM	ENSG00000116649.9	Nucleolus	Client	1.1699	4.1e-12	2.33e-11	UP
LLPS-Hos-2627	P61278	SST	ENSG00000157005.3	Stress granule	Regulator	-6.45802	4.19e-99	2.61e-96	down
LLPS-Hos-1738	P32745	SSTR3	ENSG00000278195.1	P-body, Stress granule	Regulator	-2.6457	1.55e-23	2.15e-22	down
LLPS-Hos-0583	Q15468	STIL	ENSG00000123473.15	Centrosome/Spindle pole body	Client	1.26334	1.07e-24	1.61e-23	UP
LLPS-Hos-4911	Q9BXU1	STK31	ENSG00000196335.12	Chromatoid body	Client	3.04895	4.91e-20	5.28e-19	UP
LLPS-Hos-a683	P27105	STOM	ENSG00000148175.12	Postsynaptic density	Client	-1.04338	1.71e-14	1.19e-13	down
LLPS-Hos-a1127	Q69YW2	STUM	ENSG00000203685.9	Postsynaptic density	Client	-4.08741	9.8e-49	6.49e-47	down
LLPS-Hos-3487	Q16623	STX1A	ENSG00000106089.11	Postsynaptic density	Client	2.0587	1.08e-22	1.4e-21	UP
LLPS-Hos-1303	Q96I99	SUCLG2	ENSG00000172340.14	Mitochondrial RNA granule	Client	-1.23523	5.1e-41	2.19e-39	down
LLPS-Hos-0666	O43463	SUV39H1	ENSG00000101945.16	Others	Client	1.12028	3.07e-14	2.08e-13	UP
LLPS-Hos-2790	Q9H5I1	SUV39H2	ENSG00000152455.15	Others	Client	1.31908	1.65e-29	3.42e-28	UP
LLPS-Hos-1437	Q92777	SYN2	ENSG00000157152.16	Droplet, Postsynaptic density	Scaffold	-2.0354	4.79e-22	5.92e-21	down
LLPS-Hos-2749	Q8NF91	SYNE1	ENSG00000131018.22	P-body, Stress granule, Postsynaptic density	Client	-1.55532	6.41e-21	7.32e-20	down
LLPS-Hos-a1169	O43759	SYNGR1	ENSG00000100321.14	Postsynaptic density	Client	-2.41754	5.49e-40	2.22e-38	down
LLPS-Hos-a945	Q8N3V7	SYNPO	ENSG00000171992.12	Postsynaptic density	Client	-1.76495	1.74e-47	1.08e-45	down
LLPS-Hos-a212	P08247	SYP	ENSG00000102003.10	Postsynaptic density	Client	-2.0802	6.61e-42	3.02e-40	down
LLPS-Hos-a514	Q9BT88	SYT11	ENSG00000132718.8	Postsynaptic density	Client	-1.09886	1.07e-14	7.56e-14	down
LLPS-Hos-a640	Q8N9I0	SYT2	ENSG00000143858.11	Postsynaptic density	Client	-1.19923	2.81e-10	1.36e-09	down
LLPS-Hos-a478	O00445	SYT5	ENSG00000129990.14	Postsynaptic density	Client	-2.25593	3.05e-20	3.33e-19	down
LLPS-Hos-a026	O43581	SYT7	ENSG00000011347.9	Postsynaptic density	Client	1.4221	1.95e-09	8.69e-09	UP
LLPS-Hos-0505	Q9Y6A5	TACC3	ENSG00000013810.18	Centrosome/Spindle pole body, Stress granule	Regulator	1.05591	1.32e-17	1.18e-16	UP
LLPS-Hos-0797	Q9UI15	TAGLN3	ENSG00000144834.13	Stress granule, Postsynaptic density	Client	-3.9489	1.24e-39	4.9e-38	down
LLPS-Hos-a647	Q96BW9	TAMM41	ENSG00000144559.10	Postsynaptic density	Client	1.0751	3.2e-27	5.69e-26	UP
LLPS-Hos-a806	Q9ULP9	TBC1D24	ENSG00000162065.13	Postsynaptic density	Client	1.08332	1.02e-32	2.62e-31	UP
LLPS-Hos-1326	Q96DN5	TBC1D31	ENSG00000156787.16	Centrosome/Spindle pole body	Client	1.1401	1.58e-19	1.63e-18	UP
LLPS-Hos-0255	O75764	TCEA3	ENSG00000204219.10	Nucleolus	Client	-1.73984	4.62e-26	7.59e-25	down
LLPS-Hos-1922	Q13428	TCOF1	ENSG00000070814.19	Nucleolus	Client	1.11736	1.06e-21	1.28e-20	UP
LLPS-Hos-a984	Q9NUJ3	TCP11L1	ENSG00000176148.15	Postsynaptic density	Client	-1.07798	3.05e-40	1.26e-38	down
LLPS-Hos-2260	P13385	TDGF1	ENSG00000241186.9	P-body	Regulator	2.49231	1.35e-07	4.96e-07	UP
LLPS-Hos-1650	Q9UIF3	TEKT2	ENSG00000092850.11	Centrosome/Spindle pole body, Chromatoid body	Client	-1.15501	2.69e-05	7.44e-05	down
LLPS-Hos-1828	O14746	TERT	ENSG00000164362.19	Cajal body, Stress granule, Others	Regulator	1.23526	2.5e-06	7.93e-06	UP
LLPS-Hos-1664	Q9NXF1	TEX10	ENSG00000136891.13	Nucleolus	Client	1.06571	2.27e-41	1e-39	UP
LLPS-Hos-1624	P02787	TF	ENSG00000091513.15	P-body	Client	-1.50778	2.61e-07	9.26e-07	down
LLPS-Hos-1100	Q15583	TGIF1	ENSG00000177426.20	PML nuclear body	Client	1.08359	2.93e-30	6.45e-29	UP
LLPS-Hos-a010	Q9UPZ6	THSD7A	ENSG00000005108.15	Postsynaptic density	Client	-1.10567	1.23e-08	5.04e-08	down
LLPS-Hos-a739	P04216	THY1	ENSG00000154096.13	Postsynaptic density	Client	1.26884	8.11e-11	4.11e-10	UP
LLPS-Hos-4361	Q13009	TIAM1	ENSG00000156299.13	Centrosome/Spindle pole body	Client	-1.53024	3.24e-17	2.82e-16	down
LLPS-Hos-0911	P29401	TKT	ENSG00000163931.15	Nucleolus, Postsynaptic density	Client	1.08644	7.96e-21	9.04e-20	UP
LLPS-Hos-a603	Q14DG7	TMEM132B	ENSG00000139364.10	Postsynaptic density	Client	-1.71492	9.77e-16	7.49e-15	down
LLPS-Hos-a459	Q53FP2	TMEM35A	ENSG00000126950.7	Postsynaptic density	Client	-3.87007	8.08e-58	8.19e-56	down
LLPS-Hos-4643	Q5BJF2	TMEM97	ENSG00000109084.13	P-body, Stress granule	Regulator	1.55571	2.84e-29	5.81e-28	UP
LLPS-Hos-a572	P28289	TMOD1	ENSG00000136842.13	Postsynaptic density	Client	-2.86955	3.47e-45	1.89e-43	down
LLPS-Hos-a471	Q9NZR1	TMOD2	ENSG00000128872.9	Postsynaptic density	Client	-1.15376	8.63e-14	5.64e-13	down
LLPS-Hos-a357	Q92752	TNR	ENSG00000116147.16	Postsynaptic density	Client	-1.76902	1.34e-10	6.68e-10	down
LLPS-Hos-2907	P22105	TNXB	ENSG00000233323.10	Stress granule	Client	-4.26908	2.05e-96	1.2e-93	down
LLPS-Hos-3164	Q6ZVM7	TOM1L2	ENSG00000175662.17	Postsynaptic density	Client	-1.24104	4.78e-41	2.06e-39	down
LLPS-Hos-0908	Q15785	TOMM34	ENSG00000025772.7	Stress granule, Postsynaptic density	Client	1.63096	6.4e-29	1.27e-27	UP
LLPS-Hos-0767	Q969P6	TOP1MT	ENSG00000184428.12	Nucleolus	Client	1.61989	8.54e-21	9.68e-20	UP
LLPS-Hos-0076	P11388	TOP2A	ENSG00000131747.14	Nucleolus, Centrosome/Spindle pole body, P-body	Client	1.49633	1.02e-24	1.54e-23	UP
LLPS-Hos-4870	Q53FA7	TP53I3	ENSG00000115129.13	Nucleolus	Client	-1.18793	2.91e-26	4.85e-25	down
LLPS-Hos-1348	O15350	TP73	ENSG00000078900.14	PML nuclear body	Client	1.98923	9.69e-11	4.88e-10	UP
LLPS-Hos-2833	P07951	TPM2	ENSG00000167460.15	Stress granule, Postsynaptic density	Client	-1.45568	4.63e-15	3.37e-14	down
LLPS-Hos-a456	Q12931	TRAP1	ENSG00000126602.10	Postsynaptic density	Client	1.25089	5.21e-25	7.97e-24	UP
LLPS-Hos-2083	Q96RU7	TRIB3	ENSG00000101255.10	PML nuclear body	Regulator	3.74685	8.1e-46	4.61e-44	UP
LLPS-Hos-1651	Q2Q1W2	TRIM71	ENSG00000206557.5	Stress granule	Client	2.10307	1.43e-09	6.46e-09	UP
LLPS-Hos-4311	Q9NXH9	TRMT1	ENSG00000104907.12	Nucleolus, Others	Client	1.20433	3.85e-18	3.6e-17	UP
LLPS-Hos-2787	Q12815	TROAP	ENSG00000135451.12	Centrosome/Spindle pole body	Client	2.01459	1.93e-29	3.99e-28	UP
LLPS-Hos-2021	Q9HCX4	TRPC7	ENSG00000069018.18	Stress granule	Regulator	-2.85055	9.41e-26	1.52e-24	down
LLPS-Hos-2487	Q9HCF6	TRPM3	ENSG00000083067.22	Stress granule	Regulator	-1.16627	0.000310221	0.000736573	down
LLPS-Hos-4129	Q9NZQ8	TRPM5	ENSG00000070985.13	Chromatoid body	Client	-1.29342	1.79e-06	5.78e-06	down
LLPS-Hos-0479	Q9UJT2	TSKS	ENSG00000126467.10	Centrosome/Spindle pole body	Client	-1.49396	1.41e-07	5.17e-07	down
LLPS-Hos-4889	Q96AY4	TTC28	ENSG00000100154.14	Nucleolus	Client	-1.38478	7.3e-25	1.11e-23	down
LLPS-Hos-0134	P33981	TTK	ENSG00000112742.9	Centrosome/Spindle pole body	Client	1.3953	3.91e-22	4.86e-21	UP
LLPS-Hos-0725	Q13885	TUBB2A	ENSG00000137267.5	Nucleolus, Postsynaptic density	Client	-1.00062	7.69e-11	3.9e-10	down
LLPS-Hos-2555	Q9BVA1	TUBB2B	ENSG00000137285.9	Nucleolus, Postsynaptic density	Client	-1.67379	5.04e-12	2.85e-11	down
LLPS-Hos-2655	Q13509	TUBB3	ENSG00000258947.6	Nucleolus, Spindle apparatus, Stress granule	Client	3.27902	1.8e-29	3.73e-28	UP
LLPS-Hos-0109	P04350	TUBB4A	ENSG00000104833.11	Nucleolus, Postsynaptic density	Client	-3.45139	5.36e-48	3.4e-46	down
LLPS-Hos-a239	Q13454	TUSC3	ENSG00000104723.20	Postsynaptic density	Client	-1.17852	4.5e-16	3.55e-15	down
LLPS-Hos-2835	Q15672	TWIST1	ENSG00000122691.12	P-body	Regulator	1.65173	4.09e-10	1.95e-09	UP
LLPS-Hos-0148	Q96RR1	TWNK	ENSG00000107815.9	Mitochondrial RNA granule	Regulator	1.49812	4.02e-34	1.15e-32	UP
LLPS-Hos-2472	Q06418	TYRO3	ENSG00000092445.11	Nucleolus	Client	1.82294	3.97e-16	3.15e-15	UP
LLPS-Hos-3918	O00762	UBE2C	ENSG00000175063.16	Centrosome/Spindle pole body	Client	2.05413	4.2e-34	1.2e-32	UP
LLPS-Hos-4321	Q9HAC8	UBTD1	ENSG00000165886.4	Chromatoid body	Client	1.16841	2.02e-07	7.25e-07	UP
LLPS-Hos-a743	P09936	UCHL1	ENSG00000154277.12	Postsynaptic density	Client	-2.53694	3.39e-33	8.99e-32	down
LLPS-Hos-3978	O60701	UGDH	ENSG00000109814.11	Nucleolus	Client	-1.73742	1.68e-62	2.13e-60	down
LLPS-Hos-3101	Q16851	UGP2	ENSG00000169764.15	Postsynaptic density	Client	-1.95779	9.26e-104	6.81e-101	down
LLPS-Hos-0307	Q96T88	UHRF1	ENSG00000276043.4	Nucleolus	Client	1.97694	2.34e-31	5.53e-30	UP
LLPS-Hos-a582	Q8NB66	UNC13C	ENSG00000137766.17	Postsynaptic density	Client	-1.63538	1.67e-08	6.75e-08	down
LLPS-Hos-0646	O60287	URB1	ENSG00000142207.6	Nucleolus	Client	1.05887	8.95e-29	1.76e-27	UP
LLPS-Hos-2612	Q14146	URB2	ENSG00000135763.9	Nucleolus	Client	1.32351	2.72e-47	1.65e-45	UP
LLPS-Hos-1365	O75604	USP2	ENSG00000036672.15	Centrosome/Spindle pole body	Client	-4.31659	3.12e-112	3.48e-109	down
LLPS-Hos-0771	Q9BVJ6	UTP14A	ENSG00000156697.12	Nucleolus	Client	1.33838	6.85e-29	1.36e-27	UP
LLPS-Hos-0097	O75691	UTP20	ENSG00000120800.4	Nucleolus	Client	1.01283	1.54e-20	1.72e-19	UP
LLPS-Hos-0930	Q969X6	UTP4	ENSG00000141076.17	Nucleolus	Client	1.16047	3.87e-38	1.41e-36	UP
LLPS-Hos-4018	Q5ST30	VARS2	ENSG00000096171.14	P-body, Postsynaptic density	Regulator	1.30301	6.43e-11	3.29e-10	UP
LLPS-Hos-a050	P13611	VCAN	ENSG00000038427.15	Postsynaptic density	Client	1.14024	5.29e-06	1.61e-05	UP
LLPS-Hos-a468	O15240	VGF	ENSG00000128564.6	Postsynaptic density	Client	1.54603	8.41e-06	2.49e-05	UP
LLPS-Hos-2408	O15195	VILL	ENSG00000136059.14	Nucleolus	Client	-1.71544	1.53e-28	2.96e-27	down
LLPS-Hos-a820	P62760	VSNL1	ENSG00000163032.11	Postsynaptic density	Client	2.62443	6.87e-18	6.3e-17	UP
LLPS-Hos-a518	Q9UPY6	WASF3	ENSG00000132970.12	Postsynaptic density	Client	-1.08582	1.25e-05	3.63e-05	down
LLPS-Hos-3099	O75717	WDHD1	ENSG00000198554.11	Nucleolus, P-body	Regulator	1.12216	1.23e-17	1.1e-16	UP
LLPS-Hos-1652	Q9GZL7	WDR12	ENSG00000138442.9	Nucleolus	Client	1.06314	1.48e-35	4.61e-34	UP
LLPS-Hos-3943	P57081	WDR4	ENSG00000160193.11	Others	Client	1.49976	1.42e-27	2.57e-26	UP
LLPS-Hos-0331	Q15061	WDR43	ENSG00000163811.11	Nucleolus	Client	1.28989	2.56e-45	1.42e-43	UP
LLPS-Hos-0238	O43379	WDR62	ENSG00000075702.17	Centrosome/Spindle pole body, Stress granule	Regulator	1.95189	5.77e-30	1.25e-28	UP
LLPS-Hos-a164	Q9Y4E6	WDR7	ENSG00000091157.13	Postsynaptic density	Client	-1.05873	1.18e-30	2.66e-29	down
LLPS-Hos-0756	Q6RFH5	WDR74	ENSG00000133316.15	Nucleolus	Client	1.14299	9.27e-24	1.31e-22	UP
LLPS-Hos-0263	Q8IWA0	WDR75	ENSG00000115368.9	Nucleolus	Client	1.14208	4.29e-41	1.85e-39	UP
LLPS-Hos-2849	Q702N8	XIRP1	ENSG00000168334.8	Stress granule	Client	2.70784	7.32e-19	7.2e-18	UP
LLPS-Hos-0067	Q9HAV4	XPO5	ENSG00000124571.17	Nucleolus	Client	1.26468	9.4e-51	6.79e-49	UP
LLPS-Hos-3354	O43592	XPOT	ENSG00000184575.11	Stress granule	Client	1.37865	2.82e-36	9.16e-35	UP
LLPS-Hos-1996	Q96NS1	YPEL4	ENSG00000166793.10	Centrosome/Spindle pole body	Client	-1.54154	3.48e-15	2.56e-14	down
LLPS-Hos-2106	Q8N5P1	ZC3H8	ENSG00000144161.12	Paraspeckle	Client	1.21578	8.66e-28	1.59e-26	UP
LLPS-Hos-2784	Q6PEW1	ZCCHC12	ENSG00000174460.3	PML nuclear body	Client	-1.50923	1.22e-11	6.68e-11	down
LLPS-Hos-1599	Q9H898	ZMAT4	ENSG00000165061.14	Nucleolus	Client	-2.88383	7.43e-23	9.72e-22	down
LLPS-Hos-2692	Q8TAW3	ZNF671	ENSG00000083814.13	Others	Client	-1.47913	2.24e-30	4.96e-29	down

## Sheet: S6
Table S6 List of 253 prognostic LLPS-related DEGs
DrLLPS ID	UniProt ID	Gene name	Ensembl Gene ID	Condensate	Type	logFC	P.Value	adj.P.Val	change
LLPS-Hos-a379	P28288	ABCD3	ENSG00000117528.12	Postsynaptic density	Client	-1.01997	4.97e-36	1.59e-34	down
LLPS-Hos-a830	Q9BV23	ABHD6	ENSG00000163686.14	Postsynaptic density	Client	-1.0193	1.68e-29	3.49e-28	down
LLPS-Hos-a959	O94929	ABLIM3	ENSG00000173210.19	Postsynaptic density	Client	-1.01342	4.08e-09	1.76e-08	down
LLPS-Hos-4409	Q15067	ACOX1	ENSG00000161533.11	Nucleolus	Client	-1.3872	4.77e-50	3.33e-48	down
LLPS-Hos-3089	Q9UKU0	ACSL6	ENSG00000164398.12	Postsynaptic density	Client	2.83454	1.39e-06	4.54e-06	UP
LLPS-Hos-3816	Q9P1U1	ACTR3B	ENSG00000133627.17	Stress granule	Client	1.35613	3.65e-30	7.98e-29	UP
LLPS-Hos-a957	O95622	ADCY5	ENSG00000173175.14	Postsynaptic density	Client	-3.40338	1.26e-74	3.01e-72	down
LLPS-Hos-a107	P35612	ADD2	ENSG00000075340.22	Postsynaptic density	Client	-2.01563	1.59e-14	1.1e-13	down
LLPS-Hos-4169	P30566	ADSL	ENSG00000239900.12	P-body, Stress granule	Regulator	1.19662	3.72e-19	3.74e-18	UP
LLPS-Hos-a524	Q96P47	AGAP3	ENSG00000133612.18	Postsynaptic density	Client	1.00967	1.01e-22	1.31e-21	UP
LLPS-Hos-a208	P23526	AHCY	ENSG00000101444.12	Postsynaptic density	Client	1.47491	3.21e-22	4.02e-21	UP
LLPS-Hos-a444	Q09666	AHNAK	ENSG00000124942.13	Postsynaptic density	Client	-1.35994	5.28e-19	5.25e-18	down
LLPS-Hos-2147	Q02952	AKAP12	ENSG00000131016.16	Stress granule, Postsynaptic density	Client	-1.78649	7.94e-18	7.24e-17	down
LLPS-Hos-2882	Q04828	AKR1C1	ENSG00000187134.13	Nucleolus, Postsynaptic density	Client	-1.05224	8.28e-09	3.46e-08	down
LLPS-Hos-3443	P05090	APOD	ENSG00000189058.8	Postsynaptic density	Client	-1.59737	1.52e-10	7.53e-10	down
LLPS-Hos-3106	Q7LC44	ARC	ENSG00000198576.3	Postsynaptic density	Client	-1.26864	2.38e-05	6.63e-05	down
LLPS-Hos-a018	Q17R89	ARHGAP44	ENSG00000006740.16	Postsynaptic density	Client	-2.46588	1.27e-47	7.92e-46	down
LLPS-Hos-a579	P49407	ARRB1	ENSG00000137486.16	Postsynaptic density	Client	-1.19872	7.18e-40	2.88e-38	down
LLPS-Hos-0977	Q9NVP2	ASF1B	ENSG00000105011.8	PML nuclear body	Regulator	1.03558	8.11e-16	6.26e-15	UP
LLPS-Hos-a721	O14525	ASTN1	ENSG00000152092.15	Postsynaptic density	Client	-4.39032	1.55e-48	1.02e-46	down
LLPS-Hos-2153	O14983	ATP2A1	ENSG00000196296.13	Stress granule, Postsynaptic density	Regulator	1.12197	1.27e-08	5.21e-08	UP
LLPS-Hos-2168	P23634	ATP2B4	ENSG00000058668.14	Nucleolus, Postsynaptic density	Client	-1.39304	1.31e-22	1.68e-21	down
LLPS-Hos-a1148	O95670	ATP6V1G2	ENSG00000213760.10	Nucleolus, Postsynaptic density	Client	-2.06804	5.22e-29	1.05e-27	down
LLPS-Hos-a517	Q9NTI2	ATP8A2	ENSG00000132932.16	Postsynaptic density	Client	-1.80119	6.43e-26	1.05e-24	down
LLPS-Hos-0651	O14965	AURKA	ENSG00000087586.17	Droplet, Centrosome/Spindle pole body, Others	Client	1.5202	2.79e-28	5.3e-27	UP
LLPS-Hos-2866	Q96GD4	AURKB	ENSG00000178999.12	Droplet, Nucleolus	Client	1.10653	5.06e-10	2.38e-09	UP
LLPS-Hos-4155	P21810	BGN	ENSG00000182492.15	Centrosome/Spindle pole body	Client	2.23911	3.92e-14	2.64e-13	UP
LLPS-Hos-4406	Q96G01	BICD1	ENSG00000151746.13	P-body, Stress granule	Regulator	1.58618	1.26e-24	1.88e-23	UP
LLPS-Hos-2232	O15392	BIRC5	ENSG00000089685.14	Centrosome/Spindle pole body	Client	1.4948	1.48e-25	2.35e-24	UP
LLPS-Hos-3584	Q6ZN30	BNC2	ENSG00000173068.17	Centrosome/Spindle pole body	Client	-1.53759	2.46e-14	1.68e-13	down
LLPS-Hos-2552	P38398	BRCA1	ENSG00000012048.21	PML nuclear body, Centrosome/Spindle pole body	Regulator	1.34744	9.7e-26	1.56e-24	UP
LLPS-Hos-a736	P54289	CACNA2D1	ENSG00000153956.15	Postsynaptic density	Client	-1.57925	2.52e-17	2.21e-16	down
LLPS-Hos-a080	Q02641	CACNB1	ENSG00000067191.15	Postsynaptic density	Client	-1.18395	5.35e-26	8.77e-25	down
LLPS-Hos-a828	Q9ULU8	CADPS	ENSG00000163618.17	Postsynaptic density	Client	1.50984	4.21e-05	0.000113313	UP
LLPS-Hos-1621	Q13554	CAMK2B	ENSG00000058404.19	Centrosome/Spindle pole body, Postsynaptic density	Client	-2.05677	3.07e-14	2.08e-13	down
LLPS-Hos-0966	P78396	CCNA1	ENSG00000133101.9	Centrosome/Spindle pole body	Client	-1.79765	1.46e-10	7.24e-10	down
LLPS-Hos-2187	P20248	CCNA2	ENSG00000145386.9	Centrosome/Spindle pole body	Client	1.22541	1.22e-20	1.38e-19	UP
LLPS-Hos-1233	P14635	CCNB1	ENSG00000134057.14	Nucleolus, Centrosome/Spindle pole body	Client	1.5083	1.37e-26	2.34e-25	UP
LLPS-Hos-2870	P41002	CCNF	ENSG00000162063.12	Centrosome/Spindle pole body	Client	1.55174	2.68e-32	6.74e-31	UP
LLPS-Hos-0058	P78371	CCT2	ENSG00000166226.12	Nucleolus, Postsynaptic density	Client	1.05874	2.44e-31	5.75e-30	UP
LLPS-Hos-0405	Q12834	CDC20	ENSG00000117399.13	Centrosome/Spindle pole body	Client	1.0624	7.89e-10	3.66e-09	UP
LLPS-Hos-3314	P30304	CDC25A	ENSG00000164045.11	Centrosome/Spindle pole body, P-body, Others	Regulator	1.30562	2.89e-18	2.72e-17	UP
LLPS-Hos-1370	P30307	CDC25C	ENSG00000158402.19	Centrosome/Spindle pole body	Client	1.33518	3.47e-19	3.5e-18	UP
LLPS-Hos-a051	Q9Y6N8	CDH10	ENSG00000040731.10	Postsynaptic density	Client	-3.57174	4.37e-48	2.78e-46	down
LLPS-Hos-0453	P06493	CDK1	ENSG00000170312.15	Cajal body, Nuclear speckle, Nucleolus, Centrosome/Spindle pole body, Stress granule	Client	1.61919	1.84e-27	3.32e-26	UP
LLPS-Hos-1800	P24941	CDK2	ENSG00000123374.10	Nucleolus, Centrosome/Spindle pole body, Stress granule	Client	1.18602	6.04e-45	3.25e-43	UP
LLPS-Hos-0421	P42771	CDKN2A	ENSG00000147889.17	Nucleolus	Client	2.20542	2.47e-11	1.31e-10	UP
LLPS-Hos-0410	Q16667	CDKN3	ENSG00000100526.19	Centrosome/Spindle pole body	Client	1.37993	1.99e-20	2.2e-19	UP
LLPS-Hos-a1042	Q8N111	CEND1	ENSG00000184524.5	Postsynaptic density	Client	-2.16169	7.2e-24	1.03e-22	down
LLPS-Hos-1539	P49450	CENPA	ENSG00000115163.14	Nucleolus	Client	1.67356	8.28e-29	1.63e-27	UP
LLPS-Hos-0299	Q71F23	CENPU	ENSG00000151725.11	P-body	Regulator	1.00409	1.35e-10	6.71e-10	UP
LLPS-Hos-2663	Q53EZ4	CEP55	ENSG00000138180.15	Centrosome/Spindle pole body	Client	1.75021	1.2e-34	3.57e-33	UP
LLPS-Hos-4302	Q9Y281	CFL2	ENSG00000165410.14	Postsynaptic density	Client	-1.85636	1.24e-38	4.69e-37	down
LLPS-Hos-0131	Q13112	CHAF1B	ENSG00000159259.7	P-body, Stress granule	Regulator	1.4379	1.24e-25	1.98e-24	UP
LLPS-Hos-a792	Q9BRQ6	CHCHD6	ENSG00000159685.10	Postsynaptic density	Client	1.1991	6.37e-15	4.59e-14	UP
LLPS-Hos-2316	O14757	CHEK1	ENSG00000149554.12	Centrosome/Spindle pole body	Client	1.33915	4.18e-30	9.11e-29	UP
LLPS-Hos-a532	O00533	CHL1	ENSG00000134121.9	Postsynaptic density	Client	-3.07364	1.01e-50	7.32e-49	down
LLPS-Hos-0831	Q96DZ5	CLIP3	ENSG00000105270.14	Stress granule, Postsynaptic density	Client	-1.59686	2.77e-28	5.26e-27	down
LLPS-Hos-a865	Q96JQ2	CLMN	ENSG00000165959.11	Postsynaptic density	Client	-1.29523	1.29e-37	4.52e-36	down
LLPS-Hos-a411	P10909	CLU	ENSG00000120885.21	Postsynaptic density	Client	-2.68498	7.6e-42	3.44e-40	down
LLPS-Hos-1102	Q9BQ75	CMSS1	ENSG00000184220.11	Nucleolus	Client	1.52202	1.1e-39	4.35e-38	UP
LLPS-Hos-a035	Q12860	CNTN1	ENSG00000018236.14	Postsynaptic density	Client	-3.79294	3.16e-47	1.9e-45	down
LLPS-Hos-a228	Q9UQ03	CORO2B	ENSG00000103647.12	Postsynaptic density	Client	-2.61216	1.1e-38	4.16e-37	down
LLPS-Hos-1567	Q9BZB8	CPEB1	ENSG00000214575.9	P-body, Stress granule	Client	-3.17462	4.12e-41	1.79e-39	down
LLPS-Hos-a170	P43155	CRAT	ENSG00000095321.16	Postsynaptic density	Client	-1.3793	1.87e-16	1.52e-15	down
LLPS-Hos-a171	Q9NQ79	CRTAC1	ENSG00000095713.13	Postsynaptic density	Client	-2.71839	1.58e-20	1.76e-19	down
LLPS-Hos-1059	P02511	CRYAB	ENSG00000109846.7	Centrosome/Spindle pole body, Postsynaptic density	Client	-2.26041	1.45e-39	5.7e-38	down
LLPS-Hos-2116	P55060	CSE1L	ENSG00000124207.16	Nucleolus, Stress granule, Postsynaptic density	Client	1.56378	9.23e-39	3.51e-37	UP
LLPS-Hos-1793	P17812	CTPS1	ENSG00000171793.14	Nucleolus	Client	1.36904	1.8e-42	8.49e-41	UP
LLPS-Hos-a096	Q53TN4	CYBRD1	ENSG00000071967.11	Postsynaptic density	Client	-2.06971	1.32e-33	3.62e-32	down
LLPS-Hos-a665	Q86T65	DAAM2	ENSG00000146122.16	Postsynaptic density	Client	-2.00624	3.41e-53	2.72e-51	down
LLPS-Hos-a1097	Q96B18	DACT3	ENSG00000197380.10	Postsynaptic density	Client	-2.16524	2.77e-37	9.47e-36	down
LLPS-Hos-a1092	P53355	DAPK1	ENSG00000196730.12	Postsynaptic density	Client	-1.16498	1.1e-09	5.04e-09	down
LLPS-Hos-a519	O15075	DCLK1	ENSG00000133083.14	Postsynaptic density	Client	-3.25387	5.17e-58	5.34e-56	down
LLPS-Hos-2580	Q8N568	DCLK2	ENSG00000170390.15	Nucleolus, Postsynaptic density	Client	-1.17677	1.03e-16	8.6e-16	down
LLPS-Hos-2018	O00148	DDX39A	ENSG00000123136.14	Nucleolus, Stress granule	Client	1.00367	3.44e-14	2.33e-13	UP
LLPS-Hos-a852	Q96HU8	DIRAS2	ENSG00000165023.6	Postsynaptic density	Client	-3.07085	9.52e-27	1.64e-25	down
LLPS-Hos-a706	Q15700	DLG2	ENSG00000150672.17	Postsynaptic density	Client	-1.52065	3.6e-18	3.38e-17	down
LLPS-Hos-0587	Q15398	DLGAP5	ENSG00000126787.12	Centrosome/Spindle pole body, Spindle apparatus	Client	1.30659	4.74e-20	5.1e-19	UP
LLPS-Hos-2804	Q6E0U4	DMKN	ENSG00000161249.20	P-body	Client	1.02708	0.00286071	0.00581571	UP
LLPS-Hos-0028	Q9UDY4	DNAJB4	ENSG00000162616.8	Nucleolus, Postsynaptic density	Client	-1.09755	3.3e-21	3.86e-20	down
LLPS-Hos-1707	O75953	DNAJB5	ENSG00000137094.14	Nucleolus	Client	-1.73744	3.56e-32	8.85e-31	down
LLPS-Hos-a480	P42658	DPP6	ENSG00000130226.16	Postsynaptic density	Client	-4.81083	2.35e-68	3.96e-66	down
LLPS-Hos-4098	Q9Y4J8	DTNA	ENSG00000134769.21	Postsynaptic density	Client	-1.93195	8.88e-18	8.06e-17	down
LLPS-Hos-2284	O14576	DYNC1I1	ENSG00000158560.14	Centrosome/Spindle pole body, Postsynaptic density	Client	-1.96203	1.74e-16	1.42e-15	down
LLPS-Hos-0610	Q86YF9	DZIP1	ENSG00000134874.17	Stress granule	Client	-1.06357	7.21e-15	5.16e-14	down
LLPS-Hos-2822	Q9NZN4	EHD2	ENSG00000024422.11	Nucleolus	Client	-1.19519	1.16e-12	6.93e-12	down
LLPS-Hos-0510	P20042	EIF2S2	ENSG00000125977.6	Nucleolus, Stress granule	Client	1.12339	7.12e-28	1.31e-26	UP
LLPS-Hos-a1217	P0C7U0	ELFN1	ENSG00000225968.7	Postsynaptic density	Client	1.30733	1.38e-09	6.23e-09	UP
LLPS-Hos-2651	Q2NKX8	ERCC6L	ENSG00000186871.6	Nucleolus	Client	1.95663	6.19e-26	1.01e-24	UP
LLPS-Hos-1632	Q14674	ESPL1	ENSG00000135476.11	Centrosome/Spindle pole body	Client	1.14888	2.6e-18	2.46e-17	UP
LLPS-Hos-0927	Q15024	EXOSC7	ENSG00000075914.12	Nucleolus	Client	1.05578	4.74e-27	8.35e-26	UP
LLPS-Hos-0121	Q15910	EZH2	ENSG00000106462.10	PcG body	Client	1.35363	3.6e-38	1.31e-36	UP
LLPS-Hos-2601	Q6NSI3	FAM53A	ENSG00000174137.12	Paraspeckle	Client	1.30906	8.3e-09	3.47e-08	UP
LLPS-Hos-1404	Q9BXW9	FANCD2	ENSG00000144554.10	Nuclear speckle, PML nuclear body	Regulator	1.29959	6.13e-30	1.32e-28	UP
LLPS-Hos-a913	P49327	FASN	ENSG00000169710.8	Postsynaptic density	Client	1.41871	1.64e-18	1.57e-17	UP
LLPS-Hos-4681	Q96AC1	FERMT2	ENSG00000073712.14	Others	Regulator	-1.31093	1.42e-15	1.07e-14	down
LLPS-Hos-a938	P02675	FGB	ENSG00000171564.11	Postsynaptic density	Client	3.02959	1.8e-16	1.47e-15	UP
LLPS-Hos-1452	P09038	FGF2	ENSG00000138685.15	Postsynaptic density	Client	-1.56217	2.47e-16	2e-15	down
LLPS-Hos-2506	P11362	FGFR1	ENSG00000077782.20	Nuclear speckle, Nucleolus, Centrosome/Spindle pole body	Client	-1.13481	1.29e-13	8.31e-13	down
LLPS-Hos-a936	P02679	FGG	ENSG00000171557.16	Postsynaptic density	Client	1.48826	3.17e-06	9.91e-06	UP
LLPS-Hos-0000	Q13642	FHL1	ENSG00000022267.16	Stress granule	Client	-3.15512	3.35e-72	7.22e-70	down
LLPS-Hos-0478	Q5HY92	FIGN	ENSG00000182263.13	Centrosome/Spindle pole body	Client	-1.79882	1.56e-20	1.74e-19	down
LLPS-Hos-4231	Q6PIW4	FIGNL1	ENSG00000132436.11	Centrosome/Spindle pole body	Client	1.25573	4.7e-24	6.77e-23	UP
LLPS-Hos-1289	P21333	FLNA	ENSG00000196924.15	Droplet, Postsynaptic density	Regulator	-1.20004	8.05e-11	4.08e-10	down
LLPS-Hos-2685	Q14315	FLNC	ENSG00000128591.15	Nucleolus	Client	-2.35199	3.54e-26	5.86e-25	down
LLPS-Hos-a774	Q96PY5	FMNL2	ENSG00000157827.19	Postsynaptic density	Client	1.037	3.89e-21	4.51e-20	UP
LLPS-Hos-0281	P14207	FOLR2	ENSG00000165457.13	P-body	Regulator	-2.92929	5.64e-47	3.33e-45	down
LLPS-Hos-a946	P17677	GAP43	ENSG00000172020.12	Postsynaptic density	Client	-3.92284	1.3e-50	9.36e-49	down
LLPS-Hos-3666	P10071	GLI3	ENSG00000106571.13	Nuclear speckle	Client	-1.57709	1.66e-15	1.25e-14	down
LLPS-Hos-a1216	O60262	GNG7	ENSG00000176533.12	Postsynaptic density	Client	-3.01666	7.19e-77	1.83e-74	down
LLPS-Hos-0628	Q9BVP2	GNL3	ENSG00000163938.16	Nucleolus	Client	1.17429	3.44e-32	8.56e-31	UP
LLPS-Hos-a705	P51674	GPM6A	ENSG00000150625.16	Postsynaptic density	Client	-5.21099	2.33e-64	3.23e-62	down
LLPS-Hos-1351	P81274	GPSM2	ENSG00000121957.13	Centrosome/Spindle pole body, Spindle apparatus	Client	1.28274	2.3e-17	2.03e-16	UP
LLPS-Hos-a407	P42262	GRIA2	ENSG00000120251.19	Postsynaptic density	Client	-2.16359	1.15e-13	7.45e-13	down
LLPS-Hos-a834	Q14416	GRM2	ENSG00000164082.14	Postsynaptic density	Client	1.19193	8.11e-08	3.04e-07	UP
LLPS-Hos-2522	P06396	GSN	ENSG00000148180.19	Nucleolus, Postsynaptic density	Client	-1.92406	2.82e-47	1.71e-45	down
LLPS-Hos-1173	Q9UKV0	HDAC9	ENSG00000048052.21	PML nuclear body	Regulator	-2.09579	4.06e-35	1.24e-33	down
LLPS-Hos-1449	O75330	HMMR	ENSG00000072571.19	Centrosome/Spindle pole body	Client	1.37894	9.07e-16	6.96e-15	UP
LLPS-Hos-2883	P17066	HSPA6	ENSG00000173110.7	Nuclear speckle, Nucleolus, Postsynaptic density	Client	1.05669	2.27e-05	6.34e-05	UP
LLPS-Hos-2290	Q9UJY1	HSPB8	ENSG00000152137.6	Stress granule, Postsynaptic density	Regulator	-2.95904	9.28e-51	6.73e-49	down
LLPS-Hos-0660	P61604	HSPE1	ENSG00000115541.10	Nucleolus	Client	1.21255	6.75e-15	4.85e-14	UP
LLPS-Hos-a740	Q8WXH2	JPH3	ENSG00000154118.12	Postsynaptic density	Client	-2.12718	1.95e-20	2.16e-19	down
LLPS-Hos-0003	Q63ZY3	KANK2	ENSG00000197256.10	Stress granule, Postsynaptic density	Client	-1.4086	2.9e-33	7.73e-32	down
LLPS-Hos-a779	Q14721	KCNB1	ENSG00000158445.9	Postsynaptic density	Client	-2.88514	1.08e-41	4.89e-40	down
LLPS-Hos-a105	O43526	KCNQ2	ENSG00000075043.18	Postsynaptic density	Client	-1.33681	0.000371928	0.000872068	down
LLPS-Hos-0917	P52732	KIF11	ENSG00000138160.5	Centrosome/Spindle pole body, Spindle apparatus	Client	1.04684	9.2e-18	8.33e-17	UP
LLPS-Hos-0905	Q9NS87	KIF15	ENSG00000163808.16	Centrosome/Spindle pole body	Client	1.0296	2.34e-14	1.61e-13	UP
LLPS-Hos-1069	Q99661	KIF2C	ENSG00000142945.12	Nucleolus, Postsynaptic density	Client	1.52313	2.7e-28	5.14e-27	UP
LLPS-Hos-0798	P52292	KPNA2	ENSG00000182481.8	Droplet, Nucleolus, Stress granule	Scaffold	1.31286	1.84e-34	5.41e-33	UP
LLPS-Hos-2912	P02538	KRT6A	ENSG00000205420.10	P-body, Stress granule	Regulator	4.25714	1.45e-17	1.29e-16	UP
LLPS-Hos-a1124	P32004	L1CAM	ENSG00000198910.13	Postsynaptic density	Client	-2.97895	9.26e-31	2.11e-29	down
LLPS-Hos-1497	Q03252	LMNB2	ENSG00000176619.12	Paraspeckle, P-body, Postsynaptic density	Client	1.02729	3.11e-18	2.93e-17	UP
LLPS-Hos-a987	Q643R3	LPCAT4	ENSG00000176454.13	Postsynaptic density	Client	-1.01963	3.66e-20	3.98e-19	down
LLPS-Hos-0250	Q93052	LPP	ENSG00000145012.13	Stress granule	Client	-1.07225	1.21e-14	8.5e-14	down
LLPS-Hos-a463	Q9P244	LRFN1	ENSG00000128011.4	Postsynaptic density	Client	-1.04868	9.51e-07	3.17e-06	down
LLPS-Hos-a818	Q86UE6	LRRTM1	ENSG00000162951.10	Postsynaptic density	Client	-2.67559	1.67e-14	1.16e-13	down
LLPS-Hos-a985	Q86VH4	LRRTM4	ENSG00000176204.13	Postsynaptic density	Client	-2.27673	2.14e-13	1.35e-12	down
LLPS-Hos-a992	O94772	LY6H	ENSG00000176956.12	Postsynaptic density	Client	-1.16711	1.9e-05	5.37e-05	down
LLPS-Hos-0207	Q9NX58	LYAR	ENSG00000145220.13	Nucleolus	Client	1.41446	6.99e-30	1.5e-28	UP
LLPS-Hos-a1009	P0DP58	LYNX1	ENSG00000180155.19	Postsynaptic density	Client	-2.56192	4.11e-41	1.79e-39	down
LLPS-Hos-0041	Q13257	MAD2L1	ENSG00000164109.13	Centrosome/Spindle pole body	Client	1.53406	1.05e-26	1.8e-25	UP
LLPS-Hos-1504	P78559	MAP1A	ENSG00000166963.12	Centrosome/Spindle pole body, Postsynaptic density	Client	-1.10382	6.9e-11	3.52e-10	down
LLPS-Hos-0230	P46821	MAP1B	ENSG00000131711.14	Centrosome/Spindle pole body, Stress granule, Postsynaptic density	Regulator	-1.36332	1.57e-15	1.18e-14	down
LLPS-Hos-0706	P11137	MAP2	ENSG00000078018.19	Centrosome/Spindle pole body, Postsynaptic density	Client	-1.70763	9.26e-20	9.73e-19	down
LLPS-Hos-2366	Q96JE9	MAP6	ENSG00000171533.11	Centrosome/Spindle pole body, Postsynaptic density	Client	-1.90744	2.61e-27	4.68e-26	down
LLPS-Hos-0924	P49736	MCM2	ENSG00000073111.13	Nucleolus	Client	1.08469	7.3e-12	4.06e-11	UP
LLPS-Hos-0647	Q14566	MCM6	ENSG00000076003.4	Nucleolus	Client	1.01111	6.71e-27	1.17e-25	UP
LLPS-Hos-1113	P33993	MCM7	ENSG00000166508.17	Nucleolus, P-body, Stress granule	Client	1.21896	1.19e-21	1.44e-20	UP
LLPS-Hos-0501	Q9UBP6	METTL1	ENSG00000037897.16	PML nuclear body	Client	1.46425	2.43e-22	3.07e-21	UP
LLPS-Hos-a755	Q86XE3	MICU3	ENSG00000155970.11	Postsynaptic density	Client	-1.75833	8.76e-16	6.74e-15	down
LLPS-Hos-2846	P46013	MKI67	ENSG00000148773.13	Nucleolus, Stress granule	Client	1.19816	4.91e-16	3.86e-15	UP
LLPS-Hos-a293	Q14168	MPP2	ENSG00000108852.14	Postsynaptic density	Client	-1.80571	6.08e-28	1.13e-26	down
LLPS-Hos-a703	Q5T2T1	MPP7	ENSG00000150054.18	Postsynaptic density	Client	-1.0421	3.56e-14	2.41e-13	down
LLPS-Hos-a523	P35749	MYH11	ENSG00000133392.17	Postsynaptic density	Client	-4.22723	6.24e-59	6.83e-57	down
LLPS-Hos-a482	O14594	NCAN	ENSG00000130287.13	Postsynaptic density	Client	-1.88875	3.45e-10	1.65e-09	down
LLPS-Hos-1962	Q86XI2	NCAPG2	ENSG00000146918.19	Nucleolus	Client	1.40089	1.49e-39	5.82e-38	UP
LLPS-Hos-0423	Q92597	NDRG1	ENSG00000104419.14	Centrosome/Spindle pole body, Postsynaptic density	Client	-1.1805	1.02e-18	9.93e-18	down
LLPS-Hos-a122	O76041	NEBL	ENSG00000078114.18	Postsynaptic density	Client	2.3908	2.96e-34	8.56e-33	UP
LLPS-Hos-a219	Q7Z6G3	NECAB2	ENSG00000103154.9	Postsynaptic density	Client	-1.90714	8.38e-12	4.64e-11	down
LLPS-Hos-a950	Q7Z3B1	NEGR1	ENSG00000172260.14	Postsynaptic density	Client	-3.07854	4.02e-71	8.07e-69	down
LLPS-Hos-a079	Q92859	NEO1	ENSG00000067141.16	Postsynaptic density	Client	-1.11399	3.79e-22	4.72e-21	down
LLPS-Hos-0323	Q9NVX2	NLE1	ENSG00000073536.17	Nucleolus	Client	1.16207	4.08e-19	4.09e-18	UP
LLPS-Hos-2768	P15531	NME1	ENSG00000239672.7	Nucleolus	Client	2.04021	4.93e-28	9.2e-27	UP
LLPS-Hos-1179	Q9ULX3	NOB1	ENSG00000141101.12	Nucleolus	Client	1.18885	2.13e-31	5.05e-30	UP
LLPS-Hos-1199	Q9Y3C1	NOP16	ENSG00000048162.20	Nucleolus	Client	1.2692	2.27e-21	2.68e-20	UP
LLPS-Hos-a153	P29475	NOS1	ENSG00000089250.18	Postsynaptic density	Client	-3.10325	1.79e-22	2.27e-21	down
LLPS-Hos-2486	P06748	NPM1	ENSG00000181163.13	Droplet, Nucleolus, Centrosome/Spindle pole body, Stress granule	Scaffold	1.13614	8.45e-21	9.58e-20	UP
LLPS-Hos-0339	Q02297	NRG1	ENSG00000157168.18	Nucleolus	Client	-1.9933	3.25e-19	3.28e-18	down
LLPS-Hos-2504	Q9Y2I2	NTNG1	ENSG00000162631.18	Nucleolus	Client	-2.90042	2.82e-20	3.09e-19	down
LLPS-Hos-4561	P11926	ODC1	ENSG00000115758.12	Nucleolus, Stress granule, Others	Client	1.13521	8.38e-23	1.09e-21	UP
LLPS-Hos-1020	Q9ULD0	OGDHL	ENSG00000197444.9	Nucleolus, Postsynaptic density	Client	-1.92138	5.24e-09	2.23e-08	down
LLPS-Hos-0565	Q13415	ORC1	ENSG00000085840.12	Centrosome/Spindle pole body	Client	1.04163	1.19e-11	6.52e-11	UP
LLPS-Hos-1152	Q96DU9	PABPC5	ENSG00000174740.7	Stress granule	Client	-1.52947	6.9e-13	4.18e-12	down
LLPS-Hos-a464	P22234	PAICS	ENSG00000128050.8	Postsynaptic density	Client	1.3058	2.42e-31	5.7e-30	UP
LLPS-Hos-a178	O75781	PALM	ENSG00000099864.17	Postsynaptic density	Client	-2.22996	1.64e-32	4.15e-31	down
[truncated: 77 more rows]
